# Supplementary material for: Accurate Prediction of ecDNA in Interphase Cancer Cells using Deep Neural Networks
Source: bioRxiv. 2025 Jun 27:2025.06.23.661188. Preprint. [Version 1] doi: 10.1101/2025.06.23.661188 (PMC12262287; doi:10.1101/2025.06.23.661188)
Supplement: Supplement 2 [file media-2.xlsx]

## Sheet: TOC
Supplementary table	Figure reference	Table Caption
ST1	F1	Top table contains the number of images and nuclei from each image acquisition modality and computational mixing experiment. The middle and bottom table contains the breakdown of images and nuclei used for training and testing of ecSeg-i and ecSeg-c respectively.
ST2	F3	InterSeg evaluation on the cultured cell line and tissue model test set.
ST3	F4e,f	Stat-FISH results for H716 cultured cell images.
ST4	F4a	Mean and variance computed for every cultured cell and tissue model image, based on stat-FISH results.
ST5	F4b, c	Stat-FISH results for cultured cell line and tissue model experiments with EC-amp.
ST6	F4b, c	Stat-FISH results for cultured cell line and tissue model experiments with HSR-amp.
ST7	F4b, c	Stat-FISH results for cultured cell line and tissue model experiments with no-amp.
ST8	F4b	Mean and variance of oncogene foci computed for each cell line oncogene pair from the test set, based on stat-FISH results.
ST9	F5a	InterSeg evaluation on neuroblastoma patient tissue images.
ST10	F5a	Stat-FISH evaluation on neuroblastoma patient tissue images.
ST11	F5b	AmpliconSuite results and interSeg evaluation on neuroblastoma patient tissue image set with WGS data.
ST12	SF15	Precision and recall scores on the hybrid COLO320DM and COLO320HSR plate. For each choice of mCherry max brightness threshold, nuclei that were mCherry tagged and not mCherry tagged were treated as true EC-amplified and true HSR-amplified nuclei respectively.

## Sheet: ST1. Data Overview
Total	Cultured cells	Tissue models	Patient tissue	"Mixed"	Total
# of images	231	443	265	60	999
# of nuclei	1903	42926	7466	765	53060
ecSeg-i	Training	Test	Total
# of images	459	215	674
# of nuclei	35096	9733	44829
ecSeg-c	Training	Test	Total
# of images	490	162	652
# of nuclei	28320	9438	9438

## Sheet: ST2. interSeg evaluation on cel
image_name	nucleus_center	interSeg_prediction	ecSeg-c_prediction	ecSeg-i_prediction	true_label	tgt_qscore	cen_qscore	cell_line	oncogene	probe	tissue_model	EC-amp	HSR-amp	Tissue
BBI12-CDK6.Con7_08_Overlay_XY	12_286	EC-amp	Focal-amp	EC-amp	EC-amp	1.63922	-0.770272	CCFSTTG1	CDK6	red	TRUE	TRUE	FALSE	Brain
BBI12-CDK6.Con7_08_Overlay_XY	44_365	HSR-amp	Focal-amp	HSR-amp	EC-amp	1.63922	-0.770272	CCFSTTG1	CDK6	red	TRUE	TRUE	FALSE	Brain
BBI12-CDK6.Con7_08_Overlay_XY	88_1259	EC-amp	No_Prediction (Low_CENT_Brightness)	EC-amp	EC-amp	1.63922	-0.770272	CCFSTTG1	CDK6	red	TRUE	TRUE	FALSE	Brain
BBI12-CDK6.Con7_08_Overlay_XY	133_1846	EC-amp	Focal-amp	EC-amp	EC-amp	1.63922	-0.770272	CCFSTTG1	CDK6	red	TRUE	TRUE	FALSE	Brain
BBI12-CDK6.Con7_08_Overlay_XY	150_664	EC-amp	Focal-amp	EC-amp	EC-amp	1.63922	-0.770272	CCFSTTG1	CDK6	red	TRUE	TRUE	FALSE	Brain
BBI12-CDK6.Con7_08_Overlay_XY	177_85	EC-amp	Focal-amp	EC-amp	EC-amp	1.63922	-0.770272	CCFSTTG1	CDK6	red	TRUE	TRUE	FALSE	Brain
BBI12-CDK6.Con7_08_Overlay_XY	166_1393	EC-amp	Focal-amp	EC-amp	EC-amp	1.63922	-0.770272	CCFSTTG1	CDK6	red	TRUE	TRUE	FALSE	Brain
BBI12-CDK6.Con7_08_Overlay_XY	246_524	EC-amp	Focal-amp	EC-amp	EC-amp	1.63922	-0.770272	CCFSTTG1	CDK6	red	TRUE	TRUE	FALSE	Brain
BBI12-CDK6.Con7_08_Overlay_XY	256_1501	EC-amp	Focal-amp	EC-amp	EC-amp	1.63922	-0.770272	CCFSTTG1	CDK6	red	TRUE	TRUE	FALSE	Brain
BBI12-CDK6.Con7_08_Overlay_XY	274_761	EC-amp	Focal-amp	EC-amp	EC-amp	1.63922	-0.770272	CCFSTTG1	CDK6	red	TRUE	TRUE	FALSE	Brain
BBI12-CDK6.Con7_08_Overlay_XY	270_1845	HSR-amp	No_Prediction (Low_CENT_Brightness)	HSR-amp	EC-amp	1.63922	-0.770272	CCFSTTG1	CDK6	red	TRUE	TRUE	FALSE	Brain
BBI12-CDK6.Con7_08_Overlay_XY	289_841	EC-amp	Focal-amp	EC-amp	EC-amp	1.63922	-0.770272	CCFSTTG1	CDK6	red	TRUE	TRUE	FALSE	Brain
BBI12-CDK6.Con7_08_Overlay_XY	322_1280	EC-amp	Focal-amp	EC-amp	EC-amp	1.63922	-0.770272	CCFSTTG1	CDK6	red	TRUE	TRUE	FALSE	Brain
BBI12-CDK6.Con7_08_Overlay_XY	299_1012	EC-amp	Focal-amp	EC-amp	EC-amp	1.63922	-0.770272	CCFSTTG1	CDK6	red	TRUE	TRUE	FALSE	Brain
BBI12-CDK6.Con7_08_Overlay_XY	358_476	EC-amp	Focal-amp	EC-amp	EC-amp	1.63922	-0.770272	CCFSTTG1	CDK6	red	TRUE	TRUE	FALSE	Brain
BBI12-CDK6.Con7_08_Overlay_XY	345_648	EC-amp	Focal-amp	EC-amp	EC-amp	1.63922	-0.770272	CCFSTTG1	CDK6	red	TRUE	TRUE	FALSE	Brain
BBI12-CDK6.Con7_08_Overlay_XY	335_329	HSR-amp	No_Prediction (Low_CENT_Brightness)	HSR-amp	EC-amp	1.63922	-0.770272	CCFSTTG1	CDK6	red	TRUE	TRUE	FALSE	Brain
BBI12-CDK6.Con7_08_Overlay_XY	334_696	EC-amp	No_Prediction (Low_CENT_Brightness)	EC-amp	EC-amp	1.63922	-0.770272	CCFSTTG1	CDK6	red	TRUE	TRUE	FALSE	Brain
BBI12-CDK6.Con7_08_Overlay_XY	348_275	EC-amp	No_Prediction (Low_CENT_Brightness)	EC-amp	EC-amp	1.63922	-0.770272	CCFSTTG1	CDK6	red	TRUE	TRUE	FALSE	Brain
BBI12-CDK6.Con7_08_Overlay_XY	365_801	EC-amp	Focal-amp	EC-amp	EC-amp	1.63922	-0.770272	CCFSTTG1	CDK6	red	TRUE	TRUE	FALSE	Brain
BBI12-CDK6.Con7_08_Overlay_XY	413_1782	EC-amp	Focal-amp	EC-amp	EC-amp	1.63922	-0.770272	CCFSTTG1	CDK6	red	TRUE	TRUE	FALSE	Brain
BBI12-CDK6.Con7_08_Overlay_XY	397_1157	EC-amp	Focal-amp	EC-amp	EC-amp	1.63922	-0.770272	CCFSTTG1	CDK6	red	TRUE	TRUE	FALSE	Brain
BBI12-CDK6.Con7_08_Overlay_XY	430_1308	EC-amp	Focal-amp	EC-amp	EC-amp	1.63922	-0.770272	CCFSTTG1	CDK6	red	TRUE	TRUE	FALSE	Brain
BBI12-CDK6.Con7_08_Overlay_XY	427_254	EC-amp	No_Prediction (Low_CENT_Brightness)	EC-amp	EC-amp	1.63922	-0.770272	CCFSTTG1	CDK6	red	TRUE	TRUE	FALSE	Brain
BBI12-CDK6.Con7_08_Overlay_XY	436_1702	EC-amp	Focal-amp	EC-amp	EC-amp	1.63922	-0.770272	CCFSTTG1	CDK6	red	TRUE	TRUE	FALSE	Brain
BBI12-CDK6.Con7_08_Overlay_XY	455_1425	EC-amp	No_Prediction (Low_CENT_Brightness)	EC-amp	EC-amp	1.63922	-0.770272	CCFSTTG1	CDK6	red	TRUE	TRUE	FALSE	Brain
BBI12-CDK6.Con7_08_Overlay_XY	477_785	EC-amp	Focal-amp	EC-amp	EC-amp	1.63922	-0.770272	CCFSTTG1	CDK6	red	TRUE	TRUE	FALSE	Brain
BBI12-CDK6.Con7_08_Overlay_XY	479_200	EC-amp	Focal-amp	EC-amp	EC-amp	1.63922	-0.770272	CCFSTTG1	CDK6	red	TRUE	TRUE	FALSE	Brain
BBI12-CDK6.Con7_08_Overlay_XY	491_412	EC-amp	Focal-amp	EC-amp	EC-amp	1.63922	-0.770272	CCFSTTG1	CDK6	red	TRUE	TRUE	FALSE	Brain
BBI12-CDK6.Con7_08_Overlay_XY	498_1594	HSR-amp	No_Prediction (Low_CENT_Brightness)	HSR-amp	EC-amp	1.63922	-0.770272	CCFSTTG1	CDK6	red	TRUE	TRUE	FALSE	Brain
BBI12-CDK6.Con7_08_Overlay_XY	537_626	EC-amp	Focal-amp	EC-amp	EC-amp	1.63922	-0.770272	CCFSTTG1	CDK6	red	TRUE	TRUE	FALSE	Brain
BBI12-CDK6.Con7_08_Overlay_XY	550_1777	EC-amp	Focal-amp	EC-amp	EC-amp	1.63922	-0.770272	CCFSTTG1	CDK6	red	TRUE	TRUE	FALSE	Brain
BBI12-CDK6.Con7_08_Overlay_XY	604_1368	EC-amp	Focal-amp	EC-amp	EC-amp	1.63922	-0.770272	CCFSTTG1	CDK6	red	TRUE	TRUE	FALSE	Brain
BBI12-CDK6.Con7_08_Overlay_XY	605_850	EC-amp	Focal-amp	EC-amp	EC-amp	1.63922	-0.770272	CCFSTTG1	CDK6	red	TRUE	TRUE	FALSE	Brain
BBI12-CDK6.Con7_08_Overlay_XY	611_1845	EC-amp	Focal-amp	EC-amp	EC-amp	1.63922	-0.770272	CCFSTTG1	CDK6	red	TRUE	TRUE	FALSE	Brain
BBI12-CDK6.Con7_08_Overlay_XY	649_1284	EC-amp	No_Prediction (Low_CENT_Brightness)	EC-amp	EC-amp	1.63922	-0.770272	CCFSTTG1	CDK6	red	TRUE	TRUE	FALSE	Brain
BBI12-CDK6.Con7_08_Overlay_XY	663_1747	EC-amp	Focal-amp	EC-amp	EC-amp	1.63922	-0.770272	CCFSTTG1	CDK6	red	TRUE	TRUE	FALSE	Brain
BBI12-CDK6.Con7_08_Overlay_XY	664_1520	EC-amp	Focal-amp	EC-amp	EC-amp	1.63922	-0.770272	CCFSTTG1	CDK6	red	TRUE	TRUE	FALSE	Brain
BBI12-CDK6.Con7_08_Overlay_XY	700_1696	EC-amp	Focal-amp	EC-amp	EC-amp	1.63922	-0.770272	CCFSTTG1	CDK6	red	TRUE	TRUE	FALSE	Brain
BBI12-CDK6.Con7_08_Overlay_XY	705_1392	EC-amp	Focal-amp	EC-amp	EC-amp	1.63922	-0.770272	CCFSTTG1	CDK6	red	TRUE	TRUE	FALSE	Brain
BBI12-CDK6.Con7_08_Overlay_XY	719_662	EC-amp	No_Prediction (Low_CENT_Brightness)	EC-amp	EC-amp	1.63922	-0.770272	CCFSTTG1	CDK6	red	TRUE	TRUE	FALSE	Brain
BBI12-CDK6.Con7_08_Overlay_XY	776_81	EC-amp	Focal-amp	EC-amp	EC-amp	1.63922	-0.770272	CCFSTTG1	CDK6	red	TRUE	TRUE	FALSE	Brain
BBI12-CDK6.Con7_08_Overlay_XY	763_555	No-amp	No_Prediction (Low_CENT_Brightness)	No-amp	EC-amp	1.63922	-0.770272	CCFSTTG1	CDK6	red	TRUE	TRUE	FALSE	Brain
BBI12-CDK6.Con7_08_Overlay_XY	771_1157	EC-amp	Focal-amp	EC-amp	EC-amp	1.63922	-0.770272	CCFSTTG1	CDK6	red	TRUE	TRUE	FALSE	Brain
BBI12-CDK6.Con7_08_Overlay_XY	784_1689	EC-amp	Focal-amp	EC-amp	EC-amp	1.63922	-0.770272	CCFSTTG1	CDK6	red	TRUE	TRUE	FALSE	Brain
BBI12-CDK6.Con7_08_Overlay_XY	791_1024	EC-amp	Focal-amp	EC-amp	EC-amp	1.63922	-0.770272	CCFSTTG1	CDK6	red	TRUE	TRUE	FALSE	Brain
BBI12-CDK6.Con7_08_Overlay_XY	839_892	EC-amp	Focal-amp	EC-amp	EC-amp	1.63922	-0.770272	CCFSTTG1	CDK6	red	TRUE	TRUE	FALSE	Brain
BBI12-CDK6.Con7_08_Overlay_XY	828_1885	EC-amp	Focal-amp	EC-amp	EC-amp	1.63922	-0.770272	CCFSTTG1	CDK6	red	TRUE	TRUE	FALSE	Brain
BBI12-CDK6.Con7_08_Overlay_XY	840_331	EC-amp	No_Prediction (Low_CENT_Brightness)	EC-amp	EC-amp	1.63922	-0.770272	CCFSTTG1	CDK6	red	TRUE	TRUE	FALSE	Brain
BBI12-CDK6.Con7_08_Overlay_XY	856_795	EC-amp	No_Prediction (Low_CENT_Brightness)	EC-amp	EC-amp	1.63922	-0.770272	CCFSTTG1	CDK6	red	TRUE	TRUE	FALSE	Brain
BBI12-CDK6.Con7_08_Overlay_XY	872_1090	EC-amp	Focal-amp	EC-amp	EC-amp	1.63922	-0.770272	CCFSTTG1	CDK6	red	TRUE	TRUE	FALSE	Brain
BBI12-CDK6.Con7_08_Overlay_XY	876_1398	EC-amp	No_Prediction (Low_CENT_Brightness)	EC-amp	EC-amp	1.63922	-0.770272	CCFSTTG1	CDK6	red	TRUE	TRUE	FALSE	Brain
BBI12-CDK6.Con7_08_Overlay_XY	876_122	EC-amp	Focal-amp	EC-amp	EC-amp	1.63922	-0.770272	CCFSTTG1	CDK6	red	TRUE	TRUE	FALSE	Brain
BBI12-CDK6.Con7_08_Overlay_XY	900_375	EC-amp	Focal-amp	EC-amp	EC-amp	1.63922	-0.770272	CCFSTTG1	CDK6	red	TRUE	TRUE	FALSE	Brain
BBI12-CDK6.Con7_08_Overlay_XY	919_649	EC-amp	Focal-amp	EC-amp	EC-amp	1.63922	-0.770272	CCFSTTG1	CDK6	red	TRUE	TRUE	FALSE	Brain
BBI12-CDK6.Con7_08_Overlay_XY	927_1637	EC-amp	Focal-amp	EC-amp	EC-amp	1.63922	-0.770272	CCFSTTG1	CDK6	red	TRUE	TRUE	FALSE	Brain
BBI12-CDK6.Con7_08_Overlay_XY	933_1274	HSR-amp	No_Prediction (Low_CENT_Brightness)	HSR-amp	EC-amp	1.63922	-0.770272	CCFSTTG1	CDK6	red	TRUE	TRUE	FALSE	Brain
BBI12-CDK6.Con7_08_Overlay_XY	953_65	HSR-amp	Focal-amp	HSR-amp	EC-amp	1.63922	-0.770272	CCFSTTG1	CDK6	red	TRUE	TRUE	FALSE	Brain
BBI12-CDK6.Con7_08_Overlay_XY	995_1743	HSR-amp	Focal-amp	HSR-amp	EC-amp	1.63922	-0.770272	CCFSTTG1	CDK6	red	TRUE	TRUE	FALSE	Brain
BBI12-CDK6.Con7_08_Overlay_XY	1022_1028	EC-amp	No_Prediction (Low_CENT_Brightness)	EC-amp	EC-amp	1.63922	-0.770272	CCFSTTG1	CDK6	red	TRUE	TRUE	FALSE	Brain
BBI12-CDK6.Con7_08_Overlay_XY	1010_1206	EC-amp	No_Prediction (Low_CENT_Brightness)	EC-amp	EC-amp	1.63922	-0.770272	CCFSTTG1	CDK6	red	TRUE	TRUE	FALSE	Brain
BBI12-CDK6.Con7_08_Overlay_XY	1064_144	EC-amp	Focal-amp	EC-amp	EC-amp	1.63922	-0.770272	CCFSTTG1	CDK6	red	TRUE	TRUE	FALSE	Brain
BBI12-CDK6.Con7_08_Overlay_XY	1079_380	EC-amp	Focal-amp	EC-amp	EC-amp	1.63922	-0.770272	CCFSTTG1	CDK6	red	TRUE	TRUE	FALSE	Brain
BBI12-CDK6.Con7_08_Overlay_XY	1078_798	EC-amp	Focal-amp	EC-amp	EC-amp	1.63922	-0.770272	CCFSTTG1	CDK6	red	TRUE	TRUE	FALSE	Brain
BBI12-CDK6.Con7_08_Overlay_XY	1117_1768	EC-amp	Focal-amp	EC-amp	EC-amp	1.63922	-0.770272	CCFSTTG1	CDK6	red	TRUE	TRUE	FALSE	Brain
BBI12-CDK6.Con7_08_Overlay_XY	1152_683	EC-amp	No_Prediction (Low_CENT_Brightness)	EC-amp	EC-amp	1.63922	-0.770272	CCFSTTG1	CDK6	red	TRUE	TRUE	FALSE	Brain
BBI12-CDK6.Con7_08_Overlay_XY	1157_1446	EC-amp	Focal-amp	EC-amp	EC-amp	1.63922	-0.770272	CCFSTTG1	CDK6	red	TRUE	TRUE	FALSE	Brain
BBI12-CDK6.Con7_08_Overlay_XY	1172_82	EC-amp	Focal-amp	EC-amp	EC-amp	1.63922	-0.770272	CCFSTTG1	CDK6	red	TRUE	TRUE	FALSE	Brain
BBI12-CDK6.Con7_08_Overlay_XY	1183_1092	EC-amp	Focal-amp	EC-amp	EC-amp	1.63922	-0.770272	CCFSTTG1	CDK6	red	TRUE	TRUE	FALSE	Brain
BBI12-CDK6.Con7_08_Overlay_XY	1199_1543	EC-amp	Focal-amp	EC-amp	EC-amp	1.63922	-0.770272	CCFSTTG1	CDK6	red	TRUE	TRUE	FALSE	Brain
BBI12-CDK6.Con7_08_Overlay_XY	1240_678	EC-amp	Focal-amp	EC-amp	EC-amp	1.63922	-0.770272	CCFSTTG1	CDK6	red	TRUE	TRUE	FALSE	Brain
BBI12-CDK6.Con7_08_Overlay_XY	1260_344	EC-amp	Focal-amp	EC-amp	EC-amp	1.63922	-0.770272	CCFSTTG1	CDK6	red	TRUE	TRUE	FALSE	Brain
BBI12-CDK6.Con7_08_Overlay_XY	1257_1865	EC-amp	Focal-amp	EC-amp	EC-amp	1.63922	-0.770272	CCFSTTG1	CDK6	red	TRUE	TRUE	FALSE	Brain
BBI12-CDK6.Con7_08_Overlay_XY	1278_1188	EC-amp	No_Prediction (Low_CENT_Brightness)	EC-amp	EC-amp	1.63922	-0.770272	CCFSTTG1	CDK6	red	TRUE	TRUE	FALSE	Brain
BBI12-CDK6.Con7_08_Overlay_XY	1292_411	EC-amp	Focal-amp	EC-amp	EC-amp	1.63922	-0.770272	CCFSTTG1	CDK6	red	TRUE	TRUE	FALSE	Brain
BBI12-CDK6.Con7_08_Overlay_XY	1358_1574	EC-amp	Focal-amp	EC-amp	EC-amp	1.63922	-0.770272	CCFSTTG1	CDK6	red	TRUE	TRUE	FALSE	Brain
BBI12-CDK6.Con7_08_Overlay_XY	1387_1159	EC-amp	Focal-amp	EC-amp	EC-amp	1.63922	-0.770272	CCFSTTG1	CDK6	red	TRUE	TRUE	FALSE	Brain
BBI12-CDK6.Con7_08_Overlay_XY	1400_1480	EC-amp	Focal-amp	EC-amp	EC-amp	1.63922	-0.770272	CCFSTTG1	CDK6	red	TRUE	TRUE	FALSE	Brain
BBI12-CDK6.Con7_08_Overlay_XY	1401_1301	EC-amp	No_Prediction (Low_CENT_Brightness)	EC-amp	EC-amp	1.63922	-0.770272	CCFSTTG1	CDK6	red	TRUE	TRUE	FALSE	Brain
BBI12-CDK6.Con7_08_Overlay_XY	1414_1658	EC-amp	Focal-amp	EC-amp	EC-amp	1.63922	-0.770272	CCFSTTG1	CDK6	red	TRUE	TRUE	FALSE	Brain
BBI12-CDK6.Con7_08_Overlay_XY	1425_564	EC-amp	No_Prediction (Low_CENT_Brightness)	EC-amp	EC-amp	1.63922	-0.770272	CCFSTTG1	CDK6	red	TRUE	TRUE	FALSE	Brain
BBI12-CDK6.Con7_08_Overlay_XY	1427_766	EC-amp	Focal-amp	EC-amp	EC-amp	1.63922	-0.770272	CCFSTTG1	CDK6	red	TRUE	TRUE	FALSE	Brain
BBI12-CDK6.Con7_09_Overlay_XY	21_492	EC-amp	Focal-amp	EC-amp	EC-amp	1.89002	1.13463	CCFSTTG1	CDK6	red	TRUE	TRUE	FALSE	Brain
BBI12-CDK6.Con7_09_Overlay_XY	22_641	HSR-amp	No_Prediction (Low_CENT_Brightness)	HSR-amp	EC-amp	1.89002	1.13463	CCFSTTG1	CDK6	red	TRUE	TRUE	FALSE	Brain
BBI12-CDK6.Con7_09_Overlay_XY	7_1267	HSR-amp	No_Prediction (Low_CENT_Brightness)	HSR-amp	EC-amp	1.89002	1.13463	CCFSTTG1	CDK6	red	TRUE	TRUE	FALSE	Brain
BBI12-CDK6.Con7_09_Overlay_XY	28_1558	EC-amp	Focal-amp	EC-amp	EC-amp	1.89002	1.13463	CCFSTTG1	CDK6	red	TRUE	TRUE	FALSE	Brain
BBI12-CDK6.Con7_09_Overlay_XY	43_1468	EC-amp	Focal-amp	EC-amp	EC-amp	1.89002	1.13463	CCFSTTG1	CDK6	red	TRUE	TRUE	FALSE	Brain
BBI12-CDK6.Con7_09_Overlay_XY	116_1376	EC-amp	Focal-amp	EC-amp	EC-amp	1.89002	1.13463	CCFSTTG1	CDK6	red	TRUE	TRUE	FALSE	Brain
BBI12-CDK6.Con7_09_Overlay_XY	130_301	EC-amp	Focal-amp	EC-amp	EC-amp	1.89002	1.13463	CCFSTTG1	CDK6	red	TRUE	TRUE	FALSE	Brain
BBI12-CDK6.Con7_09_Overlay_XY	135_1805	EC-amp	Focal-amp	EC-amp	EC-amp	1.89002	1.13463	CCFSTTG1	CDK6	red	TRUE	TRUE	FALSE	Brain
BBI12-CDK6.Con7_09_Overlay_XY	181_1139	EC-amp	Focal-amp	EC-amp	EC-amp	1.89002	1.13463	CCFSTTG1	CDK6	red	TRUE	TRUE	FALSE	Brain
BBI12-CDK6.Con7_09_Overlay_XY	190_893	EC-amp	Focal-amp	EC-amp	EC-amp	1.89002	1.13463	CCFSTTG1	CDK6	red	TRUE	TRUE	FALSE	Brain
BBI12-CDK6.Con7_09_Overlay_XY	190_1020	EC-amp	Focal-amp	EC-amp	EC-amp	1.89002	1.13463	CCFSTTG1	CDK6	red	TRUE	TRUE	FALSE	Brain
BBI12-CDK6.Con7_09_Overlay_XY	223_483	EC-amp	Focal-amp	EC-amp	EC-amp	1.89002	1.13463	CCFSTTG1	CDK6	red	TRUE	TRUE	FALSE	Brain
BBI12-CDK6.Con7_09_Overlay_XY	254_844	EC-amp	Focal-amp	EC-amp	EC-amp	1.89002	1.13463	CCFSTTG1	CDK6	red	TRUE	TRUE	FALSE	Brain
BBI12-CDK6.Con7_09_Overlay_XY	252_639	EC-amp	Focal-amp	EC-amp	EC-amp	1.89002	1.13463	CCFSTTG1	CDK6	red	TRUE	TRUE	FALSE	Brain
BBI12-CDK6.Con7_09_Overlay_XY	269_350	EC-amp	Focal-amp	EC-amp	EC-amp	1.89002	1.13463	CCFSTTG1	CDK6	red	TRUE	TRUE	FALSE	Brain
BBI12-CDK6.Con7_09_Overlay_XY	307_1806	EC-amp	Focal-amp	EC-amp	EC-amp	1.89002	1.13463	CCFSTTG1	CDK6	red	TRUE	TRUE	FALSE	Brain
BBI12-CDK6.Con7_09_Overlay_XY	346_1100	EC-amp	Focal-amp	EC-amp	EC-amp	1.89002	1.13463	CCFSTTG1	CDK6	red	TRUE	TRUE	FALSE	Brain
BBI12-CDK6.Con7_09_Overlay_XY	351_1655	EC-amp	Focal-amp	EC-amp	EC-amp	1.89002	1.13463	CCFSTTG1	CDK6	red	TRUE	TRUE	FALSE	Brain
BBI12-CDK6.Con7_09_Overlay_XY	371_352	EC-amp	Focal-amp	EC-amp	EC-amp	1.89002	1.13463	CCFSTTG1	CDK6	red	TRUE	TRUE	FALSE	Brain
BBI12-CDK6.Con7_09_Overlay_XY	366_628	EC-amp	Focal-amp	EC-amp	EC-amp	1.89002	1.13463	CCFSTTG1	CDK6	red	TRUE	TRUE	FALSE	Brain
BBI12-CDK6.Con7_09_Overlay_XY	422_203	EC-amp	Focal-amp	EC-amp	EC-amp	1.89002	1.13463	CCFSTTG1	CDK6	red	TRUE	TRUE	FALSE	Brain
BBI12-CDK6.Con7_09_Overlay_XY	431_917	EC-amp	Focal-amp	EC-amp	EC-amp	1.89002	1.13463	CCFSTTG1	CDK6	red	TRUE	TRUE	FALSE	Brain
BBI12-CDK6.Con7_09_Overlay_XY	462_614	EC-amp	Focal-amp	EC-amp	EC-amp	1.89002	1.13463	CCFSTTG1	CDK6	red	TRUE	TRUE	FALSE	Brain
BBI12-CDK6.Con7_09_Overlay_XY	441_1857	EC-amp	Focal-amp	EC-amp	EC-amp	1.89002	1.13463	CCFSTTG1	CDK6	red	TRUE	TRUE	FALSE	Brain
BBI12-CDK6.Con7_09_Overlay_XY	453_1006	EC-amp	No_Prediction (Low_CENT_Brightness)	EC-amp	EC-amp	1.89002	1.13463	CCFSTTG1	CDK6	red	TRUE	TRUE	FALSE	Brain
BBI12-CDK6.Con7_09_Overlay_XY	515_388	EC-amp	Focal-amp	EC-amp	EC-amp	1.89002	1.13463	CCFSTTG1	CDK6	red	TRUE	TRUE	FALSE	Brain
BBI12-CDK6.Con7_09_Overlay_XY	522_777	EC-amp	Focal-amp	EC-amp	EC-amp	1.89002	1.13463	CCFSTTG1	CDK6	red	TRUE	TRUE	FALSE	Brain
BBI12-CDK6.Con7_09_Overlay_XY	532_1128	EC-amp	Focal-amp	EC-amp	EC-amp	1.89002	1.13463	CCFSTTG1	CDK6	red	TRUE	TRUE	FALSE	Brain
BBI12-CDK6.Con7_09_Overlay_XY	579_1562	EC-amp	Focal-amp	EC-amp	EC-amp	1.89002	1.13463	CCFSTTG1	CDK6	red	TRUE	TRUE	FALSE	Brain
BBI12-CDK6.Con7_09_Overlay_XY	585_1793	EC-amp	Focal-amp	EC-amp	EC-amp	1.89002	1.13463	CCFSTTG1	CDK6	red	TRUE	TRUE	FALSE	Brain
BBI12-CDK6.Con7_09_Overlay_XY	591_875	EC-amp	Focal-amp	EC-amp	EC-amp	1.89002	1.13463	CCFSTTG1	CDK6	red	TRUE	TRUE	FALSE	Brain
BBI12-CDK6.Con7_09_Overlay_XY	602_1333	EC-amp	Focal-amp	EC-amp	EC-amp	1.89002	1.13463	CCFSTTG1	CDK6	red	TRUE	TRUE	FALSE	Brain
BBI12-CDK6.Con7_09_Overlay_XY	614_521	EC-amp	Focal-amp	EC-amp	EC-amp	1.89002	1.13463	CCFSTTG1	CDK6	red	TRUE	TRUE	FALSE	Brain
BBI12-CDK6.Con7_09_Overlay_XY	640_1136	EC-amp	Focal-amp	EC-amp	EC-amp	1.89002	1.13463	CCFSTTG1	CDK6	red	TRUE	TRUE	FALSE	Brain
BBI12-CDK6.Con7_09_Overlay_XY	631_254	EC-amp	Focal-amp	EC-amp	EC-amp	1.89002	1.13463	CCFSTTG1	CDK6	red	TRUE	TRUE	FALSE	Brain
BBI12-CDK6.Con7_09_Overlay_XY	678_689	HSR-amp	Focal-amp	HSR-amp	EC-amp	1.89002	1.13463	CCFSTTG1	CDK6	red	TRUE	TRUE	FALSE	Brain
BBI12-CDK6.Con7_09_Overlay_XY	675_86	EC-amp	Focal-amp	EC-amp	EC-amp	1.89002	1.13463	CCFSTTG1	CDK6	red	TRUE	TRUE	FALSE	Brain
BBI12-CDK6.Con7_09_Overlay_XY	718_1548	EC-amp	No_Prediction (Low_CENT_Brightness)	EC-amp	EC-amp	1.89002	1.13463	CCFSTTG1	CDK6	red	TRUE	TRUE	FALSE	Brain
BBI12-CDK6.Con7_09_Overlay_XY	725_222	EC-amp	Focal-amp	EC-amp	EC-amp	1.89002	1.13463	CCFSTTG1	CDK6	red	TRUE	TRUE	FALSE	Brain
BBI12-CDK6.Con7_09_Overlay_XY	741_355	EC-amp	Focal-amp	EC-amp	EC-amp	1.89002	1.13463	CCFSTTG1	CDK6	red	TRUE	TRUE	FALSE	Brain
BBI12-CDK6.Con7_09_Overlay_XY	753_1197	EC-amp	Focal-amp	EC-amp	EC-amp	1.89002	1.13463	CCFSTTG1	CDK6	red	TRUE	TRUE	FALSE	Brain
BBI12-CDK6.Con7_09_Overlay_XY	763_856	EC-amp	Focal-amp	EC-amp	EC-amp	1.89002	1.13463	CCFSTTG1	CDK6	red	TRUE	TRUE	FALSE	Brain
BBI12-CDK6.Con7_09_Overlay_XY	768_33	EC-amp	Focal-amp	EC-amp	EC-amp	1.89002	1.13463	CCFSTTG1	CDK6	red	TRUE	TRUE	FALSE	Brain
BBI12-CDK6.Con7_09_Overlay_XY	770_1583	EC-amp	Focal-amp	EC-amp	EC-amp	1.89002	1.13463	CCFSTTG1	CDK6	red	TRUE	TRUE	FALSE	Brain
BBI12-CDK6.Con7_09_Overlay_XY	774_610	EC-amp	Focal-amp	EC-amp	EC-amp	1.89002	1.13463	CCFSTTG1	CDK6	red	TRUE	TRUE	FALSE	Brain
BBI12-CDK6.Con7_09_Overlay_XY	786_1387	EC-amp	Focal-amp	EC-amp	EC-amp	1.89002	1.13463	CCFSTTG1	CDK6	red	TRUE	TRUE	FALSE	Brain
BBI12-CDK6.Con7_09_Overlay_XY	798_692	EC-amp	Focal-amp	EC-amp	EC-amp	1.89002	1.13463	CCFSTTG1	CDK6	red	TRUE	TRUE	FALSE	Brain
BBI12-CDK6.Con7_09_Overlay_XY	818_1131	EC-amp	Focal-amp	EC-amp	EC-amp	1.89002	1.13463	CCFSTTG1	CDK6	red	TRUE	TRUE	FALSE	Brain
BBI12-CDK6.Con7_09_Overlay_XY	823_1807	EC-amp	Focal-amp	EC-amp	EC-amp	1.89002	1.13463	CCFSTTG1	CDK6	red	TRUE	TRUE	FALSE	Brain
BBI12-CDK6.Con7_09_Overlay_XY	834_517	EC-amp	Focal-amp	EC-amp	EC-amp	1.89002	1.13463	CCFSTTG1	CDK6	red	TRUE	TRUE	FALSE	Brain
BBI12-CDK6.Con7_09_Overlay_XY	914_1080	EC-amp	Focal-amp	EC-amp	EC-amp	1.89002	1.13463	CCFSTTG1	CDK6	red	TRUE	TRUE	FALSE	Brain
BBI12-CDK6.Con7_09_Overlay_XY	909_1502	EC-amp	Focal-amp	EC-amp	EC-amp	1.89002	1.13463	CCFSTTG1	CDK6	red	TRUE	TRUE	FALSE	Brain
BBI12-CDK6.Con7_09_Overlay_XY	935_1812	EC-amp	Focal-amp	EC-amp	EC-amp	1.89002	1.13463	CCFSTTG1	CDK6	red	TRUE	TRUE	FALSE	Brain
BBI12-CDK6.Con7_09_Overlay_XY	972_1398	EC-amp	Focal-amp	EC-amp	EC-amp	1.89002	1.13463	CCFSTTG1	CDK6	red	TRUE	TRUE	FALSE	Brain
BBI12-CDK6.Con7_09_Overlay_XY	992_539	EC-amp	No_Prediction (Low_CENT_Brightness)	EC-amp	EC-amp	1.89002	1.13463	CCFSTTG1	CDK6	red	TRUE	TRUE	FALSE	Brain
BBI12-CDK6.Con7_09_Overlay_XY	1038_1628	EC-amp	Focal-amp	EC-amp	EC-amp	1.89002	1.13463	CCFSTTG1	CDK6	red	TRUE	TRUE	FALSE	Brain
BBI12-CDK6.Con7_09_Overlay_XY	1042_834	EC-amp	Focal-amp	EC-amp	EC-amp	1.89002	1.13463	CCFSTTG1	CDK6	red	TRUE	TRUE	FALSE	Brain
BBI12-CDK6.Con7_09_Overlay_XY	1040_75	EC-amp	Focal-amp	EC-amp	EC-amp	1.89002	1.13463	CCFSTTG1	CDK6	red	TRUE	TRUE	FALSE	Brain
BBI12-CDK6.Con7_09_Overlay_XY	1087_1563	EC-amp	Focal-amp	EC-amp	EC-amp	1.89002	1.13463	CCFSTTG1	CDK6	red	TRUE	TRUE	FALSE	Brain
BBI12-CDK6.Con7_09_Overlay_XY	1073_1247	EC-amp	Focal-amp	EC-amp	EC-amp	1.89002	1.13463	CCFSTTG1	CDK6	red	TRUE	TRUE	FALSE	Brain
BBI12-CDK6.Con7_09_Overlay_XY	1081_686	EC-amp	Focal-amp	EC-amp	EC-amp	1.89002	1.13463	CCFSTTG1	CDK6	red	TRUE	TRUE	FALSE	Brain
BBI12-CDK6.Con7_09_Overlay_XY	1117_1330	EC-amp	Focal-amp	EC-amp	EC-amp	1.89002	1.13463	CCFSTTG1	CDK6	red	TRUE	TRUE	FALSE	Brain
BBI12-CDK6.Con7_09_Overlay_XY	1143_1677	EC-amp	No_Prediction (Low_CENT_Brightness)	EC-amp	EC-amp	1.89002	1.13463	CCFSTTG1	CDK6	red	TRUE	TRUE	FALSE	Brain
BBI12-CDK6.Con7_09_Overlay_XY	1165_673	HSR-amp	Focal-amp	HSR-amp	EC-amp	1.89002	1.13463	CCFSTTG1	CDK6	red	TRUE	TRUE	FALSE	Brain
BBI12-CDK6.Con7_09_Overlay_XY	1164_1757	EC-amp	Focal-amp	EC-amp	EC-amp	1.89002	1.13463	CCFSTTG1	CDK6	red	TRUE	TRUE	FALSE	Brain
BBI12-CDK6.Con7_09_Overlay_XY	1170_1839	EC-amp	Focal-amp	EC-amp	EC-amp	1.89002	1.13463	CCFSTTG1	CDK6	red	TRUE	TRUE	FALSE	Brain
BBI12-CDK6.Con7_09_Overlay_XY	1179_548	EC-amp	Focal-amp	EC-amp	EC-amp	1.89002	1.13463	CCFSTTG1	CDK6	red	TRUE	TRUE	FALSE	Brain
BBI12-CDK6.Con7_09_Overlay_XY	1215_1617	EC-amp	No_Prediction (Low_CENT_Brightness)	EC-amp	EC-amp	1.89002	1.13463	CCFSTTG1	CDK6	red	TRUE	TRUE	FALSE	Brain
BBI12-CDK6.Con7_09_Overlay_XY	1212_847	EC-amp	No_Prediction (Low_CENT_Brightness)	EC-amp	EC-amp	1.89002	1.13463	CCFSTTG1	CDK6	red	TRUE	TRUE	FALSE	Brain
BBI12-CDK6.Con7_09_Overlay_XY	1202_20	EC-amp	Focal-amp	EC-amp	EC-amp	1.89002	1.13463	CCFSTTG1	CDK6	red	TRUE	TRUE	FALSE	Brain
BBI12-CDK6.Con7_09_Overlay_XY	1227_1399	EC-amp	Focal-amp	EC-amp	EC-amp	1.89002	1.13463	CCFSTTG1	CDK6	red	TRUE	TRUE	FALSE	Brain
BBI12-CDK6.Con7_09_Overlay_XY	1262_98	EC-amp	Focal-amp	EC-amp	EC-amp	1.89002	1.13463	CCFSTTG1	CDK6	red	TRUE	TRUE	FALSE	Brain
BBI12-CDK6.Con7_09_Overlay_XY	1248_1296	EC-amp	Focal-amp	EC-amp	EC-amp	1.89002	1.13463	CCFSTTG1	CDK6	red	TRUE	TRUE	FALSE	Brain
BBI12-CDK6.Con7_09_Overlay_XY	1279_377	EC-amp	No_Prediction (Low_CENT_Brightness)	EC-amp	EC-amp	1.89002	1.13463	CCFSTTG1	CDK6	red	TRUE	TRUE	FALSE	Brain
BBI12-CDK6.Con7_09_Overlay_XY	1297_1773	EC-amp	Focal-amp	EC-amp	EC-amp	1.89002	1.13463	CCFSTTG1	CDK6	red	TRUE	TRUE	FALSE	Brain
BBI12-CDK6.Con7_09_Overlay_XY	1320_27	EC-amp	Focal-amp	EC-amp	EC-amp	1.89002	1.13463	CCFSTTG1	CDK6	red	TRUE	TRUE	FALSE	Brain
BBI12-CDK6.Con7_09_Overlay_XY	1357_1327	EC-amp	Focal-amp	EC-amp	EC-amp	1.89002	1.13463	CCFSTTG1	CDK6	red	TRUE	TRUE	FALSE	Brain
BBI12-CDK6.Con7_09_Overlay_XY	1366_1262	EC-amp	Focal-amp	EC-amp	EC-amp	1.89002	1.13463	CCFSTTG1	CDK6	red	TRUE	TRUE	FALSE	Brain
BBI12-CDK6.Con7_09_Overlay_XY	1387_626	EC-amp	No_Prediction (Low_CENT_Brightness)	EC-amp	EC-amp	1.89002	1.13463	CCFSTTG1	CDK6	red	TRUE	TRUE	FALSE	Brain
BBI12-CDK6.Con7_09_Overlay_XY	1404_1560	EC-amp	Focal-amp	EC-amp	EC-amp	1.89002	1.13463	CCFSTTG1	CDK6	red	TRUE	TRUE	FALSE	Brain
BBI12-CDK6.Con7_09_Overlay_XY	1412_385	EC-amp	Focal-amp	EC-amp	EC-amp	1.89002	1.13463	CCFSTTG1	CDK6	red	TRUE	TRUE	FALSE	Brain
BBI12-CDK6.Con7_09_Overlay_XY	1409_1138	EC-amp	Focal-amp	EC-amp	EC-amp	1.89002	1.13463	CCFSTTG1	CDK6	red	TRUE	TRUE	FALSE	Brain
BBI12-CDK6.Con7_09_Overlay_XY	1411_1724	EC-amp	No_Prediction (Low_CENT_Brightness)	EC-amp	EC-amp	1.89002	1.13463	CCFSTTG1	CDK6	red	TRUE	TRUE	FALSE	Brain
BBI12-CDK6.Con7_09_Overlay_XY	1429_555	EC-amp	No_Prediction (Low_CENT_Brightness)	EC-amp	EC-amp	1.89002	1.13463	CCFSTTG1	CDK6	red	TRUE	TRUE	FALSE	Brain
BBI12-CDK6.Con7_09_Overlay_XY	1428_807	EC-amp	No_Prediction (Low_CENT_Brightness)	EC-amp	EC-amp	1.89002	1.13463	CCFSTTG1	CDK6	red	TRUE	TRUE	FALSE	Brain
BBI12-CDK6.Con7_10_Overlay_XY	16_144	HSR-amp	No_Prediction (Low_CENT_Brightness)	HSR-amp	EC-amp	1.70099	2.15654	CCFSTTG1	CDK6	red	TRUE	TRUE	FALSE	Brain
BBI12-CDK6.Con7_10_Overlay_XY	27_259	EC-amp	Focal-amp	EC-amp	EC-amp	1.70099	2.15654	CCFSTTG1	CDK6	red	TRUE	TRUE	FALSE	Brain
BBI12-CDK6.Con7_10_Overlay_XY	15_735	No-amp	No_Prediction (Low_CENT_Brightness)	No-amp	EC-amp	1.70099	2.15654	CCFSTTG1	CDK6	red	TRUE	TRUE	FALSE	Brain
BBI12-CDK6.Con7_10_Overlay_XY	31_1205	EC-amp	Focal-amp	EC-amp	EC-amp	1.70099	2.15654	CCFSTTG1	CDK6	red	TRUE	TRUE	FALSE	Brain
BBI12-CDK6.Con7_10_Overlay_XY	15_1340	EC-amp	Focal-amp	EC-amp	EC-amp	1.70099	2.15654	CCFSTTG1	CDK6	red	TRUE	TRUE	FALSE	Brain
BBI12-CDK6.Con7_10_Overlay_XY	25_1871	EC-amp	Focal-amp	EC-amp	EC-amp	1.70099	2.15654	CCFSTTG1	CDK6	red	TRUE	TRUE	FALSE	Brain
BBI12-CDK6.Con7_10_Overlay_XY	81_1072	EC-amp	Focal-amp	EC-amp	EC-amp	1.70099	2.15654	CCFSTTG1	CDK6	red	TRUE	TRUE	FALSE	Brain
BBI12-CDK6.Con7_10_Overlay_XY	80_512	EC-amp	No_Prediction (Low_CENT_Brightness)	EC-amp	EC-amp	1.70099	2.15654	CCFSTTG1	CDK6	red	TRUE	TRUE	FALSE	Brain
BBI12-CDK6.Con7_10_Overlay_XY	97_974	EC-amp	No_Prediction (Low_CENT_Brightness)	EC-amp	EC-amp	1.70099	2.15654	CCFSTTG1	CDK6	red	TRUE	TRUE	FALSE	Brain
BBI12-CDK6.Con7_10_Overlay_XY	113_1271	EC-amp	Focal-amp	EC-amp	EC-amp	1.70099	2.15654	CCFSTTG1	CDK6	red	TRUE	TRUE	FALSE	Brain
BBI12-CDK6.Con7_10_Overlay_XY	116_1580	EC-amp	No_Prediction (Low_CENT_Brightness)	EC-amp	EC-amp	1.70099	2.15654	CCFSTTG1	CDK6	red	TRUE	TRUE	FALSE	Brain
BBI12-CDK6.Con7_10_Overlay_XY	115_303	EC-amp	Focal-amp	EC-amp	EC-amp	1.70099	2.15654	CCFSTTG1	CDK6	red	TRUE	TRUE	FALSE	Brain
BBI12-CDK6.Con7_10_Overlay_XY	141_555	EC-amp	Focal-amp	EC-amp	EC-amp	1.70099	2.15654	CCFSTTG1	CDK6	red	TRUE	TRUE	FALSE	Brain
BBI12-CDK6.Con7_10_Overlay_XY	160_829	EC-amp	Focal-amp	EC-amp	EC-amp	1.70099	2.15654	CCFSTTG1	CDK6	red	TRUE	TRUE	FALSE	Brain
BBI12-CDK6.Con7_10_Overlay_XY	167_1819	EC-amp	Focal-amp	EC-amp	EC-amp	1.70099	2.15654	CCFSTTG1	CDK6	red	TRUE	TRUE	FALSE	Brain
BBI12-CDK6.Con7_10_Overlay_XY	193_246	HSR-amp	Focal-amp	HSR-amp	EC-amp	1.70099	2.15654	CCFSTTG1	CDK6	red	TRUE	TRUE	FALSE	Brain
BBI12-CDK6.Con7_10_Overlay_XY	264_1209	EC-amp	Focal-amp	EC-amp	EC-amp	1.70099	2.15654	CCFSTTG1	CDK6	red	TRUE	TRUE	FALSE	Brain
BBI12-CDK6.Con7_10_Overlay_XY	251_1386	EC-amp	No_Prediction (Low_CENT_Brightness)	EC-amp	EC-amp	1.70099	2.15654	CCFSTTG1	CDK6	red	TRUE	TRUE	FALSE	Brain
BBI12-CDK6.Con7_10_Overlay_XY	305_324	EC-amp	Focal-amp	EC-amp	EC-amp	1.70099	2.15654	CCFSTTG1	CDK6	red	TRUE	TRUE	FALSE	Brain
BBI12-CDK6.Con7_10_Overlay_XY	321_561	EC-amp	Focal-amp	EC-amp	EC-amp	1.70099	2.15654	CCFSTTG1	CDK6	red	TRUE	TRUE	FALSE	Brain
BBI12-CDK6.Con7_10_Overlay_XY	319_978	EC-amp	Focal-amp	EC-amp	EC-amp	1.70099	2.15654	CCFSTTG1	CDK6	red	TRUE	TRUE	FALSE	Brain
BBI12-CDK6.Con7_10_Overlay_XY	394_864	EC-amp	No_Prediction (Low_CENT_Brightness)	EC-amp	EC-amp	1.70099	2.15654	CCFSTTG1	CDK6	red	TRUE	TRUE	FALSE	Brain
BBI12-CDK6.Con7_10_Overlay_XY	398_1627	EC-amp	Focal-amp	EC-amp	EC-amp	1.70099	2.15654	CCFSTTG1	CDK6	red	TRUE	TRUE	FALSE	Brain
BBI12-CDK6.Con7_10_Overlay_XY	413_263	EC-amp	Focal-amp	EC-amp	EC-amp	1.70099	2.15654	CCFSTTG1	CDK6	red	TRUE	TRUE	FALSE	Brain
BBI12-CDK6.Con7_10_Overlay_XY	425_1272	EC-amp	Focal-amp	EC-amp	EC-amp	1.70099	2.15654	CCFSTTG1	CDK6	red	TRUE	TRUE	FALSE	Brain
BBI12-CDK6.Con7_10_Overlay_XY	439_1724	EC-amp	Focal-amp	EC-amp	EC-amp	1.70099	2.15654	CCFSTTG1	CDK6	red	TRUE	TRUE	FALSE	Brain
BBI12-CDK6.Con7_10_Overlay_XY	481_859	EC-amp	Focal-amp	EC-amp	EC-amp	1.70099	2.15654	CCFSTTG1	CDK6	red	TRUE	TRUE	FALSE	Brain
BBI12-CDK6.Con7_10_Overlay_XY	500_525	EC-amp	Focal-amp	EC-amp	EC-amp	1.70099	2.15654	CCFSTTG1	CDK6	red	TRUE	TRUE	FALSE	Brain
BBI12-CDK6.Con7_10_Overlay_XY	519_1369	EC-amp	Focal-amp	EC-amp	EC-amp	1.70099	2.15654	CCFSTTG1	CDK6	red	TRUE	TRUE	FALSE	Brain
BBI12-CDK6.Con7_10_Overlay_XY	532_592	EC-amp	Focal-amp	EC-amp	EC-amp	1.70099	2.15654	CCFSTTG1	CDK6	red	TRUE	TRUE	FALSE	Brain
BBI12-CDK6.Con7_10_Overlay_XY	599_1754	EC-amp	Focal-amp	EC-amp	EC-amp	1.70099	2.15654	CCFSTTG1	CDK6	red	TRUE	TRUE	FALSE	Brain
BBI12-CDK6.Con7_10_Overlay_XY	627_1339	EC-amp	Focal-amp	EC-amp	EC-amp	1.70099	2.15654	CCFSTTG1	CDK6	red	TRUE	TRUE	FALSE	Brain
BBI12-CDK6.Con7_10_Overlay_XY	654_1653	EC-amp	Focal-amp	EC-amp	EC-amp	1.70099	2.15654	CCFSTTG1	CDK6	red	TRUE	TRUE	FALSE	Brain
BBI12-CDK6.Con7_10_Overlay_XY	641_1481	EC-amp	Focal-amp	EC-amp	EC-amp	1.70099	2.15654	CCFSTTG1	CDK6	red	TRUE	TRUE	FALSE	Brain
BBI12-CDK6.Con7_10_Overlay_XY	667_26	EC-amp	No_Prediction (Low_CENT_Brightness)	EC-amp	EC-amp	1.70099	2.15654	CCFSTTG1	CDK6	red	TRUE	TRUE	FALSE	Brain
BBI12-CDK6.Con7_10_Overlay_XY	684_1834	EC-amp	Focal-amp	EC-amp	EC-amp	1.70099	2.15654	CCFSTTG1	CDK6	red	TRUE	TRUE	FALSE	Brain
BBI12-CDK6.Con7_10_Overlay_XY	671_745	EC-amp	No_Prediction (Low_CENT_Brightness)	EC-amp	EC-amp	1.70099	2.15654	CCFSTTG1	CDK6	red	TRUE	TRUE	FALSE	Brain
BBI12-CDK6.Con7_10_Overlay_XY	686_946	EC-amp	Focal-amp	EC-amp	EC-amp	1.70099	2.15654	CCFSTTG1	CDK6	red	TRUE	TRUE	FALSE	Brain
BBI12-CDK6.Con7_10_Overlay_XY	738_98	EC-amp	Focal-amp	EC-amp	EC-amp	1.70099	2.15654	CCFSTTG1	CDK6	red	TRUE	TRUE	FALSE	Brain
BBI12-CDK6.Con7_10_Overlay_XY	712_802	HSR-amp	No_Prediction (Low_CENT_Brightness)	HSR-amp	EC-amp	1.70099	2.15654	CCFSTTG1	CDK6	red	TRUE	TRUE	FALSE	Brain
BBI12-CDK6.Con7_10_Overlay_XY	710_1434	EC-amp	Focal-amp	EC-amp	EC-amp	1.70099	2.15654	CCFSTTG1	CDK6	red	TRUE	TRUE	FALSE	Brain
BBI12-CDK6.Con7_10_Overlay_XY	721_1094	EC-amp	No_Prediction (Low_CENT_Brightness)	EC-amp	EC-amp	1.70099	2.15654	CCFSTTG1	CDK6	red	TRUE	TRUE	FALSE	Brain
BBI12-CDK6.Con7_10_Overlay_XY	750_1908	EC-amp	Focal-amp	EC-amp	EC-amp	1.70099	2.15654	CCFSTTG1	CDK6	red	TRUE	TRUE	FALSE	Brain
BBI12-CDK6.Con7_10_Overlay_XY	762_882	EC-amp	Focal-amp	EC-amp	EC-amp	1.70099	2.15654	CCFSTTG1	CDK6	red	TRUE	TRUE	FALSE	Brain
BBI12-CDK6.Con7_10_Overlay_XY	782_552	EC-amp	Focal-amp	EC-amp	EC-amp	1.70099	2.15654	CCFSTTG1	CDK6	red	TRUE	TRUE	FALSE	Brain
BBI12-CDK6.Con7_10_Overlay_XY	829_1741	EC-amp	Focal-amp	EC-amp	EC-amp	1.70099	2.15654	CCFSTTG1	CDK6	red	TRUE	TRUE	FALSE	Brain
BBI12-CDK6.Con7_10_Overlay_XY	848_563	EC-amp	Focal-amp	EC-amp	EC-amp	1.70099	2.15654	CCFSTTG1	CDK6	red	TRUE	TRUE	FALSE	Brain
BBI12-CDK6.Con7_10_Overlay_XY	863_1291	EC-amp	Focal-amp	EC-amp	EC-amp	1.70099	2.15654	CCFSTTG1	CDK6	red	TRUE	TRUE	FALSE	Brain
BBI12-CDK6.Con7_10_Overlay_XY	886_948	EC-amp	No_Prediction (Low_CENT_Brightness)	EC-amp	EC-amp	1.70099	2.15654	CCFSTTG1	CDK6	red	TRUE	TRUE	FALSE	Brain
BBI12-CDK6.Con7_10_Overlay_XY	906_1578	EC-amp	Focal-amp	EC-amp	EC-amp	1.70099	2.15654	CCFSTTG1	CDK6	red	TRUE	TRUE	FALSE	Brain
BBI12-CDK6.Con7_10_Overlay_XY	941_141	EC-amp	No_Prediction (Low_CENT_Brightness)	EC-amp	EC-amp	1.70099	2.15654	CCFSTTG1	CDK6	red	TRUE	TRUE	FALSE	Brain
BBI12-CDK6.Con7_10_Overlay_XY	963_547	EC-amp	Focal-amp	EC-amp	EC-amp	1.70099	2.15654	CCFSTTG1	CDK6	red	TRUE	TRUE	FALSE	Brain
BBI12-CDK6.Con7_10_Overlay_XY	991_1151	EC-amp	Focal-amp	EC-amp	EC-amp	1.70099	2.15654	CCFSTTG1	CDK6	red	TRUE	TRUE	FALSE	Brain
BBI12-CDK6.Con7_10_Overlay_XY	992_1506	EC-amp	Focal-amp	EC-amp	EC-amp	1.70099	2.15654	CCFSTTG1	CDK6	red	TRUE	TRUE	FALSE	Brain
BBI12-CDK6.Con7_10_Overlay_XY	976_885	EC-amp	Focal-amp	EC-amp	EC-amp	1.70099	2.15654	CCFSTTG1	CDK6	red	TRUE	TRUE	FALSE	Brain
BBI12-CDK6.Con7_10_Overlay_XY	1000_85	EC-amp	Focal-amp	EC-amp	EC-amp	1.70099	2.15654	CCFSTTG1	CDK6	red	TRUE	TRUE	FALSE	Brain
BBI12-CDK6.Con7_10_Overlay_XY	1043_1591	EC-amp	Focal-amp	EC-amp	EC-amp	1.70099	2.15654	CCFSTTG1	CDK6	red	TRUE	TRUE	FALSE	Brain
BBI12-CDK6.Con7_10_Overlay_XY	1067_18	EC-amp	Focal-amp	EC-amp	EC-amp	1.70099	2.15654	CCFSTTG1	CDK6	red	TRUE	TRUE	FALSE	Brain
BBI12-CDK6.Con7_10_Overlay_XY	1051_270	EC-amp	Focal-amp	EC-amp	EC-amp	1.70099	2.15654	CCFSTTG1	CDK6	red	TRUE	TRUE	FALSE	Brain
BBI12-CDK6.Con7_10_Overlay_XY	1050_91	EC-amp	No_Prediction (Low_CENT_Brightness)	EC-amp	EC-amp	1.70099	2.15654	CCFSTTG1	CDK6	red	TRUE	TRUE	FALSE	Brain
BBI12-CDK6.Con7_10_Overlay_XY	1068_399	EC-amp	Focal-amp	EC-amp	EC-amp	1.70099	2.15654	CCFSTTG1	CDK6	red	TRUE	TRUE	FALSE	Brain
BBI12-CDK6.Con7_10_Overlay_XY	1078_1075	EC-amp	Focal-amp	EC-amp	EC-amp	1.70099	2.15654	CCFSTTG1	CDK6	red	TRUE	TRUE	FALSE	Brain
BBI12-CDK6.Con7_10_Overlay_XY	1167_344	EC-amp	Focal-amp	EC-amp	EC-amp	1.70099	2.15654	CCFSTTG1	CDK6	red	TRUE	TRUE	FALSE	Brain
BBI12-CDK6.Con7_10_Overlay_XY	1135_1363	EC-amp	Focal-amp	EC-amp	EC-amp	1.70099	2.15654	CCFSTTG1	CDK6	red	TRUE	TRUE	FALSE	Brain
BBI12-CDK6.Con7_10_Overlay_XY	1162_86	EC-amp	Focal-amp	EC-amp	EC-amp	1.70099	2.15654	CCFSTTG1	CDK6	red	TRUE	TRUE	FALSE	Brain
BBI12-CDK6.Con7_10_Overlay_XY	1157_982	EC-amp	Focal-amp	EC-amp	EC-amp	1.70099	2.15654	CCFSTTG1	CDK6	red	TRUE	TRUE	FALSE	Brain
BBI12-CDK6.Con7_10_Overlay_XY	1158_1793	EC-amp	Focal-amp	EC-amp	EC-amp	1.70099	2.15654	CCFSTTG1	CDK6	red	TRUE	TRUE	FALSE	Brain
BBI12-CDK6.Con7_10_Overlay_XY	1185_933	EC-amp	Focal-amp	EC-amp	EC-amp	1.70099	2.15654	CCFSTTG1	CDK6	red	TRUE	TRUE	FALSE	Brain
BBI12-CDK6.Con7_10_Overlay_XY	1190_812	EC-amp	Focal-amp	EC-amp	EC-amp	1.70099	2.15654	CCFSTTG1	CDK6	red	TRUE	TRUE	FALSE	Brain
BBI12-CDK6.Con7_10_Overlay_XY	1197_1084	EC-amp	Focal-amp	EC-amp	EC-amp	1.70099	2.15654	CCFSTTG1	CDK6	red	TRUE	TRUE	FALSE	Brain
BBI12-CDK6.Con7_10_Overlay_XY	1207_725	EC-amp	Focal-amp	EC-amp	EC-amp	1.70099	2.15654	CCFSTTG1	CDK6	red	TRUE	TRUE	FALSE	Brain
BBI12-CDK6.Con7_10_Overlay_XY	1240_1368	EC-amp	Focal-amp	EC-amp	EC-amp	1.70099	2.15654	CCFSTTG1	CDK6	red	TRUE	TRUE	FALSE	Brain
BBI12-CDK6.Con7_10_Overlay_XY	1242_1521	EC-amp	Focal-amp	EC-amp	EC-amp	1.70099	2.15654	CCFSTTG1	CDK6	red	TRUE	TRUE	FALSE	Brain
BBI12-CDK6.Con7_10_Overlay_XY	1263_1896	EC-amp	Focal-amp	EC-amp	EC-amp	1.70099	2.15654	CCFSTTG1	CDK6	red	TRUE	TRUE	FALSE	Brain
BBI12-CDK6.Con7_10_Overlay_XY	1267_1127	EC-amp	Focal-amp	EC-amp	EC-amp	1.70099	2.15654	CCFSTTG1	CDK6	red	TRUE	TRUE	FALSE	Brain
BBI12-CDK6.Con7_10_Overlay_XY	1272_127	EC-amp	Focal-amp	EC-amp	EC-amp	1.70099	2.15654	CCFSTTG1	CDK6	red	TRUE	TRUE	FALSE	Brain
BBI12-CDK6.Con7_10_Overlay_XY	1276_679	EC-amp	Focal-amp	EC-amp	EC-amp	1.70099	2.15654	CCFSTTG1	CDK6	red	TRUE	TRUE	FALSE	Brain
BBI12-CDK6.Con7_10_Overlay_XY	1302_1227	EC-amp	Focal-amp	EC-amp	EC-amp	1.70099	2.15654	CCFSTTG1	CDK6	red	TRUE	TRUE	FALSE	Brain
BBI12-CDK6.Con7_10_Overlay_XY	1302_1002	EC-amp	Focal-amp	EC-amp	EC-amp	1.70099	2.15654	CCFSTTG1	CDK6	red	TRUE	TRUE	FALSE	Brain
BBI12-CDK6.Con7_10_Overlay_XY	1319_392	EC-amp	Focal-amp	EC-amp	EC-amp	1.70099	2.15654	CCFSTTG1	CDK6	red	TRUE	TRUE	FALSE	Brain
BBI12-CDK6.Con7_10_Overlay_XY	1325_8	EC-amp	No_Prediction (Low_CENT_Brightness)	EC-amp	EC-amp	1.70099	2.15654	CCFSTTG1	CDK6	red	TRUE	TRUE	FALSE	Brain
BBI12-CDK6.Con7_10_Overlay_XY	1322_895	EC-amp	Focal-amp	EC-amp	EC-amp	1.70099	2.15654	CCFSTTG1	CDK6	red	TRUE	TRUE	FALSE	Brain
BBI12-CDK6.Con7_10_Overlay_XY	1323_1586	EC-amp	Focal-amp	EC-amp	EC-amp	1.70099	2.15654	CCFSTTG1	CDK6	red	TRUE	TRUE	FALSE	Brain
BBI12-CDK6.Con7_10_Overlay_XY	1350_736	EC-amp	Focal-amp	EC-amp	EC-amp	1.70099	2.15654	CCFSTTG1	CDK6	red	TRUE	TRUE	FALSE	Brain
BBI12-CDK6.Con7_10_Overlay_XY	1352_518	EC-amp	Focal-amp	EC-amp	EC-amp	1.70099	2.15654	CCFSTTG1	CDK6	red	TRUE	TRUE	FALSE	Brain
BBI12-CDK6.Con7_10_Overlay_XY	1363_1437	EC-amp	Focal-amp	EC-amp	EC-amp	1.70099	2.15654	CCFSTTG1	CDK6	red	TRUE	TRUE	FALSE	Brain
BBI12-CDK6.Con7_10_Overlay_XY	1382_209	EC-amp	Focal-amp	EC-amp	EC-amp	1.70099	2.15654	CCFSTTG1	CDK6	red	TRUE	TRUE	FALSE	Brain
BBI12-CDK6.Con7_10_Overlay_XY	1380_1724	EC-amp	Focal-amp	EC-amp	EC-amp	1.70099	2.15654	CCFSTTG1	CDK6	red	TRUE	TRUE	FALSE	Brain
BBI12-CDK6.Con7_10_Overlay_XY	1410_618	EC-amp	Focal-amp	EC-amp	EC-amp	1.70099	2.15654	CCFSTTG1	CDK6	red	TRUE	TRUE	FALSE	Brain
BBI12-CDK6.Con7_10_Overlay_XY	1404_1557	EC-amp	Focal-amp	EC-amp	EC-amp	1.70099	2.15654	CCFSTTG1	CDK6	red	TRUE	TRUE	FALSE	Brain
BBI12-CDK6.Con7_10_Overlay_XY	1420_1044	EC-amp	Focal-amp	EC-amp	EC-amp	1.70099	2.15654	CCFSTTG1	CDK6	red	TRUE	TRUE	FALSE	Brain
BBI12-CDK6.Con7_11_Overlay_XY	35_52	EC-amp	Focal-amp	EC-amp	EC-amp	0.809542	-0.15275	CCFSTTG1	CDK6	red	TRUE	TRUE	FALSE	Brain
BBI12-CDK6.Con7_11_Overlay_XY	53_494	EC-amp	Focal-amp	EC-amp	EC-amp	0.809542	-0.15275	CCFSTTG1	CDK6	red	TRUE	TRUE	FALSE	Brain
BBI12-CDK6.Con7_11_Overlay_XY	77_603	EC-amp	Focal-amp	EC-amp	EC-amp	0.809542	-0.15275	CCFSTTG1	CDK6	red	TRUE	TRUE	FALSE	Brain
BBI12-CDK6.Con7_11_Overlay_XY	7_1288	HSR-amp	Focal-amp	HSR-amp	EC-amp	0.809542	-0.15275	CCFSTTG1	CDK6	red	TRUE	TRUE	FALSE	Brain
BBI12-CDK6.Con7_11_Overlay_XY	29_1791	EC-amp	Focal-amp	EC-amp	EC-amp	0.809542	-0.15275	CCFSTTG1	CDK6	red	TRUE	TRUE	FALSE	Brain
BBI12-CDK6.Con7_11_Overlay_XY	36_1542	EC-amp	Focal-amp	EC-amp	EC-amp	0.809542	-0.15275	CCFSTTG1	CDK6	red	TRUE	TRUE	FALSE	Brain
BBI12-CDK6.Con7_11_Overlay_XY	40_155	HSR-amp	Focal-amp	HSR-amp	EC-amp	0.809542	-0.15275	CCFSTTG1	CDK6	red	TRUE	TRUE	FALSE	Brain
BBI12-CDK6.Con7_11_Overlay_XY	74_216	EC-amp	Focal-amp	EC-amp	EC-amp	0.809542	-0.15275	CCFSTTG1	CDK6	red	TRUE	TRUE	FALSE	Brain
BBI12-CDK6.Con7_11_Overlay_XY	105_1854	HSR-amp	Focal-amp	HSR-amp	EC-amp	0.809542	-0.15275	CCFSTTG1	CDK6	red	TRUE	TRUE	FALSE	Brain
BBI12-CDK6.Con7_11_Overlay_XY	129_1491	EC-amp	Focal-amp	EC-amp	EC-amp	0.809542	-0.15275	CCFSTTG1	CDK6	red	TRUE	TRUE	FALSE	Brain
BBI12-CDK6.Con7_11_Overlay_XY	148_64	EC-amp	Focal-amp	EC-amp	EC-amp	0.809542	-0.15275	CCFSTTG1	CDK6	red	TRUE	TRUE	FALSE	Brain
BBI12-CDK6.Con7_11_Overlay_XY	165_293	EC-amp	No_Prediction (Low_CENT_Brightness)	EC-amp	EC-amp	0.809542	-0.15275	CCFSTTG1	CDK6	red	TRUE	TRUE	FALSE	Brain
BBI12-CDK6.Con7_11_Overlay_XY	163_1716	EC-amp	Focal-amp	EC-amp	EC-amp	0.809542	-0.15275	CCFSTTG1	CDK6	red	TRUE	TRUE	FALSE	Brain
BBI12-CDK6.Con7_11_Overlay_XY	177_625	EC-amp	Focal-amp	EC-amp	EC-amp	0.809542	-0.15275	CCFSTTG1	CDK6	red	TRUE	TRUE	FALSE	Brain
BBI12-CDK6.Con7_11_Overlay_XY	211_705	EC-amp	Focal-amp	EC-amp	EC-amp	0.809542	-0.15275	CCFSTTG1	CDK6	red	TRUE	TRUE	FALSE	Brain
BBI12-CDK6.Con7_11_Overlay_XY	252_301	EC-amp	Focal-amp	EC-amp	EC-amp	0.809542	-0.15275	CCFSTTG1	CDK6	red	TRUE	TRUE	FALSE	Brain
BBI12-CDK6.Con7_11_Overlay_XY	249_100	EC-amp	Focal-amp	EC-amp	EC-amp	0.809542	-0.15275	CCFSTTG1	CDK6	red	TRUE	TRUE	FALSE	Brain
BBI12-CDK6.Con7_11_Overlay_XY	247_1875	EC-amp	Focal-amp	EC-amp	EC-amp	0.809542	-0.15275	CCFSTTG1	CDK6	red	TRUE	TRUE	FALSE	Brain
BBI12-CDK6.Con7_11_Overlay_XY	231_778	No-amp	Focal-amp	No-amp	EC-amp	0.809542	-0.15275	CCFSTTG1	CDK6	red	TRUE	TRUE	FALSE	Brain
BBI12-CDK6.Con7_11_Overlay_XY	274_1721	EC-amp	Focal-amp	EC-amp	EC-amp	0.809542	-0.15275	CCFSTTG1	CDK6	red	TRUE	TRUE	FALSE	Brain
BBI12-CDK6.Con7_11_Overlay_XY	300_1595	EC-amp	Focal-amp	EC-amp	EC-amp	0.809542	-0.15275	CCFSTTG1	CDK6	red	TRUE	TRUE	FALSE	Brain
BBI12-CDK6.Con7_11_Overlay_XY	296_1074	EC-amp	Focal-amp	EC-amp	EC-amp	0.809542	-0.15275	CCFSTTG1	CDK6	red	TRUE	TRUE	FALSE	Brain
BBI12-CDK6.Con7_11_Overlay_XY	311_909	EC-amp	Focal-amp	EC-amp	EC-amp	0.809542	-0.15275	CCFSTTG1	CDK6	red	TRUE	TRUE	FALSE	Brain
BBI12-CDK6.Con7_11_Overlay_XY	361_1249	EC-amp	Focal-amp	EC-amp	EC-amp	0.809542	-0.15275	CCFSTTG1	CDK6	red	TRUE	TRUE	FALSE	Brain
BBI12-CDK6.Con7_11_Overlay_XY	336_457	HSR-amp	Focal-amp	HSR-amp	EC-amp	0.809542	-0.15275	CCFSTTG1	CDK6	red	TRUE	TRUE	FALSE	Brain
BBI12-CDK6.Con7_11_Overlay_XY	354_116	EC-amp	Focal-amp	EC-amp	EC-amp	0.809542	-0.15275	CCFSTTG1	CDK6	red	TRUE	TRUE	FALSE	Brain
BBI12-CDK6.Con7_11_Overlay_XY	381_1383	EC-amp	Focal-amp	EC-amp	EC-amp	0.809542	-0.15275	CCFSTTG1	CDK6	red	TRUE	TRUE	FALSE	Brain
BBI12-CDK6.Con7_11_Overlay_XY	379_589	EC-amp	Focal-amp	EC-amp	EC-amp	0.809542	-0.15275	CCFSTTG1	CDK6	red	TRUE	TRUE	FALSE	Brain
BBI12-CDK6.Con7_11_Overlay_XY	384_1739	HSR-amp	Focal-amp	HSR-amp	EC-amp	0.809542	-0.15275	CCFSTTG1	CDK6	red	TRUE	TRUE	FALSE	Brain
BBI12-CDK6.Con7_11_Overlay_XY	392_1820	EC-amp	Focal-amp	EC-amp	EC-amp	0.809542	-0.15275	CCFSTTG1	CDK6	red	TRUE	TRUE	FALSE	Brain
BBI12-CDK6.Con7_11_Overlay_XY	396_959	HSR-amp	Focal-amp	HSR-amp	EC-amp	0.809542	-0.15275	CCFSTTG1	CDK6	red	TRUE	TRUE	FALSE	Brain
BBI12-CDK6.Con7_11_Overlay_XY	427_862	No-amp	No-amp	HSR-amp	EC-amp	0.809542	-0.15275	CCFSTTG1	CDK6	red	TRUE	TRUE	FALSE	Brain
BBI12-CDK6.Con7_11_Overlay_XY	444_477	EC-amp	Focal-amp	EC-amp	EC-amp	0.809542	-0.15275	CCFSTTG1	CDK6	red	TRUE	TRUE	FALSE	Brain
BBI12-CDK6.Con7_11_Overlay_XY	483_1328	EC-amp	Focal-amp	EC-amp	EC-amp	0.809542	-0.15275	CCFSTTG1	CDK6	red	TRUE	TRUE	FALSE	Brain
BBI12-CDK6.Con7_11_Overlay_XY	524_174	EC-amp	Focal-amp	EC-amp	EC-amp	0.809542	-0.15275	CCFSTTG1	CDK6	red	TRUE	TRUE	FALSE	Brain
BBI12-CDK6.Con7_11_Overlay_XY	526_1155	EC-amp	Focal-amp	EC-amp	EC-amp	0.809542	-0.15275	CCFSTTG1	CDK6	red	TRUE	TRUE	FALSE	Brain
BBI12-CDK6.Con7_11_Overlay_XY	567_406	No-amp	Focal-amp	No-amp	EC-amp	0.809542	-0.15275	CCFSTTG1	CDK6	red	TRUE	TRUE	FALSE	Brain
BBI12-CDK6.Con7_11_Overlay_XY	562_1745	EC-amp	Focal-amp	EC-amp	EC-amp	0.809542	-0.15275	CCFSTTG1	CDK6	red	TRUE	TRUE	FALSE	Brain
BBI12-CDK6.Con7_11_Overlay_XY	565_22	HSR-amp	Focal-amp	HSR-amp	EC-amp	0.809542	-0.15275	CCFSTTG1	CDK6	red	TRUE	TRUE	FALSE	Brain
BBI12-CDK6.Con7_11_Overlay_XY	607_1634	EC-amp	Focal-amp	EC-amp	EC-amp	0.809542	-0.15275	CCFSTTG1	CDK6	red	TRUE	TRUE	FALSE	Brain
BBI12-CDK6.Con7_11_Overlay_XY	605_1316	EC-amp	Focal-amp	EC-amp	EC-amp	0.809542	-0.15275	CCFSTTG1	CDK6	red	TRUE	TRUE	FALSE	Brain
BBI12-CDK6.Con7_11_Overlay_XY	635_212	HSR-amp	Focal-amp	HSR-amp	EC-amp	0.809542	-0.15275	CCFSTTG1	CDK6	red	TRUE	TRUE	FALSE	Brain
BBI12-CDK6.Con7_11_Overlay_XY	646_1516	EC-amp	Focal-amp	EC-amp	EC-amp	0.809542	-0.15275	CCFSTTG1	CDK6	red	TRUE	TRUE	FALSE	Brain
BBI12-CDK6.Con7_11_Overlay_XY	636_107	EC-amp	Focal-amp	EC-amp	EC-amp	0.809542	-0.15275	CCFSTTG1	CDK6	red	TRUE	TRUE	FALSE	Brain
BBI12-CDK6.Con7_11_Overlay_XY	666_540	EC-amp	Focal-amp	EC-amp	EC-amp	0.809542	-0.15275	CCFSTTG1	CDK6	red	TRUE	TRUE	FALSE	Brain
BBI12-CDK6.Con7_11_Overlay_XY	673_887	EC-amp	Focal-amp	EC-amp	EC-amp	0.809542	-0.15275	CCFSTTG1	CDK6	red	TRUE	TRUE	FALSE	Brain
BBI12-CDK6.Con7_11_Overlay_XY	686_1183	HSR-amp	Focal-amp	HSR-amp	EC-amp	0.809542	-0.15275	CCFSTTG1	CDK6	red	TRUE	TRUE	FALSE	Brain
BBI12-CDK6.Con7_11_Overlay_XY	694_1787	No-amp	No-amp	HSR-amp	EC-amp	0.809542	-0.15275	CCFSTTG1	CDK6	red	TRUE	TRUE	FALSE	Brain
BBI12-CDK6.Con7_11_Overlay_XY	745_1391	EC-amp	Focal-amp	EC-amp	EC-amp	0.809542	-0.15275	CCFSTTG1	CDK6	red	TRUE	TRUE	FALSE	Brain
BBI12-CDK6.Con7_11_Overlay_XY	767_121	EC-amp	Focal-amp	EC-amp	EC-amp	0.809542	-0.15275	CCFSTTG1	CDK6	red	TRUE	TRUE	FALSE	Brain
BBI12-CDK6.Con7_11_Overlay_XY	801_910	EC-amp	Focal-amp	EC-amp	EC-amp	0.809542	-0.15275	CCFSTTG1	CDK6	red	TRUE	TRUE	FALSE	Brain
BBI12-CDK6.Con7_11_Overlay_XY	813_262	EC-amp	No_Prediction (Low_CENT_Brightness)	EC-amp	EC-amp	0.809542	-0.15275	CCFSTTG1	CDK6	red	TRUE	TRUE	FALSE	Brain
BBI12-CDK6.Con7_11_Overlay_XY	866_645	EC-amp	Focal-amp	EC-amp	EC-amp	0.809542	-0.15275	CCFSTTG1	CDK6	red	TRUE	TRUE	FALSE	Brain
BBI12-CDK6.Con7_11_Overlay_XY	874_1897	EC-amp	Focal-amp	EC-amp	EC-amp	0.809542	-0.15275	CCFSTTG1	CDK6	red	TRUE	TRUE	FALSE	Brain
BBI12-CDK6.Con7_11_Overlay_XY	909_465	EC-amp	Focal-amp	EC-amp	EC-amp	0.809542	-0.15275	CCFSTTG1	CDK6	red	TRUE	TRUE	FALSE	Brain
BBI12-CDK6.Con7_11_Overlay_XY	931_339	EC-amp	Focal-amp	EC-amp	EC-amp	0.809542	-0.15275	CCFSTTG1	CDK6	red	TRUE	TRUE	FALSE	Brain
BBI12-CDK6.Con7_11_Overlay_XY	927_1007	EC-amp	Focal-amp	EC-amp	EC-amp	0.809542	-0.15275	CCFSTTG1	CDK6	red	TRUE	TRUE	FALSE	Brain
BBI12-CDK6.Con7_11_Overlay_XY	944_912	No-amp	No-amp	No-amp	EC-amp	0.809542	-0.15275	CCFSTTG1	CDK6	red	TRUE	TRUE	FALSE	Brain
BBI12-CDK6.Con7_11_Overlay_XY	989_1824	HSR-amp	Focal-amp	HSR-amp	EC-amp	0.809542	-0.15275	CCFSTTG1	CDK6	red	TRUE	TRUE	FALSE	Brain
BBI12-CDK6.Con7_11_Overlay_XY	1016_475	EC-amp	Focal-amp	EC-amp	EC-amp	0.809542	-0.15275	CCFSTTG1	CDK6	red	TRUE	TRUE	FALSE	Brain
BBI12-CDK6.Con7_11_Overlay_XY	1018_1249	HSR-amp	Focal-amp	HSR-amp	EC-amp	0.809542	-0.15275	CCFSTTG1	CDK6	red	TRUE	TRUE	FALSE	Brain
BBI12-CDK6.Con7_11_Overlay_XY	1038_968	No-amp	Focal-amp	No-amp	EC-amp	0.809542	-0.15275	CCFSTTG1	CDK6	red	TRUE	TRUE	FALSE	Brain
BBI12-CDK6.Con7_11_Overlay_XY	1054_47	No-amp	No-amp	No-amp	EC-amp	0.809542	-0.15275	CCFSTTG1	CDK6	red	TRUE	TRUE	FALSE	Brain
BBI12-CDK6.Con7_11_Overlay_XY	1095_222	EC-amp	Focal-amp	EC-amp	EC-amp	0.809542	-0.15275	CCFSTTG1	CDK6	red	TRUE	TRUE	FALSE	Brain
BBI12-CDK6.Con7_11_Overlay_XY	1073_880	EC-amp	Focal-amp	EC-amp	EC-amp	0.809542	-0.15275	CCFSTTG1	CDK6	red	TRUE	TRUE	FALSE	Brain
BBI12-CDK6.Con7_11_Overlay_XY	1076_1158	HSR-amp	Focal-amp	HSR-amp	EC-amp	0.809542	-0.15275	CCFSTTG1	CDK6	red	TRUE	TRUE	FALSE	Brain
BBI12-CDK6.Con7_11_Overlay_XY	1088_1075	EC-amp	Focal-amp	EC-amp	EC-amp	0.809542	-0.15275	CCFSTTG1	CDK6	red	TRUE	TRUE	FALSE	Brain
BBI12-CDK6.Con7_11_Overlay_XY	1171_1787	EC-amp	Focal-amp	EC-amp	EC-amp	0.809542	-0.15275	CCFSTTG1	CDK6	red	TRUE	TRUE	FALSE	Brain
BBI12-CDK6.Con7_11_Overlay_XY	1188_664	EC-amp	Focal-amp	EC-amp	EC-amp	0.809542	-0.15275	CCFSTTG1	CDK6	red	TRUE	TRUE	FALSE	Brain
BBI12-CDK6.Con7_11_Overlay_XY	1215_427	EC-amp	Focal-amp	EC-amp	EC-amp	0.809542	-0.15275	CCFSTTG1	CDK6	red	TRUE	TRUE	FALSE	Brain
BBI12-CDK6.Con7_11_Overlay_XY	1206_1024	HSR-amp	Focal-amp	HSR-amp	EC-amp	0.809542	-0.15275	CCFSTTG1	CDK6	red	TRUE	TRUE	FALSE	Brain
BBI12-CDK6.Con7_11_Overlay_XY	1216_266	EC-amp	Focal-amp	EC-amp	EC-amp	0.809542	-0.15275	CCFSTTG1	CDK6	red	TRUE	TRUE	FALSE	Brain
BBI12-CDK6.Con7_11_Overlay_XY	1236_906	EC-amp	Focal-amp	EC-amp	EC-amp	0.809542	-0.15275	CCFSTTG1	CDK6	red	TRUE	TRUE	FALSE	Brain
BBI12-CDK6.Con7_11_Overlay_XY	1277_1882	EC-amp	Focal-amp	EC-amp	EC-amp	0.809542	-0.15275	CCFSTTG1	CDK6	red	TRUE	TRUE	FALSE	Brain
BBI12-CDK6.Con7_11_Overlay_XY	1252_1342	EC-amp	Focal-amp	EC-amp	EC-amp	0.809542	-0.15275	CCFSTTG1	CDK6	red	TRUE	TRUE	FALSE	Brain
BBI12-CDK6.Con7_11_Overlay_XY	1260_1197	EC-amp	Focal-amp	EC-amp	EC-amp	0.809542	-0.15275	CCFSTTG1	CDK6	red	TRUE	TRUE	FALSE	Brain
BBI12-CDK6.Con7_11_Overlay_XY	1286_1761	EC-amp	Focal-amp	EC-amp	EC-amp	0.809542	-0.15275	CCFSTTG1	CDK6	red	TRUE	TRUE	FALSE	Brain
BBI12-CDK6.Con7_11_Overlay_XY	1310_690	HSR-amp	Focal-amp	HSR-amp	EC-amp	0.809542	-0.15275	CCFSTTG1	CDK6	red	TRUE	TRUE	FALSE	Brain
BBI12-CDK6.Con7_11_Overlay_XY	1324_1375	EC-amp	Focal-amp	EC-amp	EC-amp	0.809542	-0.15275	CCFSTTG1	CDK6	red	TRUE	TRUE	FALSE	Brain
BBI12-CDK6.Con7_11_Overlay_XY	1337_984	EC-amp	Focal-amp	EC-amp	EC-amp	0.809542	-0.15275	CCFSTTG1	CDK6	red	TRUE	TRUE	FALSE	Brain
BBI12-CDK6.Con7_11_Overlay_XY	1351_1126	EC-amp	Focal-amp	EC-amp	EC-amp	0.809542	-0.15275	CCFSTTG1	CDK6	red	TRUE	TRUE	FALSE	Brain
BBI12-CDK6.Con7_11_Overlay_XY	1394_1460	EC-amp	Focal-amp	EC-amp	EC-amp	0.809542	-0.15275	CCFSTTG1	CDK6	red	TRUE	TRUE	FALSE	Brain
BBI12-CDK6.Con7_11_Overlay_XY	1407_809	EC-amp	Focal-amp	EC-amp	EC-amp	0.809542	-0.15275	CCFSTTG1	CDK6	red	TRUE	TRUE	FALSE	Brain
BBI12-CDK6.Con7_11_Overlay_XY	1421_480	EC-amp	Focal-amp	EC-amp	EC-amp	0.809542	-0.15275	CCFSTTG1	CDK6	red	TRUE	TRUE	FALSE	Brain
BBI12-CDK6.Con7_11_Overlay_XY	1423_57	HSR-amp	Focal-amp	HSR-amp	EC-amp	0.809542	-0.15275	CCFSTTG1	CDK6	red	TRUE	TRUE	FALSE	Brain
BBI12-CDK6.Con7_11_Overlay_XY	1424_701	No-amp	No-amp	EC-amp	EC-amp	0.809542	-0.15275	CCFSTTG1	CDK6	red	TRUE	TRUE	FALSE	Brain
BBI12-CDK6.Con7_11_Overlay_XY	1430_1002	EC-amp	Focal-amp	EC-amp	EC-amp	0.809542	-0.15275	CCFSTTG1	CDK6	red	TRUE	TRUE	FALSE	Brain
BBI12-CDK6.Con7_14_Overlay_XY	18_781	EC-amp	Focal-amp	EC-amp	EC-amp	1.73267	-0.24968	CCFSTTG1	CDK6	red	TRUE	TRUE	FALSE	Brain
BBI12-CDK6.Con7_14_Overlay_XY	34_985	EC-amp	Focal-amp	EC-amp	EC-amp	1.73267	-0.24968	CCFSTTG1	CDK6	red	TRUE	TRUE	FALSE	Brain
BBI12-CDK6.Con7_14_Overlay_XY	32_1693	HSR-amp	No_Prediction (Low_CENT_Brightness)	HSR-amp	EC-amp	1.73267	-0.24968	CCFSTTG1	CDK6	red	TRUE	TRUE	FALSE	Brain
BBI12-CDK6.Con7_14_Overlay_XY	18_1903	HSR-amp	Focal-amp	HSR-amp	EC-amp	1.73267	-0.24968	CCFSTTG1	CDK6	red	TRUE	TRUE	FALSE	Brain
BBI12-CDK6.Con7_14_Overlay_XY	61_161	EC-amp	Focal-amp	EC-amp	EC-amp	1.73267	-0.24968	CCFSTTG1	CDK6	red	TRUE	TRUE	FALSE	Brain
BBI12-CDK6.Con7_14_Overlay_XY	58_1798	EC-amp	Focal-amp	EC-amp	EC-amp	1.73267	-0.24968	CCFSTTG1	CDK6	red	TRUE	TRUE	FALSE	Brain
BBI12-CDK6.Con7_14_Overlay_XY	109_1557	EC-amp	Focal-amp	EC-amp	EC-amp	1.73267	-0.24968	CCFSTTG1	CDK6	red	TRUE	TRUE	FALSE	Brain
BBI12-CDK6.Con7_14_Overlay_XY	115_375	EC-amp	Focal-amp	EC-amp	EC-amp	1.73267	-0.24968	CCFSTTG1	CDK6	red	TRUE	TRUE	FALSE	Brain
BBI12-CDK6.Con7_14_Overlay_XY	119_648	EC-amp	Focal-amp	EC-amp	EC-amp	1.73267	-0.24968	CCFSTTG1	CDK6	red	TRUE	TRUE	FALSE	Brain
BBI12-CDK6.Con7_14_Overlay_XY	112_1725	EC-amp	Focal-amp	EC-amp	EC-amp	1.73267	-0.24968	CCFSTTG1	CDK6	red	TRUE	TRUE	FALSE	Brain
BBI12-CDK6.Con7_14_Overlay_XY	150_956	EC-amp	Focal-amp	EC-amp	EC-amp	1.73267	-0.24968	CCFSTTG1	CDK6	red	TRUE	TRUE	FALSE	Brain
BBI12-CDK6.Con7_14_Overlay_XY	149_511	EC-amp	Focal-amp	EC-amp	EC-amp	1.73267	-0.24968	CCFSTTG1	CDK6	red	TRUE	TRUE	FALSE	Brain
BBI12-CDK6.Con7_14_Overlay_XY	141_39	EC-amp	No_Prediction (Low_CENT_Brightness)	EC-amp	EC-amp	1.73267	-0.24968	CCFSTTG1	CDK6	red	TRUE	TRUE	FALSE	Brain
BBI12-CDK6.Con7_14_Overlay_XY	164_75	EC-amp	Focal-amp	EC-amp	EC-amp	1.73267	-0.24968	CCFSTTG1	CDK6	red	TRUE	TRUE	FALSE	Brain
BBI12-CDK6.Con7_14_Overlay_XY	177_1082	EC-amp	Focal-amp	EC-amp	EC-amp	1.73267	-0.24968	CCFSTTG1	CDK6	red	TRUE	TRUE	FALSE	Brain
BBI12-CDK6.Con7_14_Overlay_XY	165_1307	EC-amp	Focal-amp	EC-amp	EC-amp	1.73267	-0.24968	CCFSTTG1	CDK6	red	TRUE	TRUE	FALSE	Brain
BBI12-CDK6.Con7_14_Overlay_XY	170_133	EC-amp	Focal-amp	EC-amp	EC-amp	1.73267	-0.24968	CCFSTTG1	CDK6	red	TRUE	TRUE	FALSE	Brain
BBI12-CDK6.Con7_14_Overlay_XY	165_1012	HSR-amp	Focal-amp	HSR-amp	EC-amp	1.73267	-0.24968	CCFSTTG1	CDK6	red	TRUE	TRUE	FALSE	Brain
BBI12-CDK6.Con7_14_Overlay_XY	185_1867	EC-amp	Focal-amp	EC-amp	EC-amp	1.73267	-0.24968	CCFSTTG1	CDK6	red	TRUE	TRUE	FALSE	Brain
BBI12-CDK6.Con7_14_Overlay_XY	196_277	EC-amp	Focal-amp	EC-amp	EC-amp	1.73267	-0.24968	CCFSTTG1	CDK6	red	TRUE	TRUE	FALSE	Brain
BBI12-CDK6.Con7_14_Overlay_XY	216_1554	EC-amp	Focal-amp	EC-amp	EC-amp	1.73267	-0.24968	CCFSTTG1	CDK6	red	TRUE	TRUE	FALSE	Brain
BBI12-CDK6.Con7_14_Overlay_XY	207_1412	EC-amp	Focal-amp	EC-amp	EC-amp	1.73267	-0.24968	CCFSTTG1	CDK6	red	TRUE	TRUE	FALSE	Brain
BBI12-CDK6.Con7_14_Overlay_XY	213_1658	EC-amp	Focal-amp	EC-amp	EC-amp	1.73267	-0.24968	CCFSTTG1	CDK6	red	TRUE	TRUE	FALSE	Brain
BBI12-CDK6.Con7_14_Overlay_XY	228_1711	EC-amp	Focal-amp	EC-amp	EC-amp	1.73267	-0.24968	CCFSTTG1	CDK6	red	TRUE	TRUE	FALSE	Brain
BBI12-CDK6.Con7_14_Overlay_XY	244_451	EC-amp	Focal-amp	EC-amp	EC-amp	1.73267	-0.24968	CCFSTTG1	CDK6	red	TRUE	TRUE	FALSE	Brain
BBI12-CDK6.Con7_14_Overlay_XY	244_766	EC-amp	No_Prediction (Low_CENT_Brightness)	EC-amp	EC-amp	1.73267	-0.24968	CCFSTTG1	CDK6	red	TRUE	TRUE	FALSE	Brain
BBI12-CDK6.Con7_14_Overlay_XY	276_1329	EC-amp	Focal-amp	EC-amp	EC-amp	1.73267	-0.24968	CCFSTTG1	CDK6	red	TRUE	TRUE	FALSE	Brain
BBI12-CDK6.Con7_14_Overlay_XY	260_564	EC-amp	Focal-amp	EC-amp	EC-amp	1.73267	-0.24968	CCFSTTG1	CDK6	red	TRUE	TRUE	FALSE	Brain
BBI12-CDK6.Con7_14_Overlay_XY	260_1139	EC-amp	No_Prediction (Low_CENT_Brightness)	EC-amp	EC-amp	1.73267	-0.24968	CCFSTTG1	CDK6	red	TRUE	TRUE	FALSE	Brain
BBI12-CDK6.Con7_14_Overlay_XY	290_1424	EC-amp	Focal-amp	EC-amp	EC-amp	1.73267	-0.24968	CCFSTTG1	CDK6	red	TRUE	TRUE	FALSE	Brain
BBI12-CDK6.Con7_14_Overlay_XY	311_383	EC-amp	Focal-amp	EC-amp	EC-amp	1.73267	-0.24968	CCFSTTG1	CDK6	red	TRUE	TRUE	FALSE	Brain
BBI12-CDK6.Con7_14_Overlay_XY	306_867	EC-amp	Focal-amp	EC-amp	EC-amp	1.73267	-0.24968	CCFSTTG1	CDK6	red	TRUE	TRUE	FALSE	Brain
BBI12-CDK6.Con7_14_Overlay_XY	303_1779	EC-amp	No_Prediction (Low_CENT_Brightness)	EC-amp	EC-amp	1.73267	-0.24968	CCFSTTG1	CDK6	red	TRUE	TRUE	FALSE	Brain
BBI12-CDK6.Con7_14_Overlay_XY	293_1065	EC-amp	No_Prediction (Low_CENT_Brightness)	EC-amp	EC-amp	1.73267	-0.24968	CCFSTTG1	CDK6	red	TRUE	TRUE	FALSE	Brain
BBI12-CDK6.Con7_14_Overlay_XY	343_738	EC-amp	Focal-amp	EC-amp	EC-amp	1.73267	-0.24968	CCFSTTG1	CDK6	red	TRUE	TRUE	FALSE	Brain
BBI12-CDK6.Con7_14_Overlay_XY	358_571	EC-amp	Focal-amp	EC-amp	EC-amp	1.73267	-0.24968	CCFSTTG1	CDK6	red	TRUE	TRUE	FALSE	Brain
BBI12-CDK6.Con7_14_Overlay_XY	364_1352	EC-amp	Focal-amp	EC-amp	EC-amp	1.73267	-0.24968	CCFSTTG1	CDK6	red	TRUE	TRUE	FALSE	Brain
BBI12-CDK6.Con7_14_Overlay_XY	377_1520	EC-amp	Focal-amp	EC-amp	EC-amp	1.73267	-0.24968	CCFSTTG1	CDK6	red	TRUE	TRUE	FALSE	Brain
BBI12-CDK6.Con7_14_Overlay_XY	395_1866	EC-amp	Focal-amp	EC-amp	EC-amp	1.73267	-0.24968	CCFSTTG1	CDK6	red	TRUE	TRUE	FALSE	Brain
BBI12-CDK6.Con7_14_Overlay_XY	423_24	EC-amp	No_Prediction (Low_CENT_Brightness)	EC-amp	EC-amp	1.73267	-0.24968	CCFSTTG1	CDK6	red	TRUE	TRUE	FALSE	Brain
BBI12-CDK6.Con7_14_Overlay_XY	453_845	EC-amp	Focal-amp	EC-amp	EC-amp	1.73267	-0.24968	CCFSTTG1	CDK6	red	TRUE	TRUE	FALSE	Brain
BBI12-CDK6.Con7_14_Overlay_XY	476_530	EC-amp	Focal-amp	EC-amp	EC-amp	1.73267	-0.24968	CCFSTTG1	CDK6	red	TRUE	TRUE	FALSE	Brain
BBI12-CDK6.Con7_14_Overlay_XY	466_1709	EC-amp	Focal-amp	EC-amp	EC-amp	1.73267	-0.24968	CCFSTTG1	CDK6	red	TRUE	TRUE	FALSE	Brain
BBI12-CDK6.Con7_14_Overlay_XY	488_73	EC-amp	Focal-amp	EC-amp	EC-amp	1.73267	-0.24968	CCFSTTG1	CDK6	red	TRUE	TRUE	FALSE	Brain
BBI12-CDK6.Con7_14_Overlay_XY	494_418	EC-amp	Focal-amp	EC-amp	EC-amp	1.73267	-0.24968	CCFSTTG1	CDK6	red	TRUE	TRUE	FALSE	Brain
BBI12-CDK6.Con7_14_Overlay_XY	487_1904	EC-amp	Focal-amp	EC-amp	EC-amp	1.73267	-0.24968	CCFSTTG1	CDK6	red	TRUE	TRUE	FALSE	Brain
BBI12-CDK6.Con7_14_Overlay_XY	496_1199	EC-amp	Focal-amp	EC-amp	EC-amp	1.73267	-0.24968	CCFSTTG1	CDK6	red	TRUE	TRUE	FALSE	Brain
BBI12-CDK6.Con7_14_Overlay_XY	509_1073	EC-amp	Focal-amp	EC-amp	EC-amp	1.73267	-0.24968	CCFSTTG1	CDK6	red	TRUE	TRUE	FALSE	Brain
BBI12-CDK6.Con7_14_Overlay_XY	507_180	EC-amp	Focal-amp	EC-amp	EC-amp	1.73267	-0.24968	CCFSTTG1	CDK6	red	TRUE	TRUE	FALSE	Brain
BBI12-CDK6.Con7_14_Overlay_XY	523_1445	EC-amp	Focal-amp	EC-amp	EC-amp	1.73267	-0.24968	CCFSTTG1	CDK6	red	TRUE	TRUE	FALSE	Brain
BBI12-CDK6.Con7_14_Overlay_XY	520_275	EC-amp	No_Prediction (Low_CENT_Brightness)	EC-amp	EC-amp	1.73267	-0.24968	CCFSTTG1	CDK6	red	TRUE	TRUE	FALSE	Brain
BBI12-CDK6.Con7_14_Overlay_XY	550_1734	EC-amp	Focal-amp	EC-amp	EC-amp	1.73267	-0.24968	CCFSTTG1	CDK6	red	TRUE	TRUE	FALSE	Brain
BBI12-CDK6.Con7_14_Overlay_XY	581_1562	EC-amp	Focal-amp	EC-amp	EC-amp	1.73267	-0.24968	CCFSTTG1	CDK6	red	TRUE	TRUE	FALSE	Brain
BBI12-CDK6.Con7_14_Overlay_XY	586_925	EC-amp	Focal-amp	EC-amp	EC-amp	1.73267	-0.24968	CCFSTTG1	CDK6	red	TRUE	TRUE	FALSE	Brain
BBI12-CDK6.Con7_14_Overlay_XY	596_138	HSR-amp	Focal-amp	HSR-amp	EC-amp	1.73267	-0.24968	CCFSTTG1	CDK6	red	TRUE	TRUE	FALSE	Brain
BBI12-CDK6.Con7_14_Overlay_XY	602_396	EC-amp	Focal-amp	EC-amp	EC-amp	1.73267	-0.24968	CCFSTTG1	CDK6	red	TRUE	TRUE	FALSE	Brain
BBI12-CDK6.Con7_14_Overlay_XY	616_264	HSR-amp	No_Prediction (Low_CENT_Brightness)	HSR-amp	EC-amp	1.73267	-0.24968	CCFSTTG1	CDK6	red	TRUE	TRUE	FALSE	Brain
BBI12-CDK6.Con7_14_Overlay_XY	637_54	EC-amp	Focal-amp	EC-amp	EC-amp	1.73267	-0.24968	CCFSTTG1	CDK6	red	TRUE	TRUE	FALSE	Brain
BBI12-CDK6.Con7_14_Overlay_XY	643_1228	EC-amp	No_Prediction (Low_CENT_Brightness)	EC-amp	EC-amp	1.73267	-0.24968	CCFSTTG1	CDK6	red	TRUE	TRUE	FALSE	Brain
BBI12-CDK6.Con7_14_Overlay_XY	692_1049	EC-amp	Focal-amp	EC-amp	EC-amp	1.73267	-0.24968	CCFSTTG1	CDK6	red	TRUE	TRUE	FALSE	Brain
BBI12-CDK6.Con7_14_Overlay_XY	673_1377	HSR-amp	Focal-amp	HSR-amp	EC-amp	1.73267	-0.24968	CCFSTTG1	CDK6	red	TRUE	TRUE	FALSE	Brain
BBI12-CDK6.Con7_14_Overlay_XY	712_832	EC-amp	Focal-amp	EC-amp	EC-amp	1.73267	-0.24968	CCFSTTG1	CDK6	red	TRUE	TRUE	FALSE	Brain
BBI12-CDK6.Con7_14_Overlay_XY	721_1457	HSR-amp	Focal-amp	HSR-amp	EC-amp	1.73267	-0.24968	CCFSTTG1	CDK6	red	TRUE	TRUE	FALSE	Brain
BBI12-CDK6.Con7_14_Overlay_XY	715_1695	EC-amp	No_Prediction (Low_CENT_Brightness)	EC-amp	EC-amp	1.73267	-0.24968	CCFSTTG1	CDK6	red	TRUE	TRUE	FALSE	Brain
BBI12-CDK6.Con7_14_Overlay_XY	714_704	EC-amp	Focal-amp	EC-amp	EC-amp	1.73267	-0.24968	CCFSTTG1	CDK6	red	TRUE	TRUE	FALSE	Brain
BBI12-CDK6.Con7_14_Overlay_XY	726_1568	EC-amp	Focal-amp	EC-amp	EC-amp	1.73267	-0.24968	CCFSTTG1	CDK6	red	TRUE	TRUE	FALSE	Brain
BBI12-CDK6.Con7_14_Overlay_XY	723_1141	HSR-amp	No_Prediction (Low_CENT_Brightness)	HSR-amp	EC-amp	1.73267	-0.24968	CCFSTTG1	CDK6	red	TRUE	TRUE	FALSE	Brain
BBI12-CDK6.Con7_14_Overlay_XY	732_75	EC-amp	Focal-amp	EC-amp	EC-amp	1.73267	-0.24968	CCFSTTG1	CDK6	red	TRUE	TRUE	FALSE	Brain
BBI12-CDK6.Con7_14_Overlay_XY	744_297	EC-amp	Focal-amp	EC-amp	EC-amp	1.73267	-0.24968	CCFSTTG1	CDK6	red	TRUE	TRUE	FALSE	Brain
BBI12-CDK6.Con7_14_Overlay_XY	763_395	EC-amp	Focal-amp	EC-amp	EC-amp	1.73267	-0.24968	CCFSTTG1	CDK6	red	TRUE	TRUE	FALSE	Brain
BBI12-CDK6.Con7_14_Overlay_XY	771_1256	EC-amp	No_Prediction (Low_CENT_Brightness)	EC-amp	EC-amp	1.73267	-0.24968	CCFSTTG1	CDK6	red	TRUE	TRUE	FALSE	Brain
BBI12-CDK6.Con7_14_Overlay_XY	773_83	EC-amp	Focal-amp	EC-amp	EC-amp	1.73267	-0.24968	CCFSTTG1	CDK6	red	TRUE	TRUE	FALSE	Brain
BBI12-CDK6.Con7_14_Overlay_XY	818_461	EC-amp	Focal-amp	EC-amp	EC-amp	1.73267	-0.24968	CCFSTTG1	CDK6	red	TRUE	TRUE	FALSE	Brain
BBI12-CDK6.Con7_14_Overlay_XY	847_1267	EC-amp	Focal-amp	EC-amp	EC-amp	1.73267	-0.24968	CCFSTTG1	CDK6	red	TRUE	TRUE	FALSE	Brain
BBI12-CDK6.Con7_14_Overlay_XY	866_517	EC-amp	Focal-amp	EC-amp	EC-amp	1.73267	-0.24968	CCFSTTG1	CDK6	red	TRUE	TRUE	FALSE	Brain
BBI12-CDK6.Con7_14_Overlay_XY	876_45	EC-amp	Focal-amp	EC-amp	EC-amp	1.73267	-0.24968	CCFSTTG1	CDK6	red	TRUE	TRUE	FALSE	Brain
BBI12-CDK6.Con7_14_Overlay_XY	875_860	EC-amp	Focal-amp	EC-amp	EC-amp	1.73267	-0.24968	CCFSTTG1	CDK6	red	TRUE	TRUE	FALSE	Brain
BBI12-CDK6.Con7_14_Overlay_XY	905_202	EC-amp	Focal-amp	EC-amp	EC-amp	1.73267	-0.24968	CCFSTTG1	CDK6	red	TRUE	TRUE	FALSE	Brain
BBI12-CDK6.Con7_14_Overlay_XY	889_1010	EC-amp	Focal-amp	EC-amp	EC-amp	1.73267	-0.24968	CCFSTTG1	CDK6	red	TRUE	TRUE	FALSE	Brain
BBI12-CDK6.Con7_14_Overlay_XY	909_1758	EC-amp	Focal-amp	EC-amp	EC-amp	1.73267	-0.24968	CCFSTTG1	CDK6	red	TRUE	TRUE	FALSE	Brain
BBI12-CDK6.Con7_14_Overlay_XY	904_746	HSR-amp	No_Prediction (Low_CENT_Brightness)	HSR-amp	EC-amp	1.73267	-0.24968	CCFSTTG1	CDK6	red	TRUE	TRUE	FALSE	Brain
BBI12-CDK6.Con7_14_Overlay_XY	912_135	EC-amp	Focal-amp	EC-amp	EC-amp	1.73267	-0.24968	CCFSTTG1	CDK6	red	TRUE	TRUE	FALSE	Brain
BBI12-CDK6.Con7_14_Overlay_XY	928_297	EC-amp	Focal-amp	EC-amp	EC-amp	1.73267	-0.24968	CCFSTTG1	CDK6	red	TRUE	TRUE	FALSE	Brain
BBI12-CDK6.Con7_14_Overlay_XY	907_945	EC-amp	Focal-amp	EC-amp	EC-amp	1.73267	-0.24968	CCFSTTG1	CDK6	red	TRUE	TRUE	FALSE	Brain
BBI12-CDK6.Con7_14_Overlay_XY	941_460	EC-amp	Focal-amp	EC-amp	EC-amp	1.73267	-0.24968	CCFSTTG1	CDK6	red	TRUE	TRUE	FALSE	Brain
BBI12-CDK6.Con7_14_Overlay_XY	953_1252	EC-amp	Focal-amp	EC-amp	EC-amp	1.73267	-0.24968	CCFSTTG1	CDK6	red	TRUE	TRUE	FALSE	Brain
BBI12-CDK6.Con7_14_Overlay_XY	968_604	EC-amp	Focal-amp	EC-amp	EC-amp	1.73267	-0.24968	CCFSTTG1	CDK6	red	TRUE	TRUE	FALSE	Brain
BBI12-CDK6.Con7_14_Overlay_XY	972_1462	EC-amp	Focal-amp	EC-amp	EC-amp	1.73267	-0.24968	CCFSTTG1	CDK6	red	TRUE	TRUE	FALSE	Brain
BBI12-CDK6.Con7_14_Overlay_XY	1015_750	EC-amp	Focal-amp	EC-amp	EC-amp	1.73267	-0.24968	CCFSTTG1	CDK6	red	TRUE	TRUE	FALSE	Brain
BBI12-CDK6.Con7_14_Overlay_XY	995_1368	EC-amp	Focal-amp	EC-amp	EC-amp	1.73267	-0.24968	CCFSTTG1	CDK6	red	TRUE	TRUE	FALSE	Brain
BBI12-CDK6.Con7_14_Overlay_XY	1018_1741	EC-amp	Focal-amp	EC-amp	EC-amp	1.73267	-0.24968	CCFSTTG1	CDK6	red	TRUE	TRUE	FALSE	Brain
BBI12-CDK6.Con7_14_Overlay_XY	1006_1176	EC-amp	No_Prediction (Low_CENT_Brightness)	EC-amp	EC-amp	1.73267	-0.24968	CCFSTTG1	CDK6	red	TRUE	TRUE	FALSE	Brain
BBI12-CDK6.Con7_14_Overlay_XY	1058_951	EC-amp	Focal-amp	EC-amp	EC-amp	1.73267	-0.24968	CCFSTTG1	CDK6	red	TRUE	TRUE	FALSE	Brain
BBI12-CDK6.Con7_14_Overlay_XY	1046_395	EC-amp	No_Prediction (Low_CENT_Brightness)	EC-amp	EC-amp	1.73267	-0.24968	CCFSTTG1	CDK6	red	TRUE	TRUE	FALSE	Brain
BBI12-CDK6.Con7_14_Overlay_XY	1069_626	HSR-amp	Focal-amp	HSR-amp	EC-amp	1.73267	-0.24968	CCFSTTG1	CDK6	red	TRUE	TRUE	FALSE	Brain
BBI12-CDK6.Con7_14_Overlay_XY	1075_449	EC-amp	No_Prediction (Low_CENT_Brightness)	EC-amp	EC-amp	1.73267	-0.24968	CCFSTTG1	CDK6	red	TRUE	TRUE	FALSE	Brain
BBI12-CDK6.Con7_14_Overlay_XY	1105_1648	EC-amp	Focal-amp	EC-amp	EC-amp	1.73267	-0.24968	CCFSTTG1	CDK6	red	TRUE	TRUE	FALSE	Brain
BBI12-CDK6.Con7_14_Overlay_XY	1093_379	EC-amp	Focal-amp	EC-amp	EC-amp	1.73267	-0.24968	CCFSTTG1	CDK6	red	TRUE	TRUE	FALSE	Brain
BBI12-CDK6.Con7_14_Overlay_XY	1114_1083	EC-amp	Focal-amp	EC-amp	EC-amp	1.73267	-0.24968	CCFSTTG1	CDK6	red	TRUE	TRUE	FALSE	Brain
BBI12-CDK6.Con7_14_Overlay_XY	1101_1436	EC-amp	No_Prediction (Low_CENT_Brightness)	EC-amp	EC-amp	1.73267	-0.24968	CCFSTTG1	CDK6	red	TRUE	TRUE	FALSE	Brain
BBI12-CDK6.Con7_14_Overlay_XY	1149_910	EC-amp	Focal-amp	EC-amp	EC-amp	1.73267	-0.24968	CCFSTTG1	CDK6	red	TRUE	TRUE	FALSE	Brain
BBI12-CDK6.Con7_14_Overlay_XY	1163_1277	EC-amp	Focal-amp	EC-amp	EC-amp	1.73267	-0.24968	CCFSTTG1	CDK6	red	TRUE	TRUE	FALSE	Brain
BBI12-CDK6.Con7_14_Overlay_XY	1169_20	EC-amp	No_Prediction (Low_CENT_Brightness)	EC-amp	EC-amp	1.73267	-0.24968	CCFSTTG1	CDK6	red	TRUE	TRUE	FALSE	Brain
BBI12-CDK6.Con7_14_Overlay_XY	1195_1882	EC-amp	Focal-amp	EC-amp	EC-amp	1.73267	-0.24968	CCFSTTG1	CDK6	red	TRUE	TRUE	FALSE	Brain
BBI12-CDK6.Con7_14_Overlay_XY	1199_1426	EC-amp	Focal-amp	EC-amp	EC-amp	1.73267	-0.24968	CCFSTTG1	CDK6	red	TRUE	TRUE	FALSE	Brain
BBI12-CDK6.Con7_14_Overlay_XY	1202_1545	EC-amp	Focal-amp	EC-amp	EC-amp	1.73267	-0.24968	CCFSTTG1	CDK6	red	TRUE	TRUE	FALSE	Brain
BBI12-CDK6.Con7_14_Overlay_XY	1205_657	No-amp	Focal-amp	No-amp	EC-amp	1.73267	-0.24968	CCFSTTG1	CDK6	red	TRUE	TRUE	FALSE	Brain
BBI12-CDK6.Con7_14_Overlay_XY	1220_585	EC-amp	Focal-amp	EC-amp	EC-amp	1.73267	-0.24968	CCFSTTG1	CDK6	red	TRUE	TRUE	FALSE	Brain
BBI12-CDK6.Con7_14_Overlay_XY	1229_321	EC-amp	Focal-amp	EC-amp	EC-amp	1.73267	-0.24968	CCFSTTG1	CDK6	red	TRUE	TRUE	FALSE	Brain
BBI12-CDK6.Con7_14_Overlay_XY	1235_1177	EC-amp	Focal-amp	EC-amp	EC-amp	1.73267	-0.24968	CCFSTTG1	CDK6	red	TRUE	TRUE	FALSE	Brain
BBI12-CDK6.Con7_14_Overlay_XY	1245_490	EC-amp	Focal-amp	EC-amp	EC-amp	1.73267	-0.24968	CCFSTTG1	CDK6	red	TRUE	TRUE	FALSE	Brain
BBI12-CDK6.Con7_14_Overlay_XY	1268_949	EC-amp	Focal-amp	EC-amp	EC-amp	1.73267	-0.24968	CCFSTTG1	CDK6	red	TRUE	TRUE	FALSE	Brain
BBI12-CDK6.Con7_14_Overlay_XY	1277_1039	EC-amp	Focal-amp	EC-amp	EC-amp	1.73267	-0.24968	CCFSTTG1	CDK6	red	TRUE	TRUE	FALSE	Brain
BBI12-CDK6.Con7_14_Overlay_XY	1266_1663	HSR-amp	No_Prediction (Low_CENT_Brightness)	HSR-amp	EC-amp	1.73267	-0.24968	CCFSTTG1	CDK6	red	TRUE	TRUE	FALSE	Brain
BBI12-CDK6.Con7_14_Overlay_XY	1308_1311	EC-amp	Focal-amp	EC-amp	EC-amp	1.73267	-0.24968	CCFSTTG1	CDK6	red	TRUE	TRUE	FALSE	Brain
BBI12-CDK6.Con7_14_Overlay_XY	1305_191	EC-amp	No_Prediction (Low_CENT_Brightness)	EC-amp	EC-amp	1.73267	-0.24968	CCFSTTG1	CDK6	red	TRUE	TRUE	FALSE	Brain
BBI12-CDK6.Con7_14_Overlay_XY	1326_116	EC-amp	Focal-amp	EC-amp	EC-amp	1.73267	-0.24968	CCFSTTG1	CDK6	red	TRUE	TRUE	FALSE	Brain
BBI12-CDK6.Con7_14_Overlay_XY	1337_1585	EC-amp	Focal-amp	EC-amp	EC-amp	1.73267	-0.24968	CCFSTTG1	CDK6	red	TRUE	TRUE	FALSE	Brain
BBI12-CDK6.Con7_14_Overlay_XY	1341_1674	EC-amp	Focal-amp	EC-amp	EC-amp	1.73267	-0.24968	CCFSTTG1	CDK6	red	TRUE	TRUE	FALSE	Brain
BBI12-CDK6.Con7_14_Overlay_XY	1348_595	EC-amp	Focal-amp	EC-amp	EC-amp	1.73267	-0.24968	CCFSTTG1	CDK6	red	TRUE	TRUE	FALSE	Brain
BBI12-CDK6.Con7_14_Overlay_XY	1366_855	EC-amp	No_Prediction (Low_CENT_Brightness)	EC-amp	EC-amp	1.73267	-0.24968	CCFSTTG1	CDK6	red	TRUE	TRUE	FALSE	Brain
BBI12-CDK6.Con7_14_Overlay_XY	1365_8	HSR-amp	No_Prediction (Low_CENT_Brightness)	HSR-amp	EC-amp	1.73267	-0.24968	CCFSTTG1	CDK6	red	TRUE	TRUE	FALSE	Brain
BBI12-CDK6.Con7_14_Overlay_XY	1389_1052	EC-amp	Focal-amp	EC-amp	EC-amp	1.73267	-0.24968	CCFSTTG1	CDK6	red	TRUE	TRUE	FALSE	Brain
BBI12-CDK6.Con7_14_Overlay_XY	1389_1426	EC-amp	Focal-amp	EC-amp	EC-amp	1.73267	-0.24968	CCFSTTG1	CDK6	red	TRUE	TRUE	FALSE	Brain
BBI12-CDK6.Con7_14_Overlay_XY	1406_1188	EC-amp	Focal-amp	EC-amp	EC-amp	1.73267	-0.24968	CCFSTTG1	CDK6	red	TRUE	TRUE	FALSE	Brain
BBI12-CDK6.Con7_14_Overlay_XY	1410_893	HSR-amp	Focal-amp	HSR-amp	EC-amp	1.73267	-0.24968	CCFSTTG1	CDK6	red	TRUE	TRUE	FALSE	Brain
BBI12-CDK6.Con7_14_Overlay_XY	1423_152	HSR-amp	Focal-amp	HSR-amp	EC-amp	1.73267	-0.24968	CCFSTTG1	CDK6	red	TRUE	TRUE	FALSE	Brain
BBI12-CDK6.Con7_14_Overlay_XY	1424_943	EC-amp	Focal-amp	EC-amp	EC-amp	1.73267	-0.24968	CCFSTTG1	CDK6	red	TRUE	TRUE	FALSE	Brain
BBI12-CDK6.Con7_25_Overlay_XY	22_14	EC-amp	Focal-amp	EC-amp	EC-amp	0.642372	1.57722	CCFSTTG1	CDK6	red	TRUE	TRUE	FALSE	Brain
BBI12-CDK6.Con7_25_Overlay_XY	20_227	EC-amp	No_Prediction (Low_CENT_Brightness)	EC-amp	EC-amp	0.642372	1.57722	CCFSTTG1	CDK6	red	TRUE	TRUE	FALSE	Brain
BBI12-CDK6.Con7_25_Overlay_XY	11_1006	EC-amp	No_Prediction (Low_CENT_Brightness)	EC-amp	EC-amp	0.642372	1.57722	CCFSTTG1	CDK6	red	TRUE	TRUE	FALSE	Brain
BBI12-CDK6.Con7_25_Overlay_XY	50_1204	EC-amp	Focal-amp	EC-amp	EC-amp	0.642372	1.57722	CCFSTTG1	CDK6	red	TRUE	TRUE	FALSE	Brain
BBI12-CDK6.Con7_25_Overlay_XY	54_1294	EC-amp	Focal-amp	EC-amp	EC-amp	0.642372	1.57722	CCFSTTG1	CDK6	red	TRUE	TRUE	FALSE	Brain
BBI12-CDK6.Con7_25_Overlay_XY	108_862	EC-amp	No_Prediction (Low_CENT_Brightness)	EC-amp	EC-amp	0.642372	1.57722	CCFSTTG1	CDK6	red	TRUE	TRUE	FALSE	Brain
BBI12-CDK6.Con7_25_Overlay_XY	132_1409	EC-amp	Focal-amp	EC-amp	EC-amp	0.642372	1.57722	CCFSTTG1	CDK6	red	TRUE	TRUE	FALSE	Brain
BBI12-CDK6.Con7_25_Overlay_XY	144_227	EC-amp	Focal-amp	EC-amp	EC-amp	0.642372	1.57722	CCFSTTG1	CDK6	red	TRUE	TRUE	FALSE	Brain
BBI12-CDK6.Con7_25_Overlay_XY	151_385	EC-amp	No_Prediction (Low_CENT_Brightness)	EC-amp	EC-amp	0.642372	1.57722	CCFSTTG1	CDK6	red	TRUE	TRUE	FALSE	Brain
BBI12-CDK6.Con7_25_Overlay_XY	181_1159	EC-amp	No_Prediction (Low_CENT_Brightness)	EC-amp	EC-amp	0.642372	1.57722	CCFSTTG1	CDK6	red	TRUE	TRUE	FALSE	Brain
BBI12-CDK6.Con7_25_Overlay_XY	177_1072	EC-amp	Focal-amp	EC-amp	EC-amp	0.642372	1.57722	CCFSTTG1	CDK6	red	TRUE	TRUE	FALSE	Brain
BBI12-CDK6.Con7_25_Overlay_XY	222_1444	EC-amp	Focal-amp	EC-amp	EC-amp	0.642372	1.57722	CCFSTTG1	CDK6	red	TRUE	TRUE	FALSE	Brain
BBI12-CDK6.Con7_25_Overlay_XY	235_582	EC-amp	Focal-amp	EC-amp	EC-amp	0.642372	1.57722	CCFSTTG1	CDK6	red	TRUE	TRUE	FALSE	Brain
BBI12-CDK6.Con7_25_Overlay_XY	238_705	EC-amp	Focal-amp	EC-amp	EC-amp	0.642372	1.57722	CCFSTTG1	CDK6	red	TRUE	TRUE	FALSE	Brain
BBI12-CDK6.Con7_25_Overlay_XY	265_27	EC-amp	No_Prediction (Low_CENT_Brightness)	EC-amp	EC-amp	0.642372	1.57722	CCFSTTG1	CDK6	red	TRUE	TRUE	FALSE	Brain
BBI12-CDK6.Con7_25_Overlay_XY	317_1526	EC-amp	Focal-amp	EC-amp	EC-amp	0.642372	1.57722	CCFSTTG1	CDK6	red	TRUE	TRUE	FALSE	Brain
BBI12-CDK6.Con7_25_Overlay_XY	321_960	EC-amp	Focal-amp	EC-amp	EC-amp	0.642372	1.57722	CCFSTTG1	CDK6	red	TRUE	TRUE	FALSE	Brain
BBI12-CDK6.Con7_25_Overlay_XY	318_299	EC-amp	No_Prediction (Low_CENT_Brightness)	EC-amp	EC-amp	0.642372	1.57722	CCFSTTG1	CDK6	red	TRUE	TRUE	FALSE	Brain
BBI12-CDK6.Con7_25_Overlay_XY	346_857	EC-amp	Focal-amp	EC-amp	EC-amp	0.642372	1.57722	CCFSTTG1	CDK6	red	TRUE	TRUE	FALSE	Brain
BBI12-CDK6.Con7_25_Overlay_XY	341_570	EC-amp	Focal-amp	EC-amp	EC-amp	0.642372	1.57722	CCFSTTG1	CDK6	red	TRUE	TRUE	FALSE	Brain
BBI12-CDK6.Con7_25_Overlay_XY	354_691	EC-amp	No_Prediction (Low_CENT_Brightness)	EC-amp	EC-amp	0.642372	1.57722	CCFSTTG1	CDK6	red	TRUE	TRUE	FALSE	Brain
BBI12-CDK6.Con7_25_Overlay_XY	389_1119	HSR-amp	Focal-amp	HSR-amp	EC-amp	0.642372	1.57722	CCFSTTG1	CDK6	red	TRUE	TRUE	FALSE	Brain
BBI12-CDK6.Con7_25_Overlay_XY	423_1246	EC-amp	No_Prediction (Low_CENT_Brightness)	EC-amp	EC-amp	0.642372	1.57722	CCFSTTG1	CDK6	red	TRUE	TRUE	FALSE	Brain
BBI12-CDK6.Con7_25_Overlay_XY	463_252	EC-amp	Focal-amp	EC-amp	EC-amp	0.642372	1.57722	CCFSTTG1	CDK6	red	TRUE	TRUE	FALSE	Brain
BBI12-CDK6.Con7_25_Overlay_XY	473_487	EC-amp	Focal-amp	EC-amp	EC-amp	0.642372	1.57722	CCFSTTG1	CDK6	red	TRUE	TRUE	FALSE	Brain
BBI12-CDK6.Con7_25_Overlay_XY	520_1902	EC-amp	Focal-amp	EC-amp	EC-amp	0.642372	1.57722	CCFSTTG1	CDK6	red	TRUE	TRUE	FALSE	Brain
BBI12-CDK6.Con7_25_Overlay_XY	555_1141	HSR-amp	No_Prediction (Low_CENT_Brightness)	HSR-amp	EC-amp	0.642372	1.57722	CCFSTTG1	CDK6	red	TRUE	TRUE	FALSE	Brain
BBI12-CDK6.Con7_25_Overlay_XY	555_656	No-amp	Focal-amp	No-amp	EC-amp	0.642372	1.57722	CCFSTTG1	CDK6	red	TRUE	TRUE	FALSE	Brain
BBI12-CDK6.Con7_25_Overlay_XY	588_467	EC-amp	Focal-amp	EC-amp	EC-amp	0.642372	1.57722	CCFSTTG1	CDK6	red	TRUE	TRUE	FALSE	Brain
BBI12-CDK6.Con7_25_Overlay_XY	593_1707	EC-amp	Focal-amp	EC-amp	EC-amp	0.642372	1.57722	CCFSTTG1	CDK6	red	TRUE	TRUE	FALSE	Brain
BBI12-CDK6.Con7_25_Overlay_XY	599_55	EC-amp	Focal-amp	EC-amp	EC-amp	0.642372	1.57722	CCFSTTG1	CDK6	red	TRUE	TRUE	FALSE	Brain
BBI12-CDK6.Con7_25_Overlay_XY	601_1281	EC-amp	Focal-amp	EC-amp	EC-amp	0.642372	1.57722	CCFSTTG1	CDK6	red	TRUE	TRUE	FALSE	Brain
BBI12-CDK6.Con7_25_Overlay_XY	634_1581	EC-amp	Focal-amp	EC-amp	EC-amp	0.642372	1.57722	CCFSTTG1	CDK6	red	TRUE	TRUE	FALSE	Brain
BBI12-CDK6.Con7_25_Overlay_XY	638_1098	EC-amp	Focal-amp	EC-amp	EC-amp	0.642372	1.57722	CCFSTTG1	CDK6	red	TRUE	TRUE	FALSE	Brain
BBI12-CDK6.Con7_25_Overlay_XY	656_628	EC-amp	Focal-amp	EC-amp	EC-amp	0.642372	1.57722	CCFSTTG1	CDK6	red	TRUE	TRUE	FALSE	Brain
BBI12-CDK6.Con7_25_Overlay_XY	674_538	EC-amp	Focal-amp	EC-amp	EC-amp	0.642372	1.57722	CCFSTTG1	CDK6	red	TRUE	TRUE	FALSE	Brain
BBI12-CDK6.Con7_25_Overlay_XY	696_1321	EC-amp	Focal-amp	EC-amp	EC-amp	0.642372	1.57722	CCFSTTG1	CDK6	red	TRUE	TRUE	FALSE	Brain
BBI12-CDK6.Con7_25_Overlay_XY	734_1893	EC-amp	Focal-amp	EC-amp	EC-amp	0.642372	1.57722	CCFSTTG1	CDK6	red	TRUE	TRUE	FALSE	Brain
BBI12-CDK6.Con7_25_Overlay_XY	737_1107	EC-amp	Focal-amp	EC-amp	EC-amp	0.642372	1.57722	CCFSTTG1	CDK6	red	TRUE	TRUE	FALSE	Brain
BBI12-CDK6.Con7_25_Overlay_XY	756_705	EC-amp	Focal-amp	EC-amp	EC-amp	0.642372	1.57722	CCFSTTG1	CDK6	red	TRUE	TRUE	FALSE	Brain
BBI12-CDK6.Con7_25_Overlay_XY	775_1511	EC-amp	Focal-amp	EC-amp	EC-amp	0.642372	1.57722	CCFSTTG1	CDK6	red	TRUE	TRUE	FALSE	Brain
BBI12-CDK6.Con7_25_Overlay_XY	794_1444	EC-amp	Focal-amp	EC-amp	EC-amp	0.642372	1.57722	CCFSTTG1	CDK6	red	TRUE	TRUE	FALSE	Brain
BBI12-CDK6.Con7_25_Overlay_XY	823_546	EC-amp	No_Prediction (Low_CENT_Brightness)	EC-amp	EC-amp	0.642372	1.57722	CCFSTTG1	CDK6	red	TRUE	TRUE	FALSE	Brain
BBI12-CDK6.Con7_25_Overlay_XY	840_770	EC-amp	Focal-amp	EC-amp	EC-amp	0.642372	1.57722	CCFSTTG1	CDK6	red	TRUE	TRUE	FALSE	Brain
BBI12-CDK6.Con7_25_Overlay_XY	852_1749	EC-amp	Focal-amp	EC-amp	EC-amp	0.642372	1.57722	CCFSTTG1	CDK6	red	TRUE	TRUE	FALSE	Brain
BBI12-CDK6.Con7_25_Overlay_XY	865_141	EC-amp	Focal-amp	EC-amp	EC-amp	0.642372	1.57722	CCFSTTG1	CDK6	red	TRUE	TRUE	FALSE	Brain
BBI12-CDK6.Con7_25_Overlay_XY	860_456	HSR-amp	Focal-amp	HSR-amp	EC-amp	0.642372	1.57722	CCFSTTG1	CDK6	red	TRUE	TRUE	FALSE	Brain
BBI12-CDK6.Con7_25_Overlay_XY	892_6	No-amp	No_Prediction (Low_CENT_Brightness)	No-amp	EC-amp	0.642372	1.57722	CCFSTTG1	CDK6	red	TRUE	TRUE	FALSE	Brain
BBI12-CDK6.Con7_25_Overlay_XY	882_1423	EC-amp	Focal-amp	EC-amp	EC-amp	0.642372	1.57722	CCFSTTG1	CDK6	red	TRUE	TRUE	FALSE	Brain
BBI12-CDK6.Con7_25_Overlay_XY	897_1812	EC-amp	Focal-amp	EC-amp	EC-amp	0.642372	1.57722	CCFSTTG1	CDK6	red	TRUE	TRUE	FALSE	Brain
BBI12-CDK6.Con7_25_Overlay_XY	900_1611	HSR-amp	Focal-amp	HSR-amp	EC-amp	0.642372	1.57722	CCFSTTG1	CDK6	red	TRUE	TRUE	FALSE	Brain
BBI12-CDK6.Con7_25_Overlay_XY	923_696	EC-amp	Focal-amp	EC-amp	EC-amp	0.642372	1.57722	CCFSTTG1	CDK6	red	TRUE	TRUE	FALSE	Brain
BBI12-CDK6.Con7_25_Overlay_XY	934_501	EC-amp	Focal-amp	EC-amp	EC-amp	0.642372	1.57722	CCFSTTG1	CDK6	red	TRUE	TRUE	FALSE	Brain
BBI12-CDK6.Con7_25_Overlay_XY	948_1612	EC-amp	Focal-amp	EC-amp	EC-amp	0.642372	1.57722	CCFSTTG1	CDK6	red	TRUE	TRUE	FALSE	Brain
BBI12-CDK6.Con7_25_Overlay_XY	1009_1433	EC-amp	No_Prediction (Low_CENT_Brightness)	EC-amp	EC-amp	0.642372	1.57722	CCFSTTG1	CDK6	red	TRUE	TRUE	FALSE	Brain
BBI12-CDK6.Con7_25_Overlay_XY	1050_1900	EC-amp	No_Prediction (Low_CENT_Brightness)	EC-amp	EC-amp	0.642372	1.57722	CCFSTTG1	CDK6	red	TRUE	TRUE	FALSE	Brain
BBI12-CDK6.Con7_25_Overlay_XY	1051_468	EC-amp	Focal-amp	EC-amp	EC-amp	0.642372	1.57722	CCFSTTG1	CDK6	red	TRUE	TRUE	FALSE	Brain
BBI12-CDK6.Con7_25_Overlay_XY	1057_798	EC-amp	Focal-amp	EC-amp	EC-amp	0.642372	1.57722	CCFSTTG1	CDK6	red	TRUE	TRUE	FALSE	Brain
BBI12-CDK6.Con7_25_Overlay_XY	1060_1790	EC-amp	Focal-amp	EC-amp	EC-amp	0.642372	1.57722	CCFSTTG1	CDK6	red	TRUE	TRUE	FALSE	Brain
BBI12-CDK6.Con7_25_Overlay_XY	1080_202	EC-amp	Focal-amp	EC-amp	EC-amp	0.642372	1.57722	CCFSTTG1	CDK6	red	TRUE	TRUE	FALSE	Brain
BBI12-CDK6.Con7_25_Overlay_XY	1072_1432	EC-amp	No_Prediction (Low_CENT_Brightness)	EC-amp	EC-amp	0.642372	1.57722	CCFSTTG1	CDK6	red	TRUE	TRUE	FALSE	Brain
BBI12-CDK6.Con7_25_Overlay_XY	1104_864	EC-amp	Focal-amp	EC-amp	EC-amp	0.642372	1.57722	CCFSTTG1	CDK6	red	TRUE	TRUE	FALSE	Brain
BBI12-CDK6.Con7_25_Overlay_XY	1110_1169	EC-amp	Focal-amp	EC-amp	EC-amp	0.642372	1.57722	CCFSTTG1	CDK6	red	TRUE	TRUE	FALSE	Brain
BBI12-CDK6.Con7_25_Overlay_XY	1156_255	HSR-amp	Focal-amp	HSR-amp	EC-amp	0.642372	1.57722	CCFSTTG1	CDK6	red	TRUE	TRUE	FALSE	Brain
BBI12-CDK6.Con7_25_Overlay_XY	1151_1066	EC-amp	Focal-amp	EC-amp	EC-amp	0.642372	1.57722	CCFSTTG1	CDK6	red	TRUE	TRUE	FALSE	Brain
BBI12-CDK6.Con7_25_Overlay_XY	1205_1219	EC-amp	Focal-amp	EC-amp	EC-amp	0.642372	1.57722	CCFSTTG1	CDK6	red	TRUE	TRUE	FALSE	Brain
BBI12-CDK6.Con7_25_Overlay_XY	1189_701	EC-amp	Focal-amp	EC-amp	EC-amp	0.642372	1.57722	CCFSTTG1	CDK6	red	TRUE	TRUE	FALSE	Brain
BBI12-CDK6.Con7_25_Overlay_XY	1207_1908	EC-amp	Focal-amp	EC-amp	EC-amp	0.642372	1.57722	CCFSTTG1	CDK6	red	TRUE	TRUE	FALSE	Brain
BBI12-CDK6.Con7_25_Overlay_XY	1221_356	EC-amp	Focal-amp	EC-amp	EC-amp	0.642372	1.57722	CCFSTTG1	CDK6	red	TRUE	TRUE	FALSE	Brain
BBI12-CDK6.Con7_25_Overlay_XY	1278_10	EC-amp	No_Prediction (Low_CENT_Brightness)	EC-amp	EC-amp	0.642372	1.57722	CCFSTTG1	CDK6	red	TRUE	TRUE	FALSE	Brain
BBI12-CDK6.Con7_25_Overlay_XY	1304_1667	EC-amp	Focal-amp	EC-amp	EC-amp	0.642372	1.57722	CCFSTTG1	CDK6	red	TRUE	TRUE	FALSE	Brain
BBI12-CDK6.Con7_25_Overlay_XY	1301_1369	EC-amp	No_Prediction (Low_CENT_Brightness)	EC-amp	EC-amp	0.642372	1.57722	CCFSTTG1	CDK6	red	TRUE	TRUE	FALSE	Brain
BBI12-CDK6.Con7_25_Overlay_XY	1328_1126	EC-amp	Focal-amp	EC-amp	EC-amp	0.642372	1.57722	CCFSTTG1	CDK6	red	TRUE	TRUE	FALSE	Brain
BBI12-CDK6.Con7_25_Overlay_XY	1321_626	EC-amp	No_Prediction (Low_CENT_Brightness)	EC-amp	EC-amp	0.642372	1.57722	CCFSTTG1	CDK6	red	TRUE	TRUE	FALSE	Brain
BBI12-CDK6.Con7_25_Overlay_XY	1345_55	EC-amp	Focal-amp	EC-amp	EC-amp	0.642372	1.57722	CCFSTTG1	CDK6	red	TRUE	TRUE	FALSE	Brain
BBI12-CDK6.Con7_25_Overlay_XY	1356_981	EC-amp	Focal-amp	EC-amp	EC-amp	0.642372	1.57722	CCFSTTG1	CDK6	red	TRUE	TRUE	FALSE	Brain
BBI12-CDK6.Con7_25_Overlay_XY	1372_329	EC-amp	Focal-amp	EC-amp	EC-amp	0.642372	1.57722	CCFSTTG1	CDK6	red	TRUE	TRUE	FALSE	Brain
BBI12-CDK6.Con7_25_Overlay_XY	1370_1237	HSR-amp	Focal-amp	HSR-amp	EC-amp	0.642372	1.57722	CCFSTTG1	CDK6	red	TRUE	TRUE	FALSE	Brain
BBI12-CDK6.Con7_25_Overlay_XY	1417_369	EC-amp	No_Prediction (Low_CENT_Brightness)	EC-amp	EC-amp	0.642372	1.57722	CCFSTTG1	CDK6	red	TRUE	TRUE	FALSE	Brain
BBI12-CDK6.Con7_25_Overlay_XY	1420_714	EC-amp	Focal-amp	EC-amp	EC-amp	0.642372	1.57722	CCFSTTG1	CDK6	red	TRUE	TRUE	FALSE	Brain
BBI12-CDK6.Con7_25_Overlay_XY	1428_263	EC-amp	Focal-amp	EC-amp	EC-amp	0.642372	1.57722	CCFSTTG1	CDK6	red	TRUE	TRUE	FALSE	Brain
BBI12-CDK6.Con7_27_Overlay_XY	14_373	EC-amp	Focal-amp	EC-amp	EC-amp	1.16265	1.22651	CCFSTTG1	CDK6	red	TRUE	TRUE	FALSE	Brain
BBI12-CDK6.Con7_27_Overlay_XY	37_504	EC-amp	Focal-amp	EC-amp	EC-amp	1.16265	1.22651	CCFSTTG1	CDK6	red	TRUE	TRUE	FALSE	Brain
BBI12-CDK6.Con7_27_Overlay_XY	6_576	EC-amp	Focal-amp	EC-amp	EC-amp	1.16265	1.22651	CCFSTTG1	CDK6	red	TRUE	TRUE	FALSE	Brain
BBI12-CDK6.Con7_27_Overlay_XY	16_960	EC-amp	Focal-amp	EC-amp	EC-amp	1.16265	1.22651	CCFSTTG1	CDK6	red	TRUE	TRUE	FALSE	Brain
BBI12-CDK6.Con7_27_Overlay_XY	21_1466	EC-amp	Focal-amp	EC-amp	EC-amp	1.16265	1.22651	CCFSTTG1	CDK6	red	TRUE	TRUE	FALSE	Brain
BBI12-CDK6.Con7_27_Overlay_XY	18_1623	EC-amp	No_Prediction (Low_CENT_Brightness)	EC-amp	EC-amp	1.16265	1.22651	CCFSTTG1	CDK6	red	TRUE	TRUE	FALSE	Brain
BBI12-CDK6.Con7_27_Overlay_XY	65_1813	EC-amp	Focal-amp	EC-amp	EC-amp	1.16265	1.22651	CCFSTTG1	CDK6	red	TRUE	TRUE	FALSE	Brain
BBI12-CDK6.Con7_27_Overlay_XY	97_1232	EC-amp	Focal-amp	EC-amp	EC-amp	1.16265	1.22651	CCFSTTG1	CDK6	red	TRUE	TRUE	FALSE	Brain
BBI12-CDK6.Con7_27_Overlay_XY	96_577	EC-amp	Focal-amp	EC-amp	EC-amp	1.16265	1.22651	CCFSTTG1	CDK6	red	TRUE	TRUE	FALSE	Brain
BBI12-CDK6.Con7_27_Overlay_XY	108_1354	EC-amp	No_Prediction (Low_CENT_Brightness)	EC-amp	EC-amp	1.16265	1.22651	CCFSTTG1	CDK6	red	TRUE	TRUE	FALSE	Brain
BBI12-CDK6.Con7_27_Overlay_XY	142_384	EC-amp	Focal-amp	EC-amp	EC-amp	1.16265	1.22651	CCFSTTG1	CDK6	red	TRUE	TRUE	FALSE	Brain
BBI12-CDK6.Con7_27_Overlay_XY	120_939	EC-amp	Focal-amp	EC-amp	EC-amp	1.16265	1.22651	CCFSTTG1	CDK6	red	TRUE	TRUE	FALSE	Brain
BBI12-CDK6.Con7_27_Overlay_XY	193_733	EC-amp	Focal-amp	EC-amp	EC-amp	1.16265	1.22651	CCFSTTG1	CDK6	red	TRUE	TRUE	FALSE	Brain
BBI12-CDK6.Con7_27_Overlay_XY	185_1497	HSR-amp	Focal-amp	HSR-amp	EC-amp	1.16265	1.22651	CCFSTTG1	CDK6	red	TRUE	TRUE	FALSE	Brain
BBI12-CDK6.Con7_27_Overlay_XY	240_535	EC-amp	Focal-amp	EC-amp	EC-amp	1.16265	1.22651	CCFSTTG1	CDK6	red	TRUE	TRUE	FALSE	Brain
BBI12-CDK6.Con7_27_Overlay_XY	242_1561	EC-amp	Focal-amp	EC-amp	EC-amp	1.16265	1.22651	CCFSTTG1	CDK6	red	TRUE	TRUE	FALSE	Brain
BBI12-CDK6.Con7_27_Overlay_XY	258_320	EC-amp	Focal-amp	EC-amp	EC-amp	1.16265	1.22651	CCFSTTG1	CDK6	red	TRUE	TRUE	FALSE	Brain
BBI12-CDK6.Con7_27_Overlay_XY	257_149	EC-amp	Focal-amp	EC-amp	EC-amp	1.16265	1.22651	CCFSTTG1	CDK6	red	TRUE	TRUE	FALSE	Brain
BBI12-CDK6.Con7_27_Overlay_XY	286_1306	EC-amp	Focal-amp	EC-amp	EC-amp	1.16265	1.22651	CCFSTTG1	CDK6	red	TRUE	TRUE	FALSE	Brain
BBI12-CDK6.Con7_27_Overlay_XY	305_1638	EC-amp	Focal-amp	EC-amp	EC-amp	1.16265	1.22651	CCFSTTG1	CDK6	red	TRUE	TRUE	FALSE	Brain
BBI12-CDK6.Con7_27_Overlay_XY	332_575	EC-amp	Focal-amp	EC-amp	EC-amp	1.16265	1.22651	CCFSTTG1	CDK6	red	TRUE	TRUE	FALSE	Brain
BBI12-CDK6.Con7_27_Overlay_XY	324_1493	EC-amp	Focal-amp	EC-amp	EC-amp	1.16265	1.22651	CCFSTTG1	CDK6	red	TRUE	TRUE	FALSE	Brain
BBI12-CDK6.Con7_27_Overlay_XY	348_251	EC-amp	Focal-amp	EC-amp	EC-amp	1.16265	1.22651	CCFSTTG1	CDK6	red	TRUE	TRUE	FALSE	Brain
BBI12-CDK6.Con7_27_Overlay_XY	374_362	EC-amp	Focal-amp	EC-amp	EC-amp	1.16265	1.22651	CCFSTTG1	CDK6	red	TRUE	TRUE	FALSE	Brain
BBI12-CDK6.Con7_27_Overlay_XY	391_1268	EC-amp	Focal-amp	EC-amp	EC-amp	1.16265	1.22651	CCFSTTG1	CDK6	red	TRUE	TRUE	FALSE	Brain
BBI12-CDK6.Con7_27_Overlay_XY	397_1550	EC-amp	Focal-amp	EC-amp	EC-amp	1.16265	1.22651	CCFSTTG1	CDK6	red	TRUE	TRUE	FALSE	Brain
BBI12-CDK6.Con7_27_Overlay_XY	422_854	EC-amp	Focal-amp	EC-amp	EC-amp	1.16265	1.22651	CCFSTTG1	CDK6	red	TRUE	TRUE	FALSE	Brain
BBI12-CDK6.Con7_27_Overlay_XY	410_136	EC-amp	Focal-amp	EC-amp	EC-amp	1.16265	1.22651	CCFSTTG1	CDK6	red	TRUE	TRUE	FALSE	Brain
BBI12-CDK6.Con7_27_Overlay_XY	419_503	EC-amp	No_Prediction (Low_CENT_Brightness)	EC-amp	EC-amp	1.16265	1.22651	CCFSTTG1	CDK6	red	TRUE	TRUE	FALSE	Brain
BBI12-CDK6.Con7_27_Overlay_XY	437_1345	EC-amp	Focal-amp	EC-amp	EC-amp	1.16265	1.22651	CCFSTTG1	CDK6	red	TRUE	TRUE	FALSE	Brain
BBI12-CDK6.Con7_27_Overlay_XY	454_970	EC-amp	Focal-amp	EC-amp	EC-amp	1.16265	1.22651	CCFSTTG1	CDK6	red	TRUE	TRUE	FALSE	Brain
BBI12-CDK6.Con7_27_Overlay_XY	462_1437	EC-amp	Focal-amp	EC-amp	EC-amp	1.16265	1.22651	CCFSTTG1	CDK6	red	TRUE	TRUE	FALSE	Brain
BBI12-CDK6.Con7_27_Overlay_XY	540_961	EC-amp	Focal-amp	EC-amp	EC-amp	1.16265	1.22651	CCFSTTG1	CDK6	red	TRUE	TRUE	FALSE	Brain
BBI12-CDK6.Con7_27_Overlay_XY	549_545	EC-amp	Focal-amp	EC-amp	EC-amp	1.16265	1.22651	CCFSTTG1	CDK6	red	TRUE	TRUE	FALSE	Brain
BBI12-CDK6.Con7_27_Overlay_XY	564_94	HSR-amp	No_Prediction (Low_CENT_Brightness)	HSR-amp	EC-amp	1.16265	1.22651	CCFSTTG1	CDK6	red	TRUE	TRUE	FALSE	Brain
BBI12-CDK6.Con7_27_Overlay_XY	573_1869	EC-amp	Focal-amp	EC-amp	EC-amp	1.16265	1.22651	CCFSTTG1	CDK6	red	TRUE	TRUE	FALSE	Brain
BBI12-CDK6.Con7_27_Overlay_XY	583_1717	EC-amp	Focal-amp	EC-amp	EC-amp	1.16265	1.22651	CCFSTTG1	CDK6	red	TRUE	TRUE	FALSE	Brain
BBI12-CDK6.Con7_27_Overlay_XY	628_1152	EC-amp	Focal-amp	EC-amp	EC-amp	1.16265	1.22651	CCFSTTG1	CDK6	red	TRUE	TRUE	FALSE	Brain
BBI12-CDK6.Con7_27_Overlay_XY	632_139	HSR-amp	Focal-amp	HSR-amp	EC-amp	1.16265	1.22651	CCFSTTG1	CDK6	red	TRUE	TRUE	FALSE	Brain
BBI12-CDK6.Con7_27_Overlay_XY	635_1403	EC-amp	Focal-amp	EC-amp	EC-amp	1.16265	1.22651	CCFSTTG1	CDK6	red	TRUE	TRUE	FALSE	Brain
BBI12-CDK6.Con7_27_Overlay_XY	645_1710	EC-amp	No_Prediction (Low_CENT_Brightness)	EC-amp	EC-amp	1.16265	1.22651	CCFSTTG1	CDK6	red	TRUE	TRUE	FALSE	Brain
BBI12-CDK6.Con7_27_Overlay_XY	649_556	EC-amp	No_Prediction (Low_CENT_Brightness)	EC-amp	EC-amp	1.16265	1.22651	CCFSTTG1	CDK6	red	TRUE	TRUE	FALSE	Brain
BBI12-CDK6.Con7_27_Overlay_XY	675_1582	EC-amp	Focal-amp	EC-amp	EC-amp	1.16265	1.22651	CCFSTTG1	CDK6	red	TRUE	TRUE	FALSE	Brain
BBI12-CDK6.Con7_27_Overlay_XY	682_402	EC-amp	Focal-amp	EC-amp	EC-amp	1.16265	1.22651	CCFSTTG1	CDK6	red	TRUE	TRUE	FALSE	Brain
BBI12-CDK6.Con7_27_Overlay_XY	740_1883	EC-amp	Focal-amp	EC-amp	EC-amp	1.16265	1.22651	CCFSTTG1	CDK6	red	TRUE	TRUE	FALSE	Brain
BBI12-CDK6.Con7_27_Overlay_XY	750_568	EC-amp	Focal-amp	EC-amp	EC-amp	1.16265	1.22651	CCFSTTG1	CDK6	red	TRUE	TRUE	FALSE	Brain
BBI12-CDK6.Con7_27_Overlay_XY	772_137	EC-amp	Focal-amp	EC-amp	EC-amp	1.16265	1.22651	CCFSTTG1	CDK6	red	TRUE	TRUE	FALSE	Brain
BBI12-CDK6.Con7_27_Overlay_XY	777_350	HSR-amp	No_Prediction (Low_CENT_Brightness)	HSR-amp	EC-amp	1.16265	1.22651	CCFSTTG1	CDK6	red	TRUE	TRUE	FALSE	Brain
BBI12-CDK6.Con7_27_Overlay_XY	786_1624	EC-amp	Focal-amp	EC-amp	EC-amp	1.16265	1.22651	CCFSTTG1	CDK6	red	TRUE	TRUE	FALSE	Brain
BBI12-CDK6.Con7_27_Overlay_XY	808_992	EC-amp	Focal-amp	EC-amp	EC-amp	1.16265	1.22651	CCFSTTG1	CDK6	red	TRUE	TRUE	FALSE	Brain
BBI12-CDK6.Con7_27_Overlay_XY	808_8	EC-amp	Focal-amp	EC-amp	EC-amp	1.16265	1.22651	CCFSTTG1	CDK6	red	TRUE	TRUE	FALSE	Brain
BBI12-CDK6.Con7_27_Overlay_XY	834_869	EC-amp	Focal-amp	EC-amp	EC-amp	1.16265	1.22651	CCFSTTG1	CDK6	red	TRUE	TRUE	FALSE	Brain
BBI12-CDK6.Con7_27_Overlay_XY	829_1200	HSR-amp	Focal-amp	HSR-amp	EC-amp	1.16265	1.22651	CCFSTTG1	CDK6	red	TRUE	TRUE	FALSE	Brain
BBI12-CDK6.Con7_27_Overlay_XY	893_316	EC-amp	Focal-amp	EC-amp	EC-amp	1.16265	1.22651	CCFSTTG1	CDK6	red	TRUE	TRUE	FALSE	Brain
BBI12-CDK6.Con7_27_Overlay_XY	911_130	EC-amp	Focal-amp	EC-amp	EC-amp	1.16265	1.22651	CCFSTTG1	CDK6	red	TRUE	TRUE	FALSE	Brain
BBI12-CDK6.Con7_27_Overlay_XY	901_235	EC-amp	Focal-amp	EC-amp	EC-amp	1.16265	1.22651	CCFSTTG1	CDK6	red	TRUE	TRUE	FALSE	Brain
BBI12-CDK6.Con7_27_Overlay_XY	931_556	EC-amp	Focal-amp	EC-amp	EC-amp	1.16265	1.22651	CCFSTTG1	CDK6	red	TRUE	TRUE	FALSE	Brain
BBI12-CDK6.Con7_27_Overlay_XY	930_1737	EC-amp	Focal-amp	EC-amp	EC-amp	1.16265	1.22651	CCFSTTG1	CDK6	red	TRUE	TRUE	FALSE	Brain
BBI12-CDK6.Con7_27_Overlay_XY	945_16	EC-amp	Focal-amp	EC-amp	EC-amp	1.16265	1.22651	CCFSTTG1	CDK6	red	TRUE	TRUE	FALSE	Brain
BBI12-CDK6.Con7_27_Overlay_XY	1018_1243	EC-amp	Focal-amp	EC-amp	EC-amp	1.16265	1.22651	CCFSTTG1	CDK6	red	TRUE	TRUE	FALSE	Brain
BBI12-CDK6.Con7_27_Overlay_XY	1039_357	EC-amp	Focal-amp	EC-amp	EC-amp	1.16265	1.22651	CCFSTTG1	CDK6	red	TRUE	TRUE	FALSE	Brain
BBI12-CDK6.Con7_27_Overlay_XY	1055_24	EC-amp	Focal-amp	EC-amp	EC-amp	1.16265	1.22651	CCFSTTG1	CDK6	red	TRUE	TRUE	FALSE	Brain
BBI12-CDK6.Con7_27_Overlay_XY	1059_1408	EC-amp	Focal-amp	EC-amp	EC-amp	1.16265	1.22651	CCFSTTG1	CDK6	red	TRUE	TRUE	FALSE	Brain
BBI12-CDK6.Con7_27_Overlay_XY	1073_1821	EC-amp	Focal-amp	EC-amp	EC-amp	1.16265	1.22651	CCFSTTG1	CDK6	red	TRUE	TRUE	FALSE	Brain
BBI12-CDK6.Con7_27_Overlay_XY	1096_627	EC-amp	Focal-amp	EC-amp	EC-amp	1.16265	1.22651	CCFSTTG1	CDK6	red	TRUE	TRUE	FALSE	Brain
BBI12-CDK6.Con7_27_Overlay_XY	1095_856	EC-amp	Focal-amp	EC-amp	EC-amp	1.16265	1.22651	CCFSTTG1	CDK6	red	TRUE	TRUE	FALSE	Brain
BBI12-CDK6.Con7_27_Overlay_XY	1110_763	EC-amp	Focal-amp	EC-amp	EC-amp	1.16265	1.22651	CCFSTTG1	CDK6	red	TRUE	TRUE	FALSE	Brain
BBI12-CDK6.Con7_27_Overlay_XY	1123_313	EC-amp	Focal-amp	EC-amp	EC-amp	1.16265	1.22651	CCFSTTG1	CDK6	red	TRUE	TRUE	FALSE	Brain
BBI12-CDK6.Con7_27_Overlay_XY	1156_1879	EC-amp	Focal-amp	EC-amp	EC-amp	1.16265	1.22651	CCFSTTG1	CDK6	red	TRUE	TRUE	FALSE	Brain
BBI12-CDK6.Con7_27_Overlay_XY	1163_1325	EC-amp	Focal-amp	EC-amp	EC-amp	1.16265	1.22651	CCFSTTG1	CDK6	red	TRUE	TRUE	FALSE	Brain
BBI12-CDK6.Con7_27_Overlay_XY	1207_1052	EC-amp	Focal-amp	EC-amp	EC-amp	1.16265	1.22651	CCFSTTG1	CDK6	red	TRUE	TRUE	FALSE	Brain
BBI12-CDK6.Con7_27_Overlay_XY	1239_1315	No-amp	No_Prediction (Low_CENT_Brightness)	No-amp	EC-amp	1.16265	1.22651	CCFSTTG1	CDK6	red	TRUE	TRUE	FALSE	Brain
BBI12-CDK6.Con7_27_Overlay_XY	1237_1695	EC-amp	Focal-amp	EC-amp	EC-amp	1.16265	1.22651	CCFSTTG1	CDK6	red	TRUE	TRUE	FALSE	Brain
BBI12-CDK6.Con7_27_Overlay_XY	1329_1334	EC-amp	Focal-amp	EC-amp	EC-amp	1.16265	1.22651	CCFSTTG1	CDK6	red	TRUE	TRUE	FALSE	Brain
BBI12-CDK6.Con7_27_Overlay_XY	1313_949	EC-amp	No_Prediction (Low_CENT_Brightness)	EC-amp	EC-amp	1.16265	1.22651	CCFSTTG1	CDK6	red	TRUE	TRUE	FALSE	Brain
BBI12-CDK6.Con7_27_Overlay_XY	1411_1829	EC-amp	Focal-amp	EC-amp	EC-amp	1.16265	1.22651	CCFSTTG1	CDK6	red	TRUE	TRUE	FALSE	Brain
BBI12-CDK6.Con7_27_Overlay_XY	1411_1305	EC-amp	Focal-amp	EC-amp	EC-amp	1.16265	1.22651	CCFSTTG1	CDK6	red	TRUE	TRUE	FALSE	Brain
BBI12-CDK6.Con7_27_Overlay_XY	1414_1019	EC-amp	Focal-amp	EC-amp	EC-amp	1.16265	1.22651	CCFSTTG1	CDK6	red	TRUE	TRUE	FALSE	Brain
BBI12-CDK6.Con7_27_Overlay_XY	1426_546	EC-amp	No_Prediction (Low_CENT_Brightness)	EC-amp	EC-amp	1.16265	1.22651	CCFSTTG1	CDK6	red	TRUE	TRUE	FALSE	Brain
BBI12-MDMD2.Con12_01_Overlay_XY	36_101	EC-amp	No_Prediction (Failed Centromeric Quality Score)	EC-amp	EC-amp	1.84176	6.36131	CCFSTTG1	MDM2	red	TRUE	TRUE	FALSE	Brain
BBI12-MDMD2.Con12_01_Overlay_XY	45_754	EC-amp	No_Prediction (Failed Centromeric Quality Score)	EC-amp	EC-amp	1.84176	6.36131	CCFSTTG1	MDM2	red	TRUE	TRUE	FALSE	Brain
BBI12-MDMD2.Con12_01_Overlay_XY	30_977	EC-amp	No_Prediction (Failed Centromeric Quality Score)	EC-amp	EC-amp	1.84176	6.36131	CCFSTTG1	MDM2	red	TRUE	TRUE	FALSE	Brain
BBI12-MDMD2.Con12_01_Overlay_XY	16_1358	EC-amp	No_Prediction (Failed Centromeric Quality Score)	EC-amp	EC-amp	1.84176	6.36131	CCFSTTG1	MDM2	red	TRUE	TRUE	FALSE	Brain
BBI12-MDMD2.Con12_01_Overlay_XY	41_195	EC-amp	No_Prediction (Failed Centromeric Quality Score)	EC-amp	EC-amp	1.84176	6.36131	CCFSTTG1	MDM2	red	TRUE	TRUE	FALSE	Brain
BBI12-MDMD2.Con12_01_Overlay_XY	79_405	HSR-amp	No_Prediction (Failed Centromeric Quality Score)	HSR-amp	EC-amp	1.84176	6.36131	CCFSTTG1	MDM2	red	TRUE	TRUE	FALSE	Brain
BBI12-MDMD2.Con12_01_Overlay_XY	99_1828	EC-amp	No_Prediction (Failed Centromeric Quality Score)	EC-amp	EC-amp	1.84176	6.36131	CCFSTTG1	MDM2	red	TRUE	TRUE	FALSE	Brain
BBI12-MDMD2.Con12_01_Overlay_XY	154_130	EC-amp	No_Prediction (Failed Centromeric Quality Score)	EC-amp	EC-amp	1.84176	6.36131	CCFSTTG1	MDM2	red	TRUE	TRUE	FALSE	Brain
BBI12-MDMD2.Con12_01_Overlay_XY	149_1367	HSR-amp	No_Prediction (Failed Centromeric Quality Score)	HSR-amp	EC-amp	1.84176	6.36131	CCFSTTG1	MDM2	red	TRUE	TRUE	FALSE	Brain
BBI12-MDMD2.Con12_01_Overlay_XY	174_1607	EC-amp	No_Prediction (Failed Centromeric Quality Score)	EC-amp	EC-amp	1.84176	6.36131	CCFSTTG1	MDM2	red	TRUE	TRUE	FALSE	Brain
BBI12-MDMD2.Con12_01_Overlay_XY	174_767	EC-amp	No_Prediction (Failed Centromeric Quality Score)	EC-amp	EC-amp	1.84176	6.36131	CCFSTTG1	MDM2	red	TRUE	TRUE	FALSE	Brain
BBI12-MDMD2.Con12_01_Overlay_XY	194_384	EC-amp	No_Prediction (Failed Centromeric Quality Score)	EC-amp	EC-amp	1.84176	6.36131	CCFSTTG1	MDM2	red	TRUE	TRUE	FALSE	Brain
BBI12-MDMD2.Con12_01_Overlay_XY	227_503	EC-amp	No_Prediction (Failed Centromeric Quality Score)	EC-amp	EC-amp	1.84176	6.36131	CCFSTTG1	MDM2	red	TRUE	TRUE	FALSE	Brain
BBI12-MDMD2.Con12_01_Overlay_XY	228_821	EC-amp	No_Prediction (Failed Centromeric Quality Score)	EC-amp	EC-amp	1.84176	6.36131	CCFSTTG1	MDM2	red	TRUE	TRUE	FALSE	Brain
BBI12-MDMD2.Con12_01_Overlay_XY	363_1717	EC-amp	No_Prediction (Failed Centromeric Quality Score)	EC-amp	EC-amp	1.84176	6.36131	CCFSTTG1	MDM2	red	TRUE	TRUE	FALSE	Brain
BBI12-MDMD2.Con12_01_Overlay_XY	385_1174	EC-amp	No_Prediction (Failed Centromeric Quality Score)	EC-amp	EC-amp	1.84176	6.36131	CCFSTTG1	MDM2	red	TRUE	TRUE	FALSE	Brain
BBI12-MDMD2.Con12_01_Overlay_XY	374_1894	EC-amp	No_Prediction (Failed Centromeric Quality Score)	EC-amp	EC-amp	1.84176	6.36131	CCFSTTG1	MDM2	red	TRUE	TRUE	FALSE	Brain
BBI12-MDMD2.Con12_01_Overlay_XY	409_441	EC-amp	No_Prediction (Failed Centromeric Quality Score)	EC-amp	EC-amp	1.84176	6.36131	CCFSTTG1	MDM2	red	TRUE	TRUE	FALSE	Brain
BBI12-MDMD2.Con12_01_Overlay_XY	394_539	EC-amp	No_Prediction (Failed Centromeric Quality Score)	EC-amp	EC-amp	1.84176	6.36131	CCFSTTG1	MDM2	red	TRUE	TRUE	FALSE	Brain
BBI12-MDMD2.Con12_01_Overlay_XY	399_635	EC-amp	No_Prediction (Failed Centromeric Quality Score)	EC-amp	EC-amp	1.84176	6.36131	CCFSTTG1	MDM2	red	TRUE	TRUE	FALSE	Brain
BBI12-MDMD2.Con12_01_Overlay_XY	440_1254	EC-amp	No_Prediction (Failed Centromeric Quality Score)	EC-amp	EC-amp	1.84176	6.36131	CCFSTTG1	MDM2	red	TRUE	TRUE	FALSE	Brain
BBI12-MDMD2.Con12_01_Overlay_XY	436_1640	EC-amp	No_Prediction (Failed Centromeric Quality Score)	EC-amp	EC-amp	1.84176	6.36131	CCFSTTG1	MDM2	red	TRUE	TRUE	FALSE	Brain
BBI12-MDMD2.Con12_01_Overlay_XY	446_234	EC-amp	No_Prediction (Failed Centromeric Quality Score)	EC-amp	EC-amp	1.84176	6.36131	CCFSTTG1	MDM2	red	TRUE	TRUE	FALSE	Brain
BBI12-MDMD2.Con12_01_Overlay_XY	476_910	EC-amp	No_Prediction (Failed Centromeric Quality Score)	EC-amp	EC-amp	1.84176	6.36131	CCFSTTG1	MDM2	red	TRUE	TRUE	FALSE	Brain
BBI12-MDMD2.Con12_01_Overlay_XY	496_984	EC-amp	No_Prediction (Failed Centromeric Quality Score)	EC-amp	EC-amp	1.84176	6.36131	CCFSTTG1	MDM2	red	TRUE	TRUE	FALSE	Brain
BBI12-MDMD2.Con12_01_Overlay_XY	517_10	EC-amp	No_Prediction (Failed Centromeric Quality Score)	EC-amp	EC-amp	1.84176	6.36131	CCFSTTG1	MDM2	red	TRUE	TRUE	FALSE	Brain
BBI12-MDMD2.Con12_01_Overlay_XY	522_1403	EC-amp	No_Prediction (Failed Centromeric Quality Score)	EC-amp	EC-amp	1.84176	6.36131	CCFSTTG1	MDM2	red	TRUE	TRUE	FALSE	Brain
BBI12-MDMD2.Con12_01_Overlay_XY	565_627	EC-amp	No_Prediction (Failed Centromeric Quality Score)	EC-amp	EC-amp	1.84176	6.36131	CCFSTTG1	MDM2	red	TRUE	TRUE	FALSE	Brain
BBI12-MDMD2.Con12_01_Overlay_XY	604_1652	EC-amp	No_Prediction (Failed Centromeric Quality Score)	EC-amp	EC-amp	1.84176	6.36131	CCFSTTG1	MDM2	red	TRUE	TRUE	FALSE	Brain
BBI12-MDMD2.Con12_01_Overlay_XY	640_1822	EC-amp	No_Prediction (Failed Centromeric Quality Score)	EC-amp	EC-amp	1.84176	6.36131	CCFSTTG1	MDM2	red	TRUE	TRUE	FALSE	Brain
BBI12-MDMD2.Con12_01_Overlay_XY	642_1193	EC-amp	No_Prediction (Failed Centromeric Quality Score)	EC-amp	EC-amp	1.84176	6.36131	CCFSTTG1	MDM2	red	TRUE	TRUE	FALSE	Brain
BBI12-MDMD2.Con12_01_Overlay_XY	679_127	EC-amp	No_Prediction (Failed Centromeric Quality Score)	EC-amp	EC-amp	1.84176	6.36131	CCFSTTG1	MDM2	red	TRUE	TRUE	FALSE	Brain
BBI12-MDMD2.Con12_01_Overlay_XY	703_569	EC-amp	No_Prediction (Failed Centromeric Quality Score)	EC-amp	EC-amp	1.84176	6.36131	CCFSTTG1	MDM2	red	TRUE	TRUE	FALSE	Brain
BBI12-MDMD2.Con12_01_Overlay_XY	686_686	EC-amp	No_Prediction (Failed Centromeric Quality Score)	EC-amp	EC-amp	1.84176	6.36131	CCFSTTG1	MDM2	red	TRUE	TRUE	FALSE	Brain
BBI12-MDMD2.Con12_01_Overlay_XY	733_293	EC-amp	No_Prediction (Failed Centromeric Quality Score)	EC-amp	EC-amp	1.84176	6.36131	CCFSTTG1	MDM2	red	TRUE	TRUE	FALSE	Brain
BBI12-MDMD2.Con12_01_Overlay_XY	737_1263	EC-amp	No_Prediction (Failed Centromeric Quality Score)	EC-amp	EC-amp	1.84176	6.36131	CCFSTTG1	MDM2	red	TRUE	TRUE	FALSE	Brain
BBI12-MDMD2.Con12_01_Overlay_XY	749_1449	EC-amp	No_Prediction (Failed Centromeric Quality Score)	EC-amp	EC-amp	1.84176	6.36131	CCFSTTG1	MDM2	red	TRUE	TRUE	FALSE	Brain
BBI12-MDMD2.Con12_01_Overlay_XY	768_1665	EC-amp	No_Prediction (Failed Centromeric Quality Score)	EC-amp	EC-amp	1.84176	6.36131	CCFSTTG1	MDM2	red	TRUE	TRUE	FALSE	Brain
BBI12-MDMD2.Con12_01_Overlay_XY	836_1883	EC-amp	No_Prediction (Failed Centromeric Quality Score)	EC-amp	EC-amp	1.84176	6.36131	CCFSTTG1	MDM2	red	TRUE	TRUE	FALSE	Brain
BBI12-MDMD2.Con12_01_Overlay_XY	844_917	EC-amp	No_Prediction (Failed Centromeric Quality Score)	EC-amp	EC-amp	1.84176	6.36131	CCFSTTG1	MDM2	red	TRUE	TRUE	FALSE	Brain
BBI12-MDMD2.Con12_01_Overlay_XY	860_776	EC-amp	No_Prediction (Failed Centromeric Quality Score)	EC-amp	EC-amp	1.84176	6.36131	CCFSTTG1	MDM2	red	TRUE	TRUE	FALSE	Brain
BBI12-MDMD2.Con12_01_Overlay_XY	897_156	EC-amp	No_Prediction (Failed Centromeric Quality Score)	EC-amp	EC-amp	1.84176	6.36131	CCFSTTG1	MDM2	red	TRUE	TRUE	FALSE	Brain
BBI12-MDMD2.Con12_01_Overlay_XY	883_1614	EC-amp	No_Prediction (Failed Centromeric Quality Score)	EC-amp	EC-amp	1.84176	6.36131	CCFSTTG1	MDM2	red	TRUE	TRUE	FALSE	Brain
BBI12-MDMD2.Con12_01_Overlay_XY	878_1088	EC-amp	No_Prediction (Failed Centromeric Quality Score)	EC-amp	EC-amp	1.84176	6.36131	CCFSTTG1	MDM2	red	TRUE	TRUE	FALSE	Brain
BBI12-MDMD2.Con12_01_Overlay_XY	901_1351	EC-amp	No_Prediction (Failed Centromeric Quality Score)	EC-amp	EC-amp	1.84176	6.36131	CCFSTTG1	MDM2	red	TRUE	TRUE	FALSE	Brain
BBI12-MDMD2.Con12_01_Overlay_XY	943_383	EC-amp	No_Prediction (Failed Centromeric Quality Score)	EC-amp	EC-amp	1.84176	6.36131	CCFSTTG1	MDM2	red	TRUE	TRUE	FALSE	Brain
BBI12-MDMD2.Con12_01_Overlay_XY	966_1185	EC-amp	No_Prediction (Failed Centromeric Quality Score)	EC-amp	EC-amp	1.84176	6.36131	CCFSTTG1	MDM2	red	TRUE	TRUE	FALSE	Brain
BBI12-MDMD2.Con12_01_Overlay_XY	964_1634	EC-amp	No_Prediction (Failed Centromeric Quality Score)	EC-amp	EC-amp	1.84176	6.36131	CCFSTTG1	MDM2	red	TRUE	TRUE	FALSE	Brain
BBI12-MDMD2.Con12_01_Overlay_XY	994_1323	EC-amp	No_Prediction (Failed Centromeric Quality Score)	EC-amp	EC-amp	1.84176	6.36131	CCFSTTG1	MDM2	red	TRUE	TRUE	FALSE	Brain
BBI12-MDMD2.Con12_01_Overlay_XY	998_511	EC-amp	No_Prediction (Failed Centromeric Quality Score)	EC-amp	EC-amp	1.84176	6.36131	CCFSTTG1	MDM2	red	TRUE	TRUE	FALSE	Brain
BBI12-MDMD2.Con12_01_Overlay_XY	1003_1815	HSR-amp	No_Prediction (Failed Centromeric Quality Score)	HSR-amp	EC-amp	1.84176	6.36131	CCFSTTG1	MDM2	red	TRUE	TRUE	FALSE	Brain
BBI12-MDMD2.Con12_01_Overlay_XY	1049_15	EC-amp	No_Prediction (Failed Centromeric Quality Score)	EC-amp	EC-amp	1.84176	6.36131	CCFSTTG1	MDM2	red	TRUE	TRUE	FALSE	Brain
BBI12-MDMD2.Con12_01_Overlay_XY	1055_1042	EC-amp	No_Prediction (Failed Centromeric Quality Score)	EC-amp	EC-amp	1.84176	6.36131	CCFSTTG1	MDM2	red	TRUE	TRUE	FALSE	Brain
BBI12-MDMD2.Con12_01_Overlay_XY	1122_1207	EC-amp	No_Prediction (Failed Centromeric Quality Score)	EC-amp	EC-amp	1.84176	6.36131	CCFSTTG1	MDM2	red	TRUE	TRUE	FALSE	Brain
BBI12-MDMD2.Con12_01_Overlay_XY	1159_230	EC-amp	No_Prediction (Failed Centromeric Quality Score)	EC-amp	EC-amp	1.84176	6.36131	CCFSTTG1	MDM2	red	TRUE	TRUE	FALSE	Brain
BBI12-MDMD2.Con12_01_Overlay_XY	1240_23	EC-amp	No_Prediction (Failed Centromeric Quality Score)	EC-amp	EC-amp	1.84176	6.36131	CCFSTTG1	MDM2	red	TRUE	TRUE	FALSE	Brain
BBI12-MDMD2.Con12_01_Overlay_XY	1195_1668	EC-amp	No_Prediction (Failed Centromeric Quality Score)	EC-amp	EC-amp	1.84176	6.36131	CCFSTTG1	MDM2	red	TRUE	TRUE	FALSE	Brain
BBI12-MDMD2.Con12_01_Overlay_XY	1243_891	EC-amp	No_Prediction (Failed Centromeric Quality Score)	EC-amp	EC-amp	1.84176	6.36131	CCFSTTG1	MDM2	red	TRUE	TRUE	FALSE	Brain
BBI12-MDMD2.Con12_01_Overlay_XY	1235_1074	EC-amp	No_Prediction (Failed Centromeric Quality Score)	EC-amp	EC-amp	1.84176	6.36131	CCFSTTG1	MDM2	red	TRUE	TRUE	FALSE	Brain
BBI12-MDMD2.Con12_01_Overlay_XY	1249_1227	EC-amp	No_Prediction (Failed Centromeric Quality Score)	EC-amp	EC-amp	1.84176	6.36131	CCFSTTG1	MDM2	red	TRUE	TRUE	FALSE	Brain
BBI12-MDMD2.Con12_01_Overlay_XY	1269_1786	HSR-amp	No_Prediction (Failed Centromeric Quality Score)	HSR-amp	EC-amp	1.84176	6.36131	CCFSTTG1	MDM2	red	TRUE	TRUE	FALSE	Brain
BBI12-MDMD2.Con12_01_Overlay_XY	1292_152	HSR-amp	No_Prediction (Failed Centromeric Quality Score)	HSR-amp	EC-amp	1.84176	6.36131	CCFSTTG1	MDM2	red	TRUE	TRUE	FALSE	Brain
BBI12-MDMD2.Con12_01_Overlay_XY	1301_298	EC-amp	No_Prediction (Failed Centromeric Quality Score)	EC-amp	EC-amp	1.84176	6.36131	CCFSTTG1	MDM2	red	TRUE	TRUE	FALSE	Brain
BBI12-MDMD2.Con12_01_Overlay_XY	1311_376	EC-amp	No_Prediction (Failed Centromeric Quality Score)	EC-amp	EC-amp	1.84176	6.36131	CCFSTTG1	MDM2	red	TRUE	TRUE	FALSE	Brain
BBI12-MDMD2.Con12_01_Overlay_XY	1333_1713	EC-amp	No_Prediction (Failed Centromeric Quality Score)	EC-amp	EC-amp	1.84176	6.36131	CCFSTTG1	MDM2	red	TRUE	TRUE	FALSE	Brain
BBI12-MDMD2.Con12_01_Overlay_XY	1343_1434	EC-amp	No_Prediction (Failed Centromeric Quality Score)	EC-amp	EC-amp	1.84176	6.36131	CCFSTTG1	MDM2	red	TRUE	TRUE	FALSE	Brain
BBI12-MDMD2.Con12_01_Overlay_XY	1337_963	HSR-amp	No_Prediction (Failed Centromeric Quality Score)	HSR-amp	EC-amp	1.84176	6.36131	CCFSTTG1	MDM2	red	TRUE	TRUE	FALSE	Brain
BBI12-MDMD2.Con12_01_Overlay_XY	1335_553	EC-amp	No_Prediction (Failed Centromeric Quality Score)	EC-amp	EC-amp	1.84176	6.36131	CCFSTTG1	MDM2	red	TRUE	TRUE	FALSE	Brain
BBI12-MDMD2.Con12_01_Overlay_XY	1347_1091	EC-amp	No_Prediction (Failed Centromeric Quality Score)	EC-amp	EC-amp	1.84176	6.36131	CCFSTTG1	MDM2	red	TRUE	TRUE	FALSE	Brain
BBI12-MDMD2.Con12_01_Overlay_XY	1411_933	EC-amp	No_Prediction (Failed Centromeric Quality Score)	EC-amp	EC-amp	1.84176	6.36131	CCFSTTG1	MDM2	red	TRUE	TRUE	FALSE	Brain
BBI12-MDMD2.Con12_01_Overlay_XY	1416_325	EC-amp	No_Prediction (Failed Centromeric Quality Score)	EC-amp	EC-amp	1.84176	6.36131	CCFSTTG1	MDM2	red	TRUE	TRUE	FALSE	Brain
BBI12-MDMD2.Con12_13_Overlay_XY	19_1240	EC-amp	Focal-amp	EC-amp	EC-amp	0.676044	-0.378682	CCFSTTG1	MDM2	red	TRUE	TRUE	FALSE	Brain
BBI12-MDMD2.Con12_13_Overlay_XY	55_234	EC-amp	Focal-amp	EC-amp	EC-amp	0.676044	-0.378682	CCFSTTG1	MDM2	red	TRUE	TRUE	FALSE	Brain
BBI12-MDMD2.Con12_13_Overlay_XY	81_725	EC-amp	Focal-amp	EC-amp	EC-amp	0.676044	-0.378682	CCFSTTG1	MDM2	red	TRUE	TRUE	FALSE	Brain
BBI12-MDMD2.Con12_13_Overlay_XY	104_117	EC-amp	Focal-amp	EC-amp	EC-amp	0.676044	-0.378682	CCFSTTG1	MDM2	red	TRUE	TRUE	FALSE	Brain
BBI12-MDMD2.Con12_13_Overlay_XY	110_819	EC-amp	Focal-amp	EC-amp	EC-amp	0.676044	-0.378682	CCFSTTG1	MDM2	red	TRUE	TRUE	FALSE	Brain
BBI12-MDMD2.Con12_13_Overlay_XY	162_1056	EC-amp	Focal-amp	EC-amp	EC-amp	0.676044	-0.378682	CCFSTTG1	MDM2	red	TRUE	TRUE	FALSE	Brain
BBI12-MDMD2.Con12_13_Overlay_XY	161_28	EC-amp	Focal-amp	EC-amp	EC-amp	0.676044	-0.378682	CCFSTTG1	MDM2	red	TRUE	TRUE	FALSE	Brain
BBI12-MDMD2.Con12_13_Overlay_XY	183_944	EC-amp	Focal-amp	EC-amp	EC-amp	0.676044	-0.378682	CCFSTTG1	MDM2	red	TRUE	TRUE	FALSE	Brain
BBI12-MDMD2.Con12_13_Overlay_XY	261_289	EC-amp	Focal-amp	EC-amp	EC-amp	0.676044	-0.378682	CCFSTTG1	MDM2	red	TRUE	TRUE	FALSE	Brain
BBI12-MDMD2.Con12_13_Overlay_XY	263_1203	EC-amp	Focal-amp	EC-amp	EC-amp	0.676044	-0.378682	CCFSTTG1	MDM2	red	TRUE	TRUE	FALSE	Brain
BBI12-MDMD2.Con12_13_Overlay_XY	280_1008	EC-amp	Focal-amp	EC-amp	EC-amp	0.676044	-0.378682	CCFSTTG1	MDM2	red	TRUE	TRUE	FALSE	Brain
BBI12-MDMD2.Con12_13_Overlay_XY	312_1593	EC-amp	Focal-amp	EC-amp	EC-amp	0.676044	-0.378682	CCFSTTG1	MDM2	red	TRUE	TRUE	FALSE	Brain
BBI12-MDMD2.Con12_13_Overlay_XY	324_1886	EC-amp	Focal-amp	EC-amp	EC-amp	0.676044	-0.378682	CCFSTTG1	MDM2	red	TRUE	TRUE	FALSE	Brain
BBI12-MDMD2.Con12_13_Overlay_XY	352_834	EC-amp	Focal-amp	EC-amp	EC-amp	0.676044	-0.378682	CCFSTTG1	MDM2	red	TRUE	TRUE	FALSE	Brain
BBI12-MDMD2.Con12_13_Overlay_XY	410_1724	EC-amp	Focal-amp	EC-amp	EC-amp	0.676044	-0.378682	CCFSTTG1	MDM2	red	TRUE	TRUE	FALSE	Brain
BBI12-MDMD2.Con12_13_Overlay_XY	426_441	EC-amp	Focal-amp	EC-amp	EC-amp	0.676044	-0.378682	CCFSTTG1	MDM2	red	TRUE	TRUE	FALSE	Brain
BBI12-MDMD2.Con12_13_Overlay_XY	416_1897	EC-amp	Focal-amp	EC-amp	EC-amp	0.676044	-0.378682	CCFSTTG1	MDM2	red	TRUE	TRUE	FALSE	Brain
BBI12-MDMD2.Con12_13_Overlay_XY	488_1166	EC-amp	Focal-amp	EC-amp	EC-amp	0.676044	-0.378682	CCFSTTG1	MDM2	red	TRUE	TRUE	FALSE	Brain
BBI12-MDMD2.Con12_13_Overlay_XY	503_1051	EC-amp	Focal-amp	EC-amp	EC-amp	0.676044	-0.378682	CCFSTTG1	MDM2	red	TRUE	TRUE	FALSE	Brain
BBI12-MDMD2.Con12_13_Overlay_XY	564_1532	EC-amp	Focal-amp	EC-amp	EC-amp	0.676044	-0.378682	CCFSTTG1	MDM2	red	TRUE	TRUE	FALSE	Brain
BBI12-MDMD2.Con12_13_Overlay_XY	570_1689	EC-amp	Focal-amp	EC-amp	EC-amp	0.676044	-0.378682	CCFSTTG1	MDM2	red	TRUE	TRUE	FALSE	Brain
BBI12-MDMD2.Con12_13_Overlay_XY	586_986	EC-amp	Focal-amp	EC-amp	EC-amp	0.676044	-0.378682	CCFSTTG1	MDM2	red	TRUE	TRUE	FALSE	Brain
BBI12-MDMD2.Con12_13_Overlay_XY	620_912	EC-amp	Focal-amp	EC-amp	EC-amp	0.676044	-0.378682	CCFSTTG1	MDM2	red	TRUE	TRUE	FALSE	Brain
BBI12-MDMD2.Con12_13_Overlay_XY	636_464	EC-amp	Focal-amp	EC-amp	EC-amp	0.676044	-0.378682	CCFSTTG1	MDM2	red	TRUE	TRUE	FALSE	Brain
BBI12-MDMD2.Con12_13_Overlay_XY	651_1429	EC-amp	Focal-amp	EC-amp	EC-amp	0.676044	-0.378682	CCFSTTG1	MDM2	red	TRUE	TRUE	FALSE	Brain
BBI12-MDMD2.Con12_13_Overlay_XY	696_371	EC-amp	Focal-amp	EC-amp	EC-amp	0.676044	-0.378682	CCFSTTG1	MDM2	red	TRUE	TRUE	FALSE	Brain
BBI12-MDMD2.Con12_13_Overlay_XY	766_1520	EC-amp	No_Prediction (Low_CENT_Brightness)	EC-amp	EC-amp	0.676044	-0.378682	CCFSTTG1	MDM2	red	TRUE	TRUE	FALSE	Brain
BBI12-MDMD2.Con12_13_Overlay_XY	808_1840	EC-amp	Focal-amp	EC-amp	EC-amp	0.676044	-0.378682	CCFSTTG1	MDM2	red	TRUE	TRUE	FALSE	Brain
BBI12-MDMD2.Con12_13_Overlay_XY	849_787	EC-amp	Focal-amp	EC-amp	EC-amp	0.676044	-0.378682	CCFSTTG1	MDM2	red	TRUE	TRUE	FALSE	Brain
BBI12-MDMD2.Con12_13_Overlay_XY	853_862	EC-amp	Focal-amp	EC-amp	EC-amp	0.676044	-0.378682	CCFSTTG1	MDM2	red	TRUE	TRUE	FALSE	Brain
BBI12-MDMD2.Con12_13_Overlay_XY	934_226	EC-amp	Focal-amp	EC-amp	EC-amp	0.676044	-0.378682	CCFSTTG1	MDM2	red	TRUE	TRUE	FALSE	Brain
BBI12-MDMD2.Con12_13_Overlay_XY	944_1088	EC-amp	Focal-amp	EC-amp	EC-amp	0.676044	-0.378682	CCFSTTG1	MDM2	red	TRUE	TRUE	FALSE	Brain
BBI12-MDMD2.Con12_13_Overlay_XY	949_1567	EC-amp	Focal-amp	EC-amp	EC-amp	0.676044	-0.378682	CCFSTTG1	MDM2	red	TRUE	TRUE	FALSE	Brain
BBI12-MDMD2.Con12_13_Overlay_XY	947_1249	EC-amp	Focal-amp	EC-amp	EC-amp	0.676044	-0.378682	CCFSTTG1	MDM2	red	TRUE	TRUE	FALSE	Brain
BBI12-MDMD2.Con12_13_Overlay_XY	1000_614	EC-amp	Focal-amp	EC-amp	EC-amp	0.676044	-0.378682	CCFSTTG1	MDM2	red	TRUE	TRUE	FALSE	Brain
BBI12-MDMD2.Con12_13_Overlay_XY	1019_1908	EC-amp	Focal-amp	EC-amp	EC-amp	0.676044	-0.378682	CCFSTTG1	MDM2	red	TRUE	TRUE	FALSE	Brain
BBI12-MDMD2.Con12_13_Overlay_XY	1054_1581	EC-amp	Focal-amp	EC-amp	EC-amp	0.676044	-0.378682	CCFSTTG1	MDM2	red	TRUE	TRUE	FALSE	Brain
BBI12-MDMD2.Con12_13_Overlay_XY	1102_971	EC-amp	Focal-amp	EC-amp	EC-amp	0.676044	-0.378682	CCFSTTG1	MDM2	red	TRUE	TRUE	FALSE	Brain
BBI12-MDMD2.Con12_13_Overlay_XY	1092_672	EC-amp	Focal-amp	EC-amp	EC-amp	0.676044	-0.378682	CCFSTTG1	MDM2	red	TRUE	TRUE	FALSE	Brain
BBI12-MDMD2.Con12_13_Overlay_XY	1146_352	EC-amp	Focal-amp	EC-amp	EC-amp	0.676044	-0.378682	CCFSTTG1	MDM2	red	TRUE	TRUE	FALSE	Brain
BBI12-MDMD2.Con12_13_Overlay_XY	1196_1409	EC-amp	Focal-amp	EC-amp	EC-amp	0.676044	-0.378682	CCFSTTG1	MDM2	red	TRUE	TRUE	FALSE	Brain
BBI12-MDMD2.Con12_13_Overlay_XY	1199_445	EC-amp	Focal-amp	EC-amp	EC-amp	0.676044	-0.378682	CCFSTTG1	MDM2	red	TRUE	TRUE	FALSE	Brain
BBI12-MDMD2.Con12_13_Overlay_XY	1198_166	EC-amp	No_Prediction (Low_CENT_Brightness)	EC-amp	EC-amp	0.676044	-0.378682	CCFSTTG1	MDM2	red	TRUE	TRUE	FALSE	Brain
BBI12-MDMD2.Con12_13_Overlay_XY	1252_242	EC-amp	Focal-amp	EC-amp	EC-amp	0.676044	-0.378682	CCFSTTG1	MDM2	red	TRUE	TRUE	FALSE	Brain
BBI12-MDMD2.Con12_13_Overlay_XY	1246_1761	EC-amp	Focal-amp	EC-amp	EC-amp	0.676044	-0.378682	CCFSTTG1	MDM2	red	TRUE	TRUE	FALSE	Brain
BBI12-MDMD2.Con12_13_Overlay_XY	1271_29	EC-amp	Focal-amp	EC-amp	EC-amp	0.676044	-0.378682	CCFSTTG1	MDM2	red	TRUE	TRUE	FALSE	Brain
BBI12-MDMD2.Con12_13_Overlay_XY	1284_170	EC-amp	No_Prediction (Low_CENT_Brightness)	EC-amp	EC-amp	0.676044	-0.378682	CCFSTTG1	MDM2	red	TRUE	TRUE	FALSE	Brain
BBI12-MDMD2.Con12_13_Overlay_XY	1295_528	EC-amp	No_Prediction (Low_CENT_Brightness)	EC-amp	EC-amp	0.676044	-0.378682	CCFSTTG1	MDM2	red	TRUE	TRUE	FALSE	Brain
BBI12-MDMD2.Con12_13_Overlay_XY	1332_957	EC-amp	Focal-amp	EC-amp	EC-amp	0.676044	-0.378682	CCFSTTG1	MDM2	red	TRUE	TRUE	FALSE	Brain
BBI12-MDMD2.Con12_13_Overlay_XY	1345_667	EC-amp	Focal-amp	EC-amp	EC-amp	0.676044	-0.378682	CCFSTTG1	MDM2	red	TRUE	TRUE	FALSE	Brain
BBI12-MDMD2.Con12_13_Overlay_XY	1360_31	EC-amp	Focal-amp	EC-amp	EC-amp	0.676044	-0.378682	CCFSTTG1	MDM2	red	TRUE	TRUE	FALSE	Brain
BBI12-MDMD2.Con12_13_Overlay_XY	1371_449	No-amp	Focal-amp	No-amp	EC-amp	0.676044	-0.378682	CCFSTTG1	MDM2	red	TRUE	TRUE	FALSE	Brain
BBI12-MDMD2.Con12_13_Overlay_XY	1414_1025	EC-amp	Focal-amp	EC-amp	EC-amp	0.676044	-0.378682	CCFSTTG1	MDM2	red	TRUE	TRUE	FALSE	Brain
BBI12-MDMD2.Con12_13_Overlay_XY	1423_1126	EC-amp	No_Prediction (Low_CENT_Brightness)	EC-amp	EC-amp	0.676044	-0.378682	CCFSTTG1	MDM2	red	TRUE	TRUE	FALSE	Brain
BBI12-MDMD2.Con12_13_Overlay_XY	1425_834	EC-amp	No_Prediction (Low_CENT_Brightness)	EC-amp	EC-amp	0.676044	-0.378682	CCFSTTG1	MDM2	red	TRUE	TRUE	FALSE	Brain
BBI12-MDMD2.Con12_16_Overlay_XY	28_268	EC-amp	Focal-amp	EC-amp	EC-amp	0.560885	-0.0519157	CCFSTTG1	MDM2	red	TRUE	TRUE	FALSE	Brain
BBI12-MDMD2.Con12_16_Overlay_XY	49_1699	EC-amp	Focal-amp	EC-amp	EC-amp	0.560885	-0.0519157	CCFSTTG1	MDM2	red	TRUE	TRUE	FALSE	Brain
BBI12-MDMD2.Con12_16_Overlay_XY	47_591	EC-amp	Focal-amp	EC-amp	EC-amp	0.560885	-0.0519157	CCFSTTG1	MDM2	red	TRUE	TRUE	FALSE	Brain
BBI12-MDMD2.Con12_16_Overlay_XY	91_707	EC-amp	Focal-amp	EC-amp	EC-amp	0.560885	-0.0519157	CCFSTTG1	MDM2	red	TRUE	TRUE	FALSE	Brain
BBI12-MDMD2.Con12_16_Overlay_XY	63_1309	EC-amp	Focal-amp	EC-amp	EC-amp	0.560885	-0.0519157	CCFSTTG1	MDM2	red	TRUE	TRUE	FALSE	Brain
BBI12-MDMD2.Con12_16_Overlay_XY	118_1902	EC-amp	Focal-amp	EC-amp	EC-amp	0.560885	-0.0519157	CCFSTTG1	MDM2	red	TRUE	TRUE	FALSE	Brain
BBI12-MDMD2.Con12_16_Overlay_XY	135_1536	EC-amp	Focal-amp	EC-amp	EC-amp	0.560885	-0.0519157	CCFSTTG1	MDM2	red	TRUE	TRUE	FALSE	Brain
BBI12-MDMD2.Con12_16_Overlay_XY	133_1627	EC-amp	Focal-amp	EC-amp	EC-amp	0.560885	-0.0519157	CCFSTTG1	MDM2	red	TRUE	TRUE	FALSE	Brain
BBI12-MDMD2.Con12_16_Overlay_XY	187_1276	EC-amp	Focal-amp	EC-amp	EC-amp	0.560885	-0.0519157	CCFSTTG1	MDM2	red	TRUE	TRUE	FALSE	Brain
BBI12-MDMD2.Con12_16_Overlay_XY	203_705	EC-amp	Focal-amp	EC-amp	EC-amp	0.560885	-0.0519157	CCFSTTG1	MDM2	red	TRUE	TRUE	FALSE	Brain
BBI12-MDMD2.Con12_16_Overlay_XY	272_1784	EC-amp	Focal-amp	EC-amp	EC-amp	0.560885	-0.0519157	CCFSTTG1	MDM2	red	TRUE	TRUE	FALSE	Brain
BBI12-MDMD2.Con12_16_Overlay_XY	271_1603	EC-amp	Focal-amp	EC-amp	EC-amp	0.560885	-0.0519157	CCFSTTG1	MDM2	red	TRUE	TRUE	FALSE	Brain
BBI12-MDMD2.Con12_16_Overlay_XY	311_1523	EC-amp	Focal-amp	EC-amp	EC-amp	0.560885	-0.0519157	CCFSTTG1	MDM2	red	TRUE	TRUE	FALSE	Brain
BBI12-MDMD2.Con12_16_Overlay_XY	338_806	EC-amp	Focal-amp	EC-amp	EC-amp	0.560885	-0.0519157	CCFSTTG1	MDM2	red	TRUE	TRUE	FALSE	Brain
BBI12-MDMD2.Con12_16_Overlay_XY	322_239	EC-amp	Focal-amp	EC-amp	EC-amp	0.560885	-0.0519157	CCFSTTG1	MDM2	red	TRUE	TRUE	FALSE	Brain
BBI12-MDMD2.Con12_16_Overlay_XY	352_1368	EC-amp	Focal-amp	EC-amp	EC-amp	0.560885	-0.0519157	CCFSTTG1	MDM2	red	TRUE	TRUE	FALSE	Brain
BBI12-MDMD2.Con12_16_Overlay_XY	373_716	EC-amp	Focal-amp	EC-amp	EC-amp	0.560885	-0.0519157	CCFSTTG1	MDM2	red	TRUE	TRUE	FALSE	Brain
BBI12-MDMD2.Con12_16_Overlay_XY	376_148	EC-amp	Focal-amp	EC-amp	EC-amp	0.560885	-0.0519157	CCFSTTG1	MDM2	red	TRUE	TRUE	FALSE	Brain
BBI12-MDMD2.Con12_16_Overlay_XY	411_1072	EC-amp	Focal-amp	EC-amp	EC-amp	0.560885	-0.0519157	CCFSTTG1	MDM2	red	TRUE	TRUE	FALSE	Brain
BBI12-MDMD2.Con12_16_Overlay_XY	397_1898	EC-amp	Focal-amp	EC-amp	EC-amp	0.560885	-0.0519157	CCFSTTG1	MDM2	red	TRUE	TRUE	FALSE	Brain
BBI12-MDMD2.Con12_16_Overlay_XY	450_530	EC-amp	Focal-amp	EC-amp	EC-amp	0.560885	-0.0519157	CCFSTTG1	MDM2	red	TRUE	TRUE	FALSE	Brain
BBI12-MDMD2.Con12_16_Overlay_XY	475_1317	EC-amp	Focal-amp	EC-amp	EC-amp	0.560885	-0.0519157	CCFSTTG1	MDM2	red	TRUE	TRUE	FALSE	Brain
BBI12-MDMD2.Con12_16_Overlay_XY	507_1859	EC-amp	Focal-amp	EC-amp	EC-amp	0.560885	-0.0519157	CCFSTTG1	MDM2	red	TRUE	TRUE	FALSE	Brain
BBI12-MDMD2.Con12_16_Overlay_XY	506_17	EC-amp	No_Prediction (Low_CENT_Brightness)	EC-amp	EC-amp	0.560885	-0.0519157	CCFSTTG1	MDM2	red	TRUE	TRUE	FALSE	Brain
BBI12-MDMD2.Con12_16_Overlay_XY	517_1230	EC-amp	No_Prediction (Low_CENT_Brightness)	EC-amp	EC-amp	0.560885	-0.0519157	CCFSTTG1	MDM2	red	TRUE	TRUE	FALSE	Brain
BBI12-MDMD2.Con12_16_Overlay_XY	532_1540	EC-amp	Focal-amp	EC-amp	EC-amp	0.560885	-0.0519157	CCFSTTG1	MDM2	red	TRUE	TRUE	FALSE	Brain
BBI12-MDMD2.Con12_16_Overlay_XY	534_1800	EC-amp	Focal-amp	EC-amp	EC-amp	0.560885	-0.0519157	CCFSTTG1	MDM2	red	TRUE	TRUE	FALSE	Brain
BBI12-MDMD2.Con12_16_Overlay_XY	531_432	EC-amp	Focal-amp	EC-amp	EC-amp	0.560885	-0.0519157	CCFSTTG1	MDM2	red	TRUE	TRUE	FALSE	Brain
BBI12-MDMD2.Con12_16_Overlay_XY	562_1033	No-amp	No_Prediction (Low_CENT_Brightness)	No-amp	EC-amp	0.560885	-0.0519157	CCFSTTG1	MDM2	red	TRUE	TRUE	FALSE	Brain
BBI12-MDMD2.Con12_16_Overlay_XY	565_1403	EC-amp	Focal-amp	EC-amp	EC-amp	0.560885	-0.0519157	CCFSTTG1	MDM2	red	TRUE	TRUE	FALSE	Brain
BBI12-MDMD2.Con12_16_Overlay_XY	606_639	EC-amp	Focal-amp	EC-amp	EC-amp	0.560885	-0.0519157	CCFSTTG1	MDM2	red	TRUE	TRUE	FALSE	Brain
BBI12-MDMD2.Con12_16_Overlay_XY	608_1158	EC-amp	Focal-amp	EC-amp	EC-amp	0.560885	-0.0519157	CCFSTTG1	MDM2	red	TRUE	TRUE	FALSE	Brain
BBI12-MDMD2.Con12_16_Overlay_XY	619_1765	EC-amp	Focal-amp	EC-amp	EC-amp	0.560885	-0.0519157	CCFSTTG1	MDM2	red	TRUE	TRUE	FALSE	Brain
BBI12-MDMD2.Con12_16_Overlay_XY	637_1856	EC-amp	Focal-amp	EC-amp	EC-amp	0.560885	-0.0519157	CCFSTTG1	MDM2	red	TRUE	TRUE	FALSE	Brain
BBI12-MDMD2.Con12_16_Overlay_XY	645_507	EC-amp	Focal-amp	EC-amp	EC-amp	0.560885	-0.0519157	CCFSTTG1	MDM2	red	TRUE	TRUE	FALSE	Brain
BBI12-MDMD2.Con12_16_Overlay_XY	636_799	EC-amp	No_Prediction (Low_CENT_Brightness)	EC-amp	EC-amp	0.560885	-0.0519157	CCFSTTG1	MDM2	red	TRUE	TRUE	FALSE	Brain
BBI12-MDMD2.Con12_16_Overlay_XY	675_1178	EC-amp	No_Prediction (Low_CENT_Brightness)	EC-amp	EC-amp	0.560885	-0.0519157	CCFSTTG1	MDM2	red	TRUE	TRUE	FALSE	Brain
BBI12-MDMD2.Con12_16_Overlay_XY	704_55	EC-amp	Focal-amp	EC-amp	EC-amp	0.560885	-0.0519157	CCFSTTG1	MDM2	red	TRUE	TRUE	FALSE	Brain
BBI12-MDMD2.Con12_16_Overlay_XY	720_354	EC-amp	Focal-amp	EC-amp	EC-amp	0.560885	-0.0519157	CCFSTTG1	MDM2	red	TRUE	TRUE	FALSE	Brain
BBI12-MDMD2.Con12_16_Overlay_XY	757_785	EC-amp	Focal-amp	EC-amp	EC-amp	0.560885	-0.0519157	CCFSTTG1	MDM2	red	TRUE	TRUE	FALSE	Brain
BBI12-MDMD2.Con12_16_Overlay_XY	775_1816	EC-amp	No_Prediction (Low_CENT_Brightness)	EC-amp	EC-amp	0.560885	-0.0519157	CCFSTTG1	MDM2	red	TRUE	TRUE	FALSE	Brain
BBI12-MDMD2.Con12_16_Overlay_XY	775_1391	EC-amp	Focal-amp	EC-amp	EC-amp	0.560885	-0.0519157	CCFSTTG1	MDM2	red	TRUE	TRUE	FALSE	Brain
BBI12-MDMD2.Con12_16_Overlay_XY	781_1695	EC-amp	Focal-amp	EC-amp	EC-amp	0.560885	-0.0519157	CCFSTTG1	MDM2	red	TRUE	TRUE	FALSE	Brain
BBI12-MDMD2.Con12_16_Overlay_XY	797_451	EC-amp	Focal-amp	EC-amp	EC-amp	0.560885	-0.0519157	CCFSTTG1	MDM2	red	TRUE	TRUE	FALSE	Brain
BBI12-MDMD2.Con12_16_Overlay_XY	829_1244	EC-amp	Focal-amp	EC-amp	EC-amp	0.560885	-0.0519157	CCFSTTG1	MDM2	red	TRUE	TRUE	FALSE	Brain
BBI12-MDMD2.Con12_16_Overlay_XY	818_89	EC-amp	No_Prediction (Low_CENT_Brightness)	EC-amp	EC-amp	0.560885	-0.0519157	CCFSTTG1	MDM2	red	TRUE	TRUE	FALSE	Brain
BBI12-MDMD2.Con12_16_Overlay_XY	842_325	EC-amp	No_Prediction (Low_CENT_Brightness)	EC-amp	EC-amp	0.560885	-0.0519157	CCFSTTG1	MDM2	red	TRUE	TRUE	FALSE	Brain
BBI12-MDMD2.Con12_16_Overlay_XY	864_696	EC-amp	Focal-amp	EC-amp	EC-amp	0.560885	-0.0519157	CCFSTTG1	MDM2	red	TRUE	TRUE	FALSE	Brain
BBI12-MDMD2.Con12_16_Overlay_XY	870_173	EC-amp	Focal-amp	EC-amp	EC-amp	0.560885	-0.0519157	CCFSTTG1	MDM2	red	TRUE	TRUE	FALSE	Brain
BBI12-MDMD2.Con12_16_Overlay_XY	910_1434	EC-amp	Focal-amp	EC-amp	EC-amp	0.560885	-0.0519157	CCFSTTG1	MDM2	red	TRUE	TRUE	FALSE	Brain
BBI12-MDMD2.Con12_16_Overlay_XY	894_1314	EC-amp	No_Prediction (Low_CENT_Brightness)	EC-amp	EC-amp	0.560885	-0.0519157	CCFSTTG1	MDM2	red	TRUE	TRUE	FALSE	Brain
BBI12-MDMD2.Con12_16_Overlay_XY	909_939	EC-amp	Focal-amp	EC-amp	EC-amp	0.560885	-0.0519157	CCFSTTG1	MDM2	red	TRUE	TRUE	FALSE	Brain
BBI12-MDMD2.Con12_16_Overlay_XY	910_1838	HSR-amp	Focal-amp	HSR-amp	EC-amp	0.560885	-0.0519157	CCFSTTG1	MDM2	red	TRUE	TRUE	FALSE	Brain
BBI12-MDMD2.Con12_16_Overlay_XY	937_1741	EC-amp	Focal-amp	EC-amp	EC-amp	0.560885	-0.0519157	CCFSTTG1	MDM2	red	TRUE	TRUE	FALSE	Brain
BBI12-MDMD2.Con12_16_Overlay_XY	1008_1635	EC-amp	Focal-amp	EC-amp	EC-amp	0.560885	-0.0519157	CCFSTTG1	MDM2	red	TRUE	TRUE	FALSE	Brain
BBI12-MDMD2.Con12_16_Overlay_XY	977_378	EC-amp	Focal-amp	EC-amp	EC-amp	0.560885	-0.0519157	CCFSTTG1	MDM2	red	TRUE	TRUE	FALSE	Brain
BBI12-MDMD2.Con12_16_Overlay_XY	1018_606	EC-amp	Focal-amp	EC-amp	EC-amp	0.560885	-0.0519157	CCFSTTG1	MDM2	red	TRUE	TRUE	FALSE	Brain
BBI12-MDMD2.Con12_16_Overlay_XY	1086_1874	EC-amp	Focal-amp	EC-amp	EC-amp	0.560885	-0.0519157	CCFSTTG1	MDM2	red	TRUE	TRUE	FALSE	Brain
BBI12-MDMD2.Con12_16_Overlay_XY	1124_558	EC-amp	Focal-amp	EC-amp	EC-amp	0.560885	-0.0519157	CCFSTTG1	MDM2	red	TRUE	TRUE	FALSE	Brain
BBI12-MDMD2.Con12_16_Overlay_XY	1114_15	EC-amp	Focal-amp	EC-amp	EC-amp	0.560885	-0.0519157	CCFSTTG1	MDM2	red	TRUE	TRUE	FALSE	Brain
BBI12-MDMD2.Con12_16_Overlay_XY	1176_19	EC-amp	Focal-amp	EC-amp	EC-amp	0.560885	-0.0519157	CCFSTTG1	MDM2	red	TRUE	TRUE	FALSE	Brain
BBI12-MDMD2.Con12_16_Overlay_XY	1232_88	EC-amp	Focal-amp	EC-amp	EC-amp	0.560885	-0.0519157	CCFSTTG1	MDM2	red	TRUE	TRUE	FALSE	Brain
BBI12-MDMD2.Con12_16_Overlay_XY	1261_1792	EC-amp	Focal-amp	EC-amp	EC-amp	0.560885	-0.0519157	CCFSTTG1	MDM2	red	TRUE	TRUE	FALSE	Brain
BBI12-MDMD2.Con12_16_Overlay_XY	1288_680	EC-amp	Focal-amp	EC-amp	EC-amp	0.560885	-0.0519157	CCFSTTG1	MDM2	red	TRUE	TRUE	FALSE	Brain
BBI12-MDMD2.Con12_16_Overlay_XY	1262_1624	EC-amp	Focal-amp	EC-amp	EC-amp	0.560885	-0.0519157	CCFSTTG1	MDM2	red	TRUE	TRUE	FALSE	Brain
BBI12-MDMD2.Con12_16_Overlay_XY	1295_399	EC-amp	Focal-amp	EC-amp	EC-amp	0.560885	-0.0519157	CCFSTTG1	MDM2	red	TRUE	TRUE	FALSE	Brain
BBI12-MDMD2.Con12_16_Overlay_XY	1297_186	EC-amp	Focal-amp	EC-amp	EC-amp	0.560885	-0.0519157	CCFSTTG1	MDM2	red	TRUE	TRUE	FALSE	Brain
BBI12-MDMD2.Con12_16_Overlay_XY	1288_555	EC-amp	Focal-amp	EC-amp	EC-amp	0.560885	-0.0519157	CCFSTTG1	MDM2	red	TRUE	TRUE	FALSE	Brain
BBI12-MDMD2.Con12_16_Overlay_XY	1322_1263	EC-amp	Focal-amp	EC-amp	EC-amp	0.560885	-0.0519157	CCFSTTG1	MDM2	red	TRUE	TRUE	FALSE	Brain
BBI12-MDMD2.Con12_16_Overlay_XY	1327_1076	EC-amp	Focal-amp	EC-amp	EC-amp	0.560885	-0.0519157	CCFSTTG1	MDM2	red	TRUE	TRUE	FALSE	Brain
BBI12-MDMD2.Con12_16_Overlay_XY	1326_897	EC-amp	Focal-amp	EC-amp	EC-amp	0.560885	-0.0519157	CCFSTTG1	MDM2	red	TRUE	TRUE	FALSE	Brain
BBI12-MDMD2.Con12_16_Overlay_XY	1333_1534	EC-amp	Focal-amp	EC-amp	EC-amp	0.560885	-0.0519157	CCFSTTG1	MDM2	red	TRUE	TRUE	FALSE	Brain
BBI12-MDMD2.Con12_16_Overlay_XY	1403_118	EC-amp	Focal-amp	EC-amp	EC-amp	0.560885	-0.0519157	CCFSTTG1	MDM2	red	TRUE	TRUE	FALSE	Brain
BBI12-MDMD2.Con12_16_Overlay_XY	1414_1900	HSR-amp	No_Prediction (Low_CENT_Brightness)	HSR-amp	EC-amp	0.560885	-0.0519157	CCFSTTG1	MDM2	red	TRUE	TRUE	FALSE	Brain
BBI12-MDMD2.Con12_16_Overlay_XY	1415_1747	EC-amp	Focal-amp	EC-amp	EC-amp	0.560885	-0.0519157	CCFSTTG1	MDM2	red	TRUE	TRUE	FALSE	Brain
BBI12-MDMD2.Con12_17_Overlay_XY	30_1345	EC-amp	Focal-amp	EC-amp	EC-amp	0.921926	-1.14302	CCFSTTG1	MDM2	red	TRUE	TRUE	FALSE	Brain
BBI12-MDMD2.Con12_17_Overlay_XY	27_1864	EC-amp	Focal-amp	EC-amp	EC-amp	0.921926	-1.14302	CCFSTTG1	MDM2	red	TRUE	TRUE	FALSE	Brain
BBI12-MDMD2.Con12_17_Overlay_XY	39_1155	EC-amp	Focal-amp	EC-amp	EC-amp	0.921926	-1.14302	CCFSTTG1	MDM2	red	TRUE	TRUE	FALSE	Brain
BBI12-MDMD2.Con12_17_Overlay_XY	49_203	EC-amp	No_Prediction (Low_CENT_Brightness)	EC-amp	EC-amp	0.921926	-1.14302	CCFSTTG1	MDM2	red	TRUE	TRUE	FALSE	Brain
BBI12-MDMD2.Con12_17_Overlay_XY	73_650	No-amp	No-amp	HSR-amp	EC-amp	0.921926	-1.14302	CCFSTTG1	MDM2	red	TRUE	TRUE	FALSE	Brain
BBI12-MDMD2.Con12_17_Overlay_XY	102_258	EC-amp	Focal-amp	EC-amp	EC-amp	0.921926	-1.14302	CCFSTTG1	MDM2	red	TRUE	TRUE	FALSE	Brain
BBI12-MDMD2.Con12_17_Overlay_XY	99_1515	EC-amp	No_Prediction (Low_CENT_Brightness)	EC-amp	EC-amp	0.921926	-1.14302	CCFSTTG1	MDM2	red	TRUE	TRUE	FALSE	Brain
BBI12-MDMD2.Con12_17_Overlay_XY	141_415	EC-amp	Focal-amp	EC-amp	EC-amp	0.921926	-1.14302	CCFSTTG1	MDM2	red	TRUE	TRUE	FALSE	Brain
BBI12-MDMD2.Con12_17_Overlay_XY	134_1635	EC-amp	Focal-amp	EC-amp	EC-amp	0.921926	-1.14302	CCFSTTG1	MDM2	red	TRUE	TRUE	FALSE	Brain
BBI12-MDMD2.Con12_17_Overlay_XY	138_893	EC-amp	Focal-amp	EC-amp	EC-amp	0.921926	-1.14302	CCFSTTG1	MDM2	red	TRUE	TRUE	FALSE	Brain
BBI12-MDMD2.Con12_17_Overlay_XY	139_1433	EC-amp	Focal-amp	EC-amp	EC-amp	0.921926	-1.14302	CCFSTTG1	MDM2	red	TRUE	TRUE	FALSE	Brain
BBI12-MDMD2.Con12_17_Overlay_XY	172_581	EC-amp	Focal-amp	EC-amp	EC-amp	0.921926	-1.14302	CCFSTTG1	MDM2	red	TRUE	TRUE	FALSE	Brain
BBI12-MDMD2.Con12_17_Overlay_XY	176_826	EC-amp	Focal-amp	EC-amp	EC-amp	0.921926	-1.14302	CCFSTTG1	MDM2	red	TRUE	TRUE	FALSE	Brain
BBI12-MDMD2.Con12_17_Overlay_XY	222_1107	EC-amp	No_Prediction (Low_CENT_Brightness)	EC-amp	EC-amp	0.921926	-1.14302	CCFSTTG1	MDM2	red	TRUE	TRUE	FALSE	Brain
BBI12-MDMD2.Con12_17_Overlay_XY	235_30	EC-amp	Focal-amp	EC-amp	EC-amp	0.921926	-1.14302	CCFSTTG1	MDM2	red	TRUE	TRUE	FALSE	Brain
BBI12-MDMD2.Con12_17_Overlay_XY	230_1208	EC-amp	Focal-amp	EC-amp	EC-amp	0.921926	-1.14302	CCFSTTG1	MDM2	red	TRUE	TRUE	FALSE	Brain
BBI12-MDMD2.Con12_17_Overlay_XY	282_567	EC-amp	Focal-amp	EC-amp	EC-amp	0.921926	-1.14302	CCFSTTG1	MDM2	red	TRUE	TRUE	FALSE	Brain
BBI12-MDMD2.Con12_17_Overlay_XY	284_228	HSR-amp	Focal-amp	HSR-amp	EC-amp	0.921926	-1.14302	CCFSTTG1	MDM2	red	TRUE	TRUE	FALSE	Brain
BBI12-MDMD2.Con12_17_Overlay_XY	312_1908	EC-amp	No_Prediction (Low_CENT_Brightness)	EC-amp	EC-amp	0.921926	-1.14302	CCFSTTG1	MDM2	red	TRUE	TRUE	FALSE	Brain
BBI12-MDMD2.Con12_17_Overlay_XY	337_1177	EC-amp	Focal-amp	EC-amp	EC-amp	0.921926	-1.14302	CCFSTTG1	MDM2	red	TRUE	TRUE	FALSE	Brain
BBI12-MDMD2.Con12_17_Overlay_XY	334_1802	EC-amp	Focal-amp	EC-amp	EC-amp	0.921926	-1.14302	CCFSTTG1	MDM2	red	TRUE	TRUE	FALSE	Brain
BBI12-MDMD2.Con12_17_Overlay_XY	343_1406	EC-amp	Focal-amp	EC-amp	EC-amp	0.921926	-1.14302	CCFSTTG1	MDM2	red	TRUE	TRUE	FALSE	Brain
BBI12-MDMD2.Con12_17_Overlay_XY	372_73	EC-amp	Focal-amp	EC-amp	EC-amp	0.921926	-1.14302	CCFSTTG1	MDM2	red	TRUE	TRUE	FALSE	Brain
BBI12-MDMD2.Con12_17_Overlay_XY	393_1736	EC-amp	Focal-amp	EC-amp	EC-amp	0.921926	-1.14302	CCFSTTG1	MDM2	red	TRUE	TRUE	FALSE	Brain
BBI12-MDMD2.Con12_17_Overlay_XY	405_1553	EC-amp	Focal-amp	EC-amp	EC-amp	0.921926	-1.14302	CCFSTTG1	MDM2	red	TRUE	TRUE	FALSE	Brain
BBI12-MDMD2.Con12_17_Overlay_XY	418_591	EC-amp	No_Prediction (Low_CENT_Brightness)	EC-amp	EC-amp	0.921926	-1.14302	CCFSTTG1	MDM2	red	TRUE	TRUE	FALSE	Brain
BBI12-MDMD2.Con12_17_Overlay_XY	438_496	EC-amp	Focal-amp	EC-amp	EC-amp	0.921926	-1.14302	CCFSTTG1	MDM2	red	TRUE	TRUE	FALSE	Brain
BBI12-MDMD2.Con12_17_Overlay_XY	435_861	EC-amp	Focal-amp	EC-amp	EC-amp	0.921926	-1.14302	CCFSTTG1	MDM2	red	TRUE	TRUE	FALSE	Brain
BBI12-MDMD2.Con12_17_Overlay_XY	485_191	EC-amp	Focal-amp	EC-amp	EC-amp	0.921926	-1.14302	CCFSTTG1	MDM2	red	TRUE	TRUE	FALSE	Brain
BBI12-MDMD2.Con12_17_Overlay_XY	459_795	EC-amp	No_Prediction (Low_CENT_Brightness)	EC-amp	EC-amp	0.921926	-1.14302	CCFSTTG1	MDM2	red	TRUE	TRUE	FALSE	Brain
BBI12-MDMD2.Con12_17_Overlay_XY	491_1014	EC-amp	Focal-amp	EC-amp	EC-amp	0.921926	-1.14302	CCFSTTG1	MDM2	red	TRUE	TRUE	FALSE	Brain
BBI12-MDMD2.Con12_17_Overlay_XY	489_322	EC-amp	Focal-amp	EC-amp	EC-amp	0.921926	-1.14302	CCFSTTG1	MDM2	red	TRUE	TRUE	FALSE	Brain
BBI12-MDMD2.Con12_17_Overlay_XY	513_1852	EC-amp	Focal-amp	EC-amp	EC-amp	0.921926	-1.14302	CCFSTTG1	MDM2	red	TRUE	TRUE	FALSE	Brain
BBI12-MDMD2.Con12_17_Overlay_XY	555_1528	EC-amp	Focal-amp	EC-amp	EC-amp	0.921926	-1.14302	CCFSTTG1	MDM2	red	TRUE	TRUE	FALSE	Brain
BBI12-MDMD2.Con12_17_Overlay_XY	523_471	EC-amp	Focal-amp	EC-amp	EC-amp	0.921926	-1.14302	CCFSTTG1	MDM2	red	TRUE	TRUE	FALSE	Brain
BBI12-MDMD2.Con12_17_Overlay_XY	541_662	EC-amp	No_Prediction (Low_CENT_Brightness)	EC-amp	EC-amp	0.921926	-1.14302	CCFSTTG1	MDM2	red	TRUE	TRUE	FALSE	Brain
BBI12-MDMD2.Con12_17_Overlay_XY	626_1387	EC-amp	Focal-amp	EC-amp	EC-amp	0.921926	-1.14302	CCFSTTG1	MDM2	red	TRUE	TRUE	FALSE	Brain
BBI12-MDMD2.Con12_17_Overlay_XY	631_75	EC-amp	Focal-amp	EC-amp	EC-amp	0.921926	-1.14302	CCFSTTG1	MDM2	red	TRUE	TRUE	FALSE	Brain
BBI12-MDMD2.Con12_17_Overlay_XY	629_467	EC-amp	Focal-amp	EC-amp	EC-amp	0.921926	-1.14302	CCFSTTG1	MDM2	red	TRUE	TRUE	FALSE	Brain
BBI12-MDMD2.Con12_17_Overlay_XY	639_1806	EC-amp	Focal-amp	EC-amp	EC-amp	0.921926	-1.14302	CCFSTTG1	MDM2	red	TRUE	TRUE	FALSE	Brain
BBI12-MDMD2.Con12_17_Overlay_XY	730_859	EC-amp	Focal-amp	EC-amp	EC-amp	0.921926	-1.14302	CCFSTTG1	MDM2	red	TRUE	TRUE	FALSE	Brain
BBI12-MDMD2.Con12_17_Overlay_XY	715_1481	EC-amp	Focal-amp	EC-amp	EC-amp	0.921926	-1.14302	CCFSTTG1	MDM2	red	TRUE	TRUE	FALSE	Brain
BBI12-MDMD2.Con12_17_Overlay_XY	734_1101	EC-amp	Focal-amp	EC-amp	EC-amp	0.921926	-1.14302	CCFSTTG1	MDM2	red	TRUE	TRUE	FALSE	Brain
BBI12-MDMD2.Con12_17_Overlay_XY	738_95	EC-amp	Focal-amp	EC-amp	EC-amp	0.921926	-1.14302	CCFSTTG1	MDM2	red	TRUE	TRUE	FALSE	Brain
BBI12-MDMD2.Con12_17_Overlay_XY	814_436	EC-amp	No_Prediction (Low_CENT_Brightness)	EC-amp	EC-amp	0.921926	-1.14302	CCFSTTG1	MDM2	red	TRUE	TRUE	FALSE	Brain
BBI12-MDMD2.Con12_17_Overlay_XY	812_536	EC-amp	No_Prediction (Low_CENT_Brightness)	EC-amp	EC-amp	0.921926	-1.14302	CCFSTTG1	MDM2	red	TRUE	TRUE	FALSE	Brain
BBI12-MDMD2.Con12_17_Overlay_XY	856_1407	EC-amp	Focal-amp	EC-amp	EC-amp	0.921926	-1.14302	CCFSTTG1	MDM2	red	TRUE	TRUE	FALSE	Brain
BBI12-MDMD2.Con12_17_Overlay_XY	873_1836	EC-amp	No_Prediction (Low_CENT_Brightness)	EC-amp	EC-amp	0.921926	-1.14302	CCFSTTG1	MDM2	red	TRUE	TRUE	FALSE	Brain
BBI12-MDMD2.Con12_17_Overlay_XY	884_512	EC-amp	Focal-amp	EC-amp	EC-amp	0.921926	-1.14302	CCFSTTG1	MDM2	red	TRUE	TRUE	FALSE	Brain
BBI12-MDMD2.Con12_17_Overlay_XY	883_639	EC-amp	Focal-amp	EC-amp	EC-amp	0.921926	-1.14302	CCFSTTG1	MDM2	red	TRUE	TRUE	FALSE	Brain
BBI12-MDMD2.Con12_17_Overlay_XY	916_792	HSR-amp	Focal-amp	HSR-amp	EC-amp	0.921926	-1.14302	CCFSTTG1	MDM2	red	TRUE	TRUE	FALSE	Brain
BBI12-MDMD2.Con12_17_Overlay_XY	913_951	EC-amp	Focal-amp	EC-amp	EC-amp	0.921926	-1.14302	CCFSTTG1	MDM2	red	TRUE	TRUE	FALSE	Brain
BBI12-MDMD2.Con12_17_Overlay_XY	976_1902	EC-amp	No_Prediction (Low_CENT_Brightness)	EC-amp	EC-amp	0.921926	-1.14302	CCFSTTG1	MDM2	red	TRUE	TRUE	FALSE	Brain
BBI12-MDMD2.Con12_17_Overlay_XY	983_529	EC-amp	Focal-amp	EC-amp	EC-amp	0.921926	-1.14302	CCFSTTG1	MDM2	red	TRUE	TRUE	FALSE	Brain
BBI12-MDMD2.Con12_17_Overlay_XY	983_1389	EC-amp	Focal-amp	EC-amp	EC-amp	0.921926	-1.14302	CCFSTTG1	MDM2	red	TRUE	TRUE	FALSE	Brain
BBI12-MDMD2.Con12_17_Overlay_XY	1011_1154	EC-amp	Focal-amp	EC-amp	EC-amp	0.921926	-1.14302	CCFSTTG1	MDM2	red	TRUE	TRUE	FALSE	Brain
BBI12-MDMD2.Con12_17_Overlay_XY	1001_65	EC-amp	Focal-amp	EC-amp	EC-amp	0.921926	-1.14302	CCFSTTG1	MDM2	red	TRUE	TRUE	FALSE	Brain
BBI12-MDMD2.Con12_17_Overlay_XY	1009_1287	HSR-amp	No_Prediction (Low_CENT_Brightness)	HSR-amp	EC-amp	0.921926	-1.14302	CCFSTTG1	MDM2	red	TRUE	TRUE	FALSE	Brain
BBI12-MDMD2.Con12_17_Overlay_XY	1030_744	EC-amp	Focal-amp	EC-amp	EC-amp	0.921926	-1.14302	CCFSTTG1	MDM2	red	TRUE	TRUE	FALSE	Brain
BBI12-MDMD2.Con12_17_Overlay_XY	1088_502	EC-amp	Focal-amp	EC-amp	EC-amp	0.921926	-1.14302	CCFSTTG1	MDM2	red	TRUE	TRUE	FALSE	Brain
BBI12-MDMD2.Con12_17_Overlay_XY	1121_1645	EC-amp	Focal-amp	EC-amp	EC-amp	0.921926	-1.14302	CCFSTTG1	MDM2	red	TRUE	TRUE	FALSE	Brain
BBI12-MDMD2.Con12_17_Overlay_XY	1145_65	EC-amp	Focal-amp	EC-amp	EC-amp	0.921926	-1.14302	CCFSTTG1	MDM2	red	TRUE	TRUE	FALSE	Brain
BBI12-MDMD2.Con12_17_Overlay_XY	1188_237	EC-amp	Focal-amp	EC-amp	EC-amp	0.921926	-1.14302	CCFSTTG1	MDM2	red	TRUE	TRUE	FALSE	Brain
BBI12-MDMD2.Con12_17_Overlay_XY	1149_1844	EC-amp	Focal-amp	EC-amp	EC-amp	0.921926	-1.14302	CCFSTTG1	MDM2	red	TRUE	TRUE	FALSE	Brain
BBI12-MDMD2.Con12_17_Overlay_XY	1178_659	EC-amp	Focal-amp	EC-amp	EC-amp	0.921926	-1.14302	CCFSTTG1	MDM2	red	TRUE	TRUE	FALSE	Brain
BBI12-MDMD2.Con12_17_Overlay_XY	1175_950	EC-amp	Focal-amp	EC-amp	EC-amp	0.921926	-1.14302	CCFSTTG1	MDM2	red	TRUE	TRUE	FALSE	Brain
BBI12-MDMD2.Con12_17_Overlay_XY	1170_1430	EC-amp	No_Prediction (Low_CENT_Brightness)	EC-amp	EC-amp	0.921926	-1.14302	CCFSTTG1	MDM2	red	TRUE	TRUE	FALSE	Brain
BBI12-MDMD2.Con12_17_Overlay_XY	1195_1573	EC-amp	Focal-amp	EC-amp	EC-amp	0.921926	-1.14302	CCFSTTG1	MDM2	red	TRUE	TRUE	FALSE	Brain
BBI12-MDMD2.Con12_17_Overlay_XY	1200_1223	EC-amp	Focal-amp	EC-amp	EC-amp	0.921926	-1.14302	CCFSTTG1	MDM2	red	TRUE	TRUE	FALSE	Brain
BBI12-MDMD2.Con12_17_Overlay_XY	1262_1899	EC-amp	No_Prediction (Low_CENT_Brightness)	EC-amp	EC-amp	0.921926	-1.14302	CCFSTTG1	MDM2	red	TRUE	TRUE	FALSE	Brain
BBI12-MDMD2.Con12_17_Overlay_XY	1277_458	EC-amp	Focal-amp	EC-amp	EC-amp	0.921926	-1.14302	CCFSTTG1	MDM2	red	TRUE	TRUE	FALSE	Brain
BBI12-MDMD2.Con12_17_Overlay_XY	1279_15	EC-amp	No_Prediction (Low_CENT_Brightness)	EC-amp	EC-amp	0.921926	-1.14302	CCFSTTG1	MDM2	red	TRUE	TRUE	FALSE	Brain
BBI12-MDMD2.Con12_17_Overlay_XY	1289_1060	EC-amp	Focal-amp	EC-amp	EC-amp	0.921926	-1.14302	CCFSTTG1	MDM2	red	TRUE	TRUE	FALSE	Brain
BBI12-MDMD2.Con12_17_Overlay_XY	1312_1294	EC-amp	Focal-amp	EC-amp	EC-amp	0.921926	-1.14302	CCFSTTG1	MDM2	red	TRUE	TRUE	FALSE	Brain
BBI12-MDMD2.Con12_17_Overlay_XY	1351_1652	EC-amp	Focal-amp	EC-amp	EC-amp	0.921926	-1.14302	CCFSTTG1	MDM2	red	TRUE	TRUE	FALSE	Brain
BBI12-MDMD2.Con12_17_Overlay_XY	1412_611	HSR-amp	Focal-amp	HSR-amp	EC-amp	0.921926	-1.14302	CCFSTTG1	MDM2	red	TRUE	TRUE	FALSE	Brain
BBI12-MDMD2.Con12_17_Overlay_XY	1416_1449	EC-amp	Focal-amp	EC-amp	EC-amp	0.921926	-1.14302	CCFSTTG1	MDM2	red	TRUE	TRUE	FALSE	Brain
BBI12-MDMD2.Con12_17_Overlay_XY	1423_1706	HSR-amp	Focal-amp	HSR-amp	EC-amp	0.921926	-1.14302	CCFSTTG1	MDM2	red	TRUE	TRUE	FALSE	Brain
BBI12-MDMD2.Con12_17_Overlay_XY	1430_61	EC-amp	No_Prediction (Low_CENT_Brightness)	EC-amp	EC-amp	0.921926	-1.14302	CCFSTTG1	MDM2	red	TRUE	TRUE	FALSE	Brain
BBI12-MDMD2.Con12_18_Overlay_XY	39_17	EC-amp	Focal-amp	EC-amp	EC-amp	0.847483	-0.792937	CCFSTTG1	MDM2	red	TRUE	TRUE	FALSE	Brain
BBI12-MDMD2.Con12_18_Overlay_XY	10_389	EC-amp	Focal-amp	EC-amp	EC-amp	0.847483	-0.792937	CCFSTTG1	MDM2	red	TRUE	TRUE	FALSE	Brain
BBI12-MDMD2.Con12_18_Overlay_XY	11_1805	EC-amp	Focal-amp	EC-amp	EC-amp	0.847483	-0.792937	CCFSTTG1	MDM2	red	TRUE	TRUE	FALSE	Brain
BBI12-MDMD2.Con12_18_Overlay_XY	50_1479	EC-amp	Focal-amp	EC-amp	EC-amp	0.847483	-0.792937	CCFSTTG1	MDM2	red	TRUE	TRUE	FALSE	Brain
BBI12-MDMD2.Con12_18_Overlay_XY	39_715	EC-amp	Focal-amp	EC-amp	EC-amp	0.847483	-0.792937	CCFSTTG1	MDM2	red	TRUE	TRUE	FALSE	Brain
BBI12-MDMD2.Con12_18_Overlay_XY	109_884	EC-amp	Focal-amp	EC-amp	EC-amp	0.847483	-0.792937	CCFSTTG1	MDM2	red	TRUE	TRUE	FALSE	Brain
BBI12-MDMD2.Con12_18_Overlay_XY	101_1821	EC-amp	Focal-amp	EC-amp	EC-amp	0.847483	-0.792937	CCFSTTG1	MDM2	red	TRUE	TRUE	FALSE	Brain
BBI12-MDMD2.Con12_18_Overlay_XY	98_1345	EC-amp	No_Prediction (Low_CENT_Brightness)	EC-amp	EC-amp	0.847483	-0.792937	CCFSTTG1	MDM2	red	TRUE	TRUE	FALSE	Brain
BBI12-MDMD2.Con12_18_Overlay_XY	106_42	EC-amp	Focal-amp	EC-amp	EC-amp	0.847483	-0.792937	CCFSTTG1	MDM2	red	TRUE	TRUE	FALSE	Brain
BBI12-MDMD2.Con12_18_Overlay_XY	124_1201	EC-amp	Focal-amp	EC-amp	EC-amp	0.847483	-0.792937	CCFSTTG1	MDM2	red	TRUE	TRUE	FALSE	Brain
BBI12-MDMD2.Con12_18_Overlay_XY	138_1011	EC-amp	Focal-amp	EC-amp	EC-amp	0.847483	-0.792937	CCFSTTG1	MDM2	red	TRUE	TRUE	FALSE	Brain
BBI12-MDMD2.Con12_18_Overlay_XY	151_1525	EC-amp	Focal-amp	EC-amp	EC-amp	0.847483	-0.792937	CCFSTTG1	MDM2	red	TRUE	TRUE	FALSE	Brain
BBI12-MDMD2.Con12_18_Overlay_XY	168_750	EC-amp	Focal-amp	EC-amp	EC-amp	0.847483	-0.792937	CCFSTTG1	MDM2	red	TRUE	TRUE	FALSE	Brain
BBI12-MDMD2.Con12_18_Overlay_XY	170_1388	EC-amp	Focal-amp	EC-amp	EC-amp	0.847483	-0.792937	CCFSTTG1	MDM2	red	TRUE	TRUE	FALSE	Brain
BBI12-MDMD2.Con12_18_Overlay_XY	181_362	EC-amp	Focal-amp	EC-amp	EC-amp	0.847483	-0.792937	CCFSTTG1	MDM2	red	TRUE	TRUE	FALSE	Brain
BBI12-MDMD2.Con12_18_Overlay_XY	183_1316	EC-amp	Focal-amp	EC-amp	EC-amp	0.847483	-0.792937	CCFSTTG1	MDM2	red	TRUE	TRUE	FALSE	Brain
BBI12-MDMD2.Con12_18_Overlay_XY	186_1073	EC-amp	Focal-amp	EC-amp	EC-amp	0.847483	-0.792937	CCFSTTG1	MDM2	red	TRUE	TRUE	FALSE	Brain
BBI12-MDMD2.Con12_18_Overlay_XY	220_577	EC-amp	No_Prediction (Low_CENT_Brightness)	EC-amp	EC-amp	0.847483	-0.792937	CCFSTTG1	MDM2	red	TRUE	TRUE	FALSE	Brain
BBI12-MDMD2.Con12_18_Overlay_XY	253_695	EC-amp	Focal-amp	EC-amp	EC-amp	0.847483	-0.792937	CCFSTTG1	MDM2	red	TRUE	TRUE	FALSE	Brain
BBI12-MDMD2.Con12_18_Overlay_XY	258_1453	EC-amp	Focal-amp	EC-amp	EC-amp	0.847483	-0.792937	CCFSTTG1	MDM2	red	TRUE	TRUE	FALSE	Brain
BBI12-MDMD2.Con12_18_Overlay_XY	297_1795	EC-amp	Focal-amp	EC-amp	EC-amp	0.847483	-0.792937	CCFSTTG1	MDM2	red	TRUE	TRUE	FALSE	Brain
BBI12-MDMD2.Con12_18_Overlay_XY	267_36	HSR-amp	Focal-amp	HSR-amp	EC-amp	0.847483	-0.792937	CCFSTTG1	MDM2	red	TRUE	TRUE	FALSE	Brain
BBI12-MDMD2.Con12_18_Overlay_XY	280_1204	EC-amp	Focal-amp	EC-amp	EC-amp	0.847483	-0.792937	CCFSTTG1	MDM2	red	TRUE	TRUE	FALSE	Brain
BBI12-MDMD2.Con12_18_Overlay_XY	286_329	EC-amp	Focal-amp	EC-amp	EC-amp	0.847483	-0.792937	CCFSTTG1	MDM2	red	TRUE	TRUE	FALSE	Brain
BBI12-MDMD2.Con12_18_Overlay_XY	319_1561	EC-amp	Focal-amp	EC-amp	EC-amp	0.847483	-0.792937	CCFSTTG1	MDM2	red	TRUE	TRUE	FALSE	Brain
BBI12-MDMD2.Con12_18_Overlay_XY	335_936	EC-amp	No_Prediction (Low_CENT_Brightness)	EC-amp	EC-amp	0.847483	-0.792937	CCFSTTG1	MDM2	red	TRUE	TRUE	FALSE	Brain
BBI12-MDMD2.Con12_18_Overlay_XY	377_320	EC-amp	Focal-amp	EC-amp	EC-amp	0.847483	-0.792937	CCFSTTG1	MDM2	red	TRUE	TRUE	FALSE	Brain
BBI12-MDMD2.Con12_18_Overlay_XY	380_1222	EC-amp	Focal-amp	EC-amp	EC-amp	0.847483	-0.792937	CCFSTTG1	MDM2	red	TRUE	TRUE	FALSE	Brain
BBI12-MDMD2.Con12_18_Overlay_XY	396_811	EC-amp	Focal-amp	EC-amp	EC-amp	0.847483	-0.792937	CCFSTTG1	MDM2	red	TRUE	TRUE	FALSE	Brain
BBI12-MDMD2.Con12_18_Overlay_XY	419_605	EC-amp	Focal-amp	EC-amp	EC-amp	0.847483	-0.792937	CCFSTTG1	MDM2	red	TRUE	TRUE	FALSE	Brain
BBI12-MDMD2.Con12_18_Overlay_XY	421_1293	EC-amp	Focal-amp	EC-amp	EC-amp	0.847483	-0.792937	CCFSTTG1	MDM2	red	TRUE	TRUE	FALSE	Brain
BBI12-MDMD2.Con12_18_Overlay_XY	413_157	EC-amp	Focal-amp	EC-amp	EC-amp	0.847483	-0.792937	CCFSTTG1	MDM2	red	TRUE	TRUE	FALSE	Brain
BBI12-MDMD2.Con12_18_Overlay_XY	419_533	EC-amp	Focal-amp	EC-amp	EC-amp	0.847483	-0.792937	CCFSTTG1	MDM2	red	TRUE	TRUE	FALSE	Brain
BBI12-MDMD2.Con12_18_Overlay_XY	409_1027	EC-amp	Focal-amp	EC-amp	EC-amp	0.847483	-0.792937	CCFSTTG1	MDM2	red	TRUE	TRUE	FALSE	Brain
BBI12-MDMD2.Con12_18_Overlay_XY	453_80	EC-amp	Focal-amp	EC-amp	EC-amp	0.847483	-0.792937	CCFSTTG1	MDM2	red	TRUE	TRUE	FALSE	Brain
BBI12-MDMD2.Con12_18_Overlay_XY	458_1542	EC-amp	Focal-amp	EC-amp	EC-amp	0.847483	-0.792937	CCFSTTG1	MDM2	red	TRUE	TRUE	FALSE	Brain
BBI12-MDMD2.Con12_18_Overlay_XY	457_1899	EC-amp	Focal-amp	EC-amp	EC-amp	0.847483	-0.792937	CCFSTTG1	MDM2	red	TRUE	TRUE	FALSE	Brain
BBI12-MDMD2.Con12_18_Overlay_XY	482_283	EC-amp	Focal-amp	EC-amp	EC-amp	0.847483	-0.792937	CCFSTTG1	MDM2	red	TRUE	TRUE	FALSE	Brain
BBI12-MDMD2.Con12_18_Overlay_XY	494_1145	EC-amp	Focal-amp	EC-amp	EC-amp	0.847483	-0.792937	CCFSTTG1	MDM2	red	TRUE	TRUE	FALSE	Brain
BBI12-MDMD2.Con12_18_Overlay_XY	504_650	EC-amp	Focal-amp	EC-amp	EC-amp	0.847483	-0.792937	CCFSTTG1	MDM2	red	TRUE	TRUE	FALSE	Brain
BBI12-MDMD2.Con12_18_Overlay_XY	516_466	HSR-amp	Focal-amp	HSR-amp	EC-amp	0.847483	-0.792937	CCFSTTG1	MDM2	red	TRUE	TRUE	FALSE	Brain
BBI12-MDMD2.Con12_18_Overlay_XY	525_804	EC-amp	Focal-amp	EC-amp	EC-amp	0.847483	-0.792937	CCFSTTG1	MDM2	red	TRUE	TRUE	FALSE	Brain
BBI12-MDMD2.Con12_18_Overlay_XY	558_169	EC-amp	Focal-amp	EC-amp	EC-amp	0.847483	-0.792937	CCFSTTG1	MDM2	red	TRUE	TRUE	FALSE	Brain
BBI12-MDMD2.Con12_18_Overlay_XY	571_336	EC-amp	Focal-amp	EC-amp	EC-amp	0.847483	-0.792937	CCFSTTG1	MDM2	red	TRUE	TRUE	FALSE	Brain
BBI12-MDMD2.Con12_18_Overlay_XY	590_1443	EC-amp	Focal-amp	EC-amp	EC-amp	0.847483	-0.792937	CCFSTTG1	MDM2	red	TRUE	TRUE	FALSE	Brain
BBI12-MDMD2.Con12_18_Overlay_XY	599_1758	EC-amp	Focal-amp	EC-amp	EC-amp	0.847483	-0.792937	CCFSTTG1	MDM2	red	TRUE	TRUE	FALSE	Brain
BBI12-MDMD2.Con12_18_Overlay_XY	593_511	EC-amp	Focal-amp	EC-amp	EC-amp	0.847483	-0.792937	CCFSTTG1	MDM2	red	TRUE	TRUE	FALSE	Brain
BBI12-MDMD2.Con12_18_Overlay_XY	615_727	EC-amp	Focal-amp	EC-amp	EC-amp	0.847483	-0.792937	CCFSTTG1	MDM2	red	TRUE	TRUE	FALSE	Brain
BBI12-MDMD2.Con12_18_Overlay_XY	609_1277	EC-amp	Focal-amp	EC-amp	EC-amp	0.847483	-0.792937	CCFSTTG1	MDM2	red	TRUE	TRUE	FALSE	Brain
BBI12-MDMD2.Con12_18_Overlay_XY	652_5	HSR-amp	No_Prediction (Low_CENT_Brightness)	HSR-amp	EC-amp	0.847483	-0.792937	CCFSTTG1	MDM2	red	TRUE	TRUE	FALSE	Brain
BBI12-MDMD2.Con12_18_Overlay_XY	655_1023	EC-amp	Focal-amp	EC-amp	EC-amp	0.847483	-0.792937	CCFSTTG1	MDM2	red	TRUE	TRUE	FALSE	Brain
BBI12-MDMD2.Con12_18_Overlay_XY	706_116	EC-amp	Focal-amp	EC-amp	EC-amp	0.847483	-0.792937	CCFSTTG1	MDM2	red	TRUE	TRUE	FALSE	Brain
BBI12-MDMD2.Con12_18_Overlay_XY	680_540	EC-amp	Focal-amp	EC-amp	EC-amp	0.847483	-0.792937	CCFSTTG1	MDM2	red	TRUE	TRUE	FALSE	Brain
BBI12-MDMD2.Con12_18_Overlay_XY	688_421	EC-amp	Focal-amp	EC-amp	EC-amp	0.847483	-0.792937	CCFSTTG1	MDM2	red	TRUE	TRUE	FALSE	Brain
BBI12-MDMD2.Con12_18_Overlay_XY	677_1224	EC-amp	Focal-amp	EC-amp	EC-amp	0.847483	-0.792937	CCFSTTG1	MDM2	red	TRUE	TRUE	FALSE	Brain
BBI12-MDMD2.Con12_18_Overlay_XY	721_903	EC-amp	Focal-amp	EC-amp	EC-amp	0.847483	-0.792937	CCFSTTG1	MDM2	red	TRUE	TRUE	FALSE	Brain
BBI12-MDMD2.Con12_18_Overlay_XY	763_1660	EC-amp	Focal-amp	EC-amp	EC-amp	0.847483	-0.792937	CCFSTTG1	MDM2	red	TRUE	TRUE	FALSE	Brain
BBI12-MDMD2.Con12_18_Overlay_XY	739_1386	EC-amp	Focal-amp	EC-amp	EC-amp	0.847483	-0.792937	CCFSTTG1	MDM2	red	TRUE	TRUE	FALSE	Brain
BBI12-MDMD2.Con12_18_Overlay_XY	756_289	EC-amp	Focal-amp	EC-amp	EC-amp	0.847483	-0.792937	CCFSTTG1	MDM2	red	TRUE	TRUE	FALSE	Brain
BBI12-MDMD2.Con12_18_Overlay_XY	777_1515	EC-amp	Focal-amp	EC-amp	EC-amp	0.847483	-0.792937	CCFSTTG1	MDM2	red	TRUE	TRUE	FALSE	Brain
BBI12-MDMD2.Con12_18_Overlay_XY	798_1762	EC-amp	Focal-amp	EC-amp	EC-amp	0.847483	-0.792937	CCFSTTG1	MDM2	red	TRUE	TRUE	FALSE	Brain
BBI12-MDMD2.Con12_18_Overlay_XY	814_1133	EC-amp	Focal-amp	EC-amp	EC-amp	0.847483	-0.792937	CCFSTTG1	MDM2	red	TRUE	TRUE	FALSE	Brain
BBI12-MDMD2.Con12_18_Overlay_XY	824_1862	EC-amp	Focal-amp	EC-amp	EC-amp	0.847483	-0.792937	CCFSTTG1	MDM2	red	TRUE	TRUE	FALSE	Brain
BBI12-MDMD2.Con12_18_Overlay_XY	859_765	EC-amp	No_Prediction (Low_CENT_Brightness)	EC-amp	EC-amp	0.847483	-0.792937	CCFSTTG1	MDM2	red	TRUE	TRUE	FALSE	Brain
BBI12-MDMD2.Con12_18_Overlay_XY	836_1377	EC-amp	No_Prediction (Low_CENT_Brightness)	EC-amp	EC-amp	0.847483	-0.792937	CCFSTTG1	MDM2	red	TRUE	TRUE	FALSE	Brain
BBI12-MDMD2.Con12_18_Overlay_XY	846_610	EC-amp	No_Prediction (Low_CENT_Brightness)	EC-amp	EC-amp	0.847483	-0.792937	CCFSTTG1	MDM2	red	TRUE	TRUE	FALSE	Brain
BBI12-MDMD2.Con12_18_Overlay_XY	860_1597	EC-amp	No_Prediction (Low_CENT_Brightness)	EC-amp	EC-amp	0.847483	-0.792937	CCFSTTG1	MDM2	red	TRUE	TRUE	FALSE	Brain
BBI12-MDMD2.Con12_18_Overlay_XY	883_1355	EC-amp	Focal-amp	EC-amp	EC-amp	0.847483	-0.792937	CCFSTTG1	MDM2	red	TRUE	TRUE	FALSE	Brain
BBI12-MDMD2.Con12_18_Overlay_XY	906_546	EC-amp	Focal-amp	EC-amp	EC-amp	0.847483	-0.792937	CCFSTTG1	MDM2	red	TRUE	TRUE	FALSE	Brain
BBI12-MDMD2.Con12_18_Overlay_XY	910_641	EC-amp	Focal-amp	EC-amp	EC-amp	0.847483	-0.792937	CCFSTTG1	MDM2	red	TRUE	TRUE	FALSE	Brain
BBI12-MDMD2.Con12_18_Overlay_XY	909_336	EC-amp	Focal-amp	EC-amp	EC-amp	0.847483	-0.792937	CCFSTTG1	MDM2	red	TRUE	TRUE	FALSE	Brain
BBI12-MDMD2.Con12_18_Overlay_XY	932_279	EC-amp	No_Prediction (Low_CENT_Brightness)	EC-amp	EC-amp	0.847483	-0.792937	CCFSTTG1	MDM2	red	TRUE	TRUE	FALSE	Brain
BBI12-MDMD2.Con12_18_Overlay_XY	945_1826	EC-amp	Focal-amp	EC-amp	EC-amp	0.847483	-0.792937	CCFSTTG1	MDM2	red	TRUE	TRUE	FALSE	Brain
BBI12-MDMD2.Con12_18_Overlay_XY	960_1086	EC-amp	Focal-amp	EC-amp	EC-amp	0.847483	-0.792937	CCFSTTG1	MDM2	red	TRUE	TRUE	FALSE	Brain
BBI12-MDMD2.Con12_18_Overlay_XY	1041_49	EC-amp	Focal-amp	EC-amp	EC-amp	0.847483	-0.792937	CCFSTTG1	MDM2	red	TRUE	TRUE	FALSE	Brain
BBI12-MDMD2.Con12_18_Overlay_XY	1036_656	EC-amp	Focal-amp	EC-amp	EC-amp	0.847483	-0.792937	CCFSTTG1	MDM2	red	TRUE	TRUE	FALSE	Brain
BBI12-MDMD2.Con12_18_Overlay_XY	1056_1705	EC-amp	Focal-amp	EC-amp	EC-amp	0.847483	-0.792937	CCFSTTG1	MDM2	red	TRUE	TRUE	FALSE	Brain
BBI12-MDMD2.Con12_18_Overlay_XY	1070_1181	EC-amp	Focal-amp	EC-amp	EC-amp	0.847483	-0.792937	CCFSTTG1	MDM2	red	TRUE	TRUE	FALSE	Brain
BBI12-MDMD2.Con12_18_Overlay_XY	1096_228	EC-amp	Focal-amp	EC-amp	EC-amp	0.847483	-0.792937	CCFSTTG1	MDM2	red	TRUE	TRUE	FALSE	Brain
BBI12-MDMD2.Con12_18_Overlay_XY	1132_521	EC-amp	Focal-amp	EC-amp	EC-amp	0.847483	-0.792937	CCFSTTG1	MDM2	red	TRUE	TRUE	FALSE	Brain
BBI12-MDMD2.Con12_18_Overlay_XY	1143_692	EC-amp	Focal-amp	EC-amp	EC-amp	0.847483	-0.792937	CCFSTTG1	MDM2	red	TRUE	TRUE	FALSE	Brain
BBI12-MDMD2.Con12_18_Overlay_XY	1190_1436	EC-amp	Focal-amp	EC-amp	EC-amp	0.847483	-0.792937	CCFSTTG1	MDM2	red	TRUE	TRUE	FALSE	Brain
BBI12-MDMD2.Con12_18_Overlay_XY	1184_1644	EC-amp	Focal-amp	EC-amp	EC-amp	0.847483	-0.792937	CCFSTTG1	MDM2	red	TRUE	TRUE	FALSE	Brain
BBI12-MDMD2.Con12_18_Overlay_XY	1197_1086	EC-amp	Focal-amp	EC-amp	EC-amp	0.847483	-0.792937	CCFSTTG1	MDM2	red	TRUE	TRUE	FALSE	Brain
BBI12-MDMD2.Con12_18_Overlay_XY	1215_54	EC-amp	Focal-amp	EC-amp	EC-amp	0.847483	-0.792937	CCFSTTG1	MDM2	red	TRUE	TRUE	FALSE	Brain
BBI12-MDMD2.Con12_18_Overlay_XY	1239_1530	EC-amp	No_Prediction (Low_CENT_Brightness)	EC-amp	EC-amp	0.847483	-0.792937	CCFSTTG1	MDM2	red	TRUE	TRUE	FALSE	Brain
BBI12-MDMD2.Con12_18_Overlay_XY	1246_946	EC-amp	Focal-amp	EC-amp	EC-amp	0.847483	-0.792937	CCFSTTG1	MDM2	red	TRUE	TRUE	FALSE	Brain
BBI12-MDMD2.Con12_18_Overlay_XY	1260_489	EC-amp	Focal-amp	EC-amp	EC-amp	0.847483	-0.792937	CCFSTTG1	MDM2	red	TRUE	TRUE	FALSE	Brain
BBI12-MDMD2.Con12_18_Overlay_XY	1284_203	EC-amp	Focal-amp	EC-amp	EC-amp	0.847483	-0.792937	CCFSTTG1	MDM2	red	TRUE	TRUE	FALSE	Brain
BBI12-MDMD2.Con12_18_Overlay_XY	1302_392	EC-amp	No_Prediction (Low_CENT_Brightness)	EC-amp	EC-amp	0.847483	-0.792937	CCFSTTG1	MDM2	red	TRUE	TRUE	FALSE	Brain
BBI12-MDMD2.Con12_18_Overlay_XY	1283_1373	EC-amp	No_Prediction (Low_CENT_Brightness)	EC-amp	EC-amp	0.847483	-0.792937	CCFSTTG1	MDM2	red	TRUE	TRUE	FALSE	Brain
BBI12-MDMD2.Con12_18_Overlay_XY	1333_1225	EC-amp	Focal-amp	EC-amp	EC-amp	0.847483	-0.792937	CCFSTTG1	MDM2	red	TRUE	TRUE	FALSE	Brain
BBI12-MDMD2.Con12_18_Overlay_XY	1359_258	EC-amp	Focal-amp	EC-amp	EC-amp	0.847483	-0.792937	CCFSTTG1	MDM2	red	TRUE	TRUE	FALSE	Brain
BBI12-MDMD2.Con12_18_Overlay_XY	1356_1315	EC-amp	Focal-amp	EC-amp	EC-amp	0.847483	-0.792937	CCFSTTG1	MDM2	red	TRUE	TRUE	FALSE	Brain
BBI12-MDMD2.Con12_18_Overlay_XY	1391_1596	EC-amp	Focal-amp	EC-amp	EC-amp	0.847483	-0.792937	CCFSTTG1	MDM2	red	TRUE	TRUE	FALSE	Brain
BBI12-MDMD2.Con12_18_Overlay_XY	1413_13	EC-amp	Focal-amp	EC-amp	EC-amp	0.847483	-0.792937	CCFSTTG1	MDM2	red	TRUE	TRUE	FALSE	Brain
BBI12-MDMD2.Con12_18_Overlay_XY	1417_1670	EC-amp	Focal-amp	EC-amp	EC-amp	0.847483	-0.792937	CCFSTTG1	MDM2	red	TRUE	TRUE	FALSE	Brain
BBI12-MDMD2.Con12_18_Overlay_XY	1425_615	EC-amp	No_Prediction (Low_CENT_Brightness)	EC-amp	EC-amp	0.847483	-0.792937	CCFSTTG1	MDM2	red	TRUE	TRUE	FALSE	Brain
BBI12-MDMD2.Con12_18_Overlay_XY	1426_1508	EC-amp	No_Prediction (Low_CENT_Brightness)	EC-amp	EC-amp	0.847483	-0.792937	CCFSTTG1	MDM2	red	TRUE	TRUE	FALSE	Brain
BBI12-MDMD2.Con12_23_Overlay_XY	18_530	EC-amp	Focal-amp	EC-amp	EC-amp	0.657933	-1.45045	CCFSTTG1	MDM2	red	TRUE	TRUE	FALSE	Brain
BBI12-MDMD2.Con12_23_Overlay_XY	21_1470	EC-amp	Focal-amp	EC-amp	EC-amp	0.657933	-1.45045	CCFSTTG1	MDM2	red	TRUE	TRUE	FALSE	Brain
BBI12-MDMD2.Con12_23_Overlay_XY	44_1624	EC-amp	Focal-amp	EC-amp	EC-amp	0.657933	-1.45045	CCFSTTG1	MDM2	red	TRUE	TRUE	FALSE	Brain
BBI12-MDMD2.Con12_23_Overlay_XY	41_841	EC-amp	No_Prediction (Low_CENT_Brightness)	EC-amp	EC-amp	0.657933	-1.45045	CCFSTTG1	MDM2	red	TRUE	TRUE	FALSE	Brain
BBI12-MDMD2.Con12_23_Overlay_XY	50_1523	EC-amp	Focal-amp	EC-amp	EC-amp	0.657933	-1.45045	CCFSTTG1	MDM2	red	TRUE	TRUE	FALSE	Brain
BBI12-MDMD2.Con12_23_Overlay_XY	45_1863	EC-amp	Focal-amp	EC-amp	EC-amp	0.657933	-1.45045	CCFSTTG1	MDM2	red	TRUE	TRUE	FALSE	Brain
BBI12-MDMD2.Con12_23_Overlay_XY	55_281	EC-amp	No_Prediction (Low_CENT_Brightness)	EC-amp	EC-amp	0.657933	-1.45045	CCFSTTG1	MDM2	red	TRUE	TRUE	FALSE	Brain
BBI12-MDMD2.Con12_23_Overlay_XY	93_727	EC-amp	Focal-amp	EC-amp	EC-amp	0.657933	-1.45045	CCFSTTG1	MDM2	red	TRUE	TRUE	FALSE	Brain
BBI12-MDMD2.Con12_23_Overlay_XY	92_1718	EC-amp	Focal-amp	EC-amp	EC-amp	0.657933	-1.45045	CCFSTTG1	MDM2	red	TRUE	TRUE	FALSE	Brain
BBI12-MDMD2.Con12_23_Overlay_XY	102_614	EC-amp	Focal-amp	EC-amp	EC-amp	0.657933	-1.45045	CCFSTTG1	MDM2	red	TRUE	TRUE	FALSE	Brain
BBI12-MDMD2.Con12_23_Overlay_XY	95_1293	EC-amp	No_Prediction (Low_CENT_Brightness)	EC-amp	EC-amp	0.657933	-1.45045	CCFSTTG1	MDM2	red	TRUE	TRUE	FALSE	Brain
BBI12-MDMD2.Con12_23_Overlay_XY	144_1522	EC-amp	Focal-amp	EC-amp	EC-amp	0.657933	-1.45045	CCFSTTG1	MDM2	red	TRUE	TRUE	FALSE	Brain
BBI12-MDMD2.Con12_23_Overlay_XY	128_8	EC-amp	No_Prediction (Low_CENT_Brightness)	EC-amp	EC-amp	0.657933	-1.45045	CCFSTTG1	MDM2	red	TRUE	TRUE	FALSE	Brain
BBI12-MDMD2.Con12_23_Overlay_XY	130_500	EC-amp	Focal-amp	EC-amp	EC-amp	0.657933	-1.45045	CCFSTTG1	MDM2	red	TRUE	TRUE	FALSE	Brain
BBI12-MDMD2.Con12_23_Overlay_XY	139_68	EC-amp	Focal-amp	EC-amp	EC-amp	0.657933	-1.45045	CCFSTTG1	MDM2	red	TRUE	TRUE	FALSE	Brain
BBI12-MDMD2.Con12_23_Overlay_XY	151_1044	EC-amp	Focal-amp	EC-amp	EC-amp	0.657933	-1.45045	CCFSTTG1	MDM2	red	TRUE	TRUE	FALSE	Brain
BBI12-MDMD2.Con12_23_Overlay_XY	203_721	EC-amp	Focal-amp	EC-amp	EC-amp	0.657933	-1.45045	CCFSTTG1	MDM2	red	TRUE	TRUE	FALSE	Brain
BBI12-MDMD2.Con12_23_Overlay_XY	216_284	EC-amp	Focal-amp	EC-amp	EC-amp	0.657933	-1.45045	CCFSTTG1	MDM2	red	TRUE	TRUE	FALSE	Brain
BBI12-MDMD2.Con12_23_Overlay_XY	248_1735	EC-amp	Focal-amp	EC-amp	EC-amp	0.657933	-1.45045	CCFSTTG1	MDM2	red	TRUE	TRUE	FALSE	Brain
BBI12-MDMD2.Con12_23_Overlay_XY	264_641	EC-amp	No_Prediction (Low_CENT_Brightness)	EC-amp	EC-amp	0.657933	-1.45045	CCFSTTG1	MDM2	red	TRUE	TRUE	FALSE	Brain
BBI12-MDMD2.Con12_23_Overlay_XY	227_1904	EC-amp	No_Prediction (Low_CENT_Brightness)	EC-amp	EC-amp	0.657933	-1.45045	CCFSTTG1	MDM2	red	TRUE	TRUE	FALSE	Brain
BBI12-MDMD2.Con12_23_Overlay_XY	253_454	EC-amp	Focal-amp	EC-amp	EC-amp	0.657933	-1.45045	CCFSTTG1	MDM2	red	TRUE	TRUE	FALSE	Brain
BBI12-MDMD2.Con12_23_Overlay_XY	271_768	EC-amp	Focal-amp	EC-amp	EC-amp	0.657933	-1.45045	CCFSTTG1	MDM2	red	TRUE	TRUE	FALSE	Brain
BBI12-MDMD2.Con12_23_Overlay_XY	266_345	EC-amp	No_Prediction (Low_CENT_Brightness)	EC-amp	EC-amp	0.657933	-1.45045	CCFSTTG1	MDM2	red	TRUE	TRUE	FALSE	Brain
BBI12-MDMD2.Con12_23_Overlay_XY	289_1388	EC-amp	Focal-amp	EC-amp	EC-amp	0.657933	-1.45045	CCFSTTG1	MDM2	red	TRUE	TRUE	FALSE	Brain
BBI12-MDMD2.Con12_23_Overlay_XY	298_1846	EC-amp	Focal-amp	EC-amp	EC-amp	0.657933	-1.45045	CCFSTTG1	MDM2	red	TRUE	TRUE	FALSE	Brain
BBI12-MDMD2.Con12_23_Overlay_XY	350_364	EC-amp	Focal-amp	EC-amp	EC-amp	0.657933	-1.45045	CCFSTTG1	MDM2	red	TRUE	TRUE	FALSE	Brain
BBI12-MDMD2.Con12_23_Overlay_XY	357_816	EC-amp	Focal-amp	EC-amp	EC-amp	0.657933	-1.45045	CCFSTTG1	MDM2	red	TRUE	TRUE	FALSE	Brain
BBI12-MDMD2.Con12_23_Overlay_XY	371_664	EC-amp	Focal-amp	EC-amp	EC-amp	0.657933	-1.45045	CCFSTTG1	MDM2	red	TRUE	TRUE	FALSE	Brain
BBI12-MDMD2.Con12_23_Overlay_XY	386_576	EC-amp	Focal-amp	EC-amp	EC-amp	0.657933	-1.45045	CCFSTTG1	MDM2	red	TRUE	TRUE	FALSE	Brain
BBI12-MDMD2.Con12_23_Overlay_XY	392_299	EC-amp	Focal-amp	EC-amp	EC-amp	0.657933	-1.45045	CCFSTTG1	MDM2	red	TRUE	TRUE	FALSE	Brain
BBI12-MDMD2.Con12_23_Overlay_XY	389_1738	EC-amp	No_Prediction (Low_CENT_Brightness)	EC-amp	EC-amp	0.657933	-1.45045	CCFSTTG1	MDM2	red	TRUE	TRUE	FALSE	Brain
BBI12-MDMD2.Con12_23_Overlay_XY	406_1436	EC-amp	No_Prediction (Low_CENT_Brightness)	EC-amp	EC-amp	0.657933	-1.45045	CCFSTTG1	MDM2	red	TRUE	TRUE	FALSE	Brain
BBI12-MDMD2.Con12_23_Overlay_XY	430_1884	EC-amp	Focal-amp	EC-amp	EC-amp	0.657933	-1.45045	CCFSTTG1	MDM2	red	TRUE	TRUE	FALSE	Brain
BBI12-MDMD2.Con12_23_Overlay_XY	417_1658	EC-amp	Focal-amp	EC-amp	EC-amp	0.657933	-1.45045	CCFSTTG1	MDM2	red	TRUE	TRUE	FALSE	Brain
BBI12-MDMD2.Con12_23_Overlay_XY	424_357	EC-amp	Focal-amp	EC-amp	EC-amp	0.657933	-1.45045	CCFSTTG1	MDM2	red	TRUE	TRUE	FALSE	Brain
BBI12-MDMD2.Con12_23_Overlay_XY	454_233	EC-amp	Focal-amp	EC-amp	EC-amp	0.657933	-1.45045	CCFSTTG1	MDM2	red	TRUE	TRUE	FALSE	Brain
BBI12-MDMD2.Con12_23_Overlay_XY	438_11	EC-amp	Focal-amp	EC-amp	EC-amp	0.657933	-1.45045	CCFSTTG1	MDM2	red	TRUE	TRUE	FALSE	Brain
BBI12-MDMD2.Con12_23_Overlay_XY	460_974	EC-amp	Focal-amp	EC-amp	EC-amp	0.657933	-1.45045	CCFSTTG1	MDM2	red	TRUE	TRUE	FALSE	Brain
BBI12-MDMD2.Con12_23_Overlay_XY	458_826	EC-amp	No_Prediction (Low_CENT_Brightness)	EC-amp	EC-amp	0.657933	-1.45045	CCFSTTG1	MDM2	red	TRUE	TRUE	FALSE	Brain
BBI12-MDMD2.Con12_23_Overlay_XY	478_95	EC-amp	Focal-amp	EC-amp	EC-amp	0.657933	-1.45045	CCFSTTG1	MDM2	red	TRUE	TRUE	FALSE	Brain
BBI12-MDMD2.Con12_23_Overlay_XY	484_659	EC-amp	Focal-amp	EC-amp	EC-amp	0.657933	-1.45045	CCFSTTG1	MDM2	red	TRUE	TRUE	FALSE	Brain
BBI12-MDMD2.Con12_23_Overlay_XY	528_1349	EC-amp	Focal-amp	EC-amp	EC-amp	0.657933	-1.45045	CCFSTTG1	MDM2	red	TRUE	TRUE	FALSE	Brain
BBI12-MDMD2.Con12_23_Overlay_XY	566_342	EC-amp	Focal-amp	EC-amp	EC-amp	0.657933	-1.45045	CCFSTTG1	MDM2	red	TRUE	TRUE	FALSE	Brain
BBI12-MDMD2.Con12_23_Overlay_XY	563_248	EC-amp	Focal-amp	EC-amp	EC-amp	0.657933	-1.45045	CCFSTTG1	MDM2	red	TRUE	TRUE	FALSE	Brain
BBI12-MDMD2.Con12_23_Overlay_XY	562_31	EC-amp	Focal-amp	EC-amp	EC-amp	0.657933	-1.45045	CCFSTTG1	MDM2	red	TRUE	TRUE	FALSE	Brain
BBI12-MDMD2.Con12_23_Overlay_XY	575_1888	HSR-amp	Focal-amp	HSR-amp	EC-amp	0.657933	-1.45045	CCFSTTG1	MDM2	red	TRUE	TRUE	FALSE	Brain
BBI12-MDMD2.Con12_23_Overlay_XY	612_1668	EC-amp	Focal-amp	EC-amp	EC-amp	0.657933	-1.45045	CCFSTTG1	MDM2	red	TRUE	TRUE	FALSE	Brain
BBI12-MDMD2.Con12_23_Overlay_XY	620_1116	EC-amp	Focal-amp	EC-amp	EC-amp	0.657933	-1.45045	CCFSTTG1	MDM2	red	TRUE	TRUE	FALSE	Brain
BBI12-MDMD2.Con12_23_Overlay_XY	631_152	EC-amp	Focal-amp	EC-amp	EC-amp	0.657933	-1.45045	CCFSTTG1	MDM2	red	TRUE	TRUE	FALSE	Brain
BBI12-MDMD2.Con12_23_Overlay_XY	634_409	EC-amp	Focal-amp	EC-amp	EC-amp	0.657933	-1.45045	CCFSTTG1	MDM2	red	TRUE	TRUE	FALSE	Brain
BBI12-MDMD2.Con12_23_Overlay_XY	632_1780	EC-amp	Focal-amp	EC-amp	EC-amp	0.657933	-1.45045	CCFSTTG1	MDM2	red	TRUE	TRUE	FALSE	Brain
BBI12-MDMD2.Con12_23_Overlay_XY	658_1252	EC-amp	Focal-amp	EC-amp	EC-amp	0.657933	-1.45045	CCFSTTG1	MDM2	red	TRUE	TRUE	FALSE	Brain
BBI12-MDMD2.Con12_23_Overlay_XY	663_1583	EC-amp	No_Prediction (Low_CENT_Brightness)	EC-amp	EC-amp	0.657933	-1.45045	CCFSTTG1	MDM2	red	TRUE	TRUE	FALSE	Brain
BBI12-MDMD2.Con12_23_Overlay_XY	683_466	EC-amp	No_Prediction (Low_CENT_Brightness)	EC-amp	EC-amp	0.657933	-1.45045	CCFSTTG1	MDM2	red	TRUE	TRUE	FALSE	Brain
BBI12-MDMD2.Con12_23_Overlay_XY	707_388	EC-amp	No_Prediction (Low_CENT_Brightness)	EC-amp	EC-amp	0.657933	-1.45045	CCFSTTG1	MDM2	red	TRUE	TRUE	FALSE	Brain
BBI12-MDMD2.Con12_23_Overlay_XY	715_152	EC-amp	Focal-amp	EC-amp	EC-amp	0.657933	-1.45045	CCFSTTG1	MDM2	red	TRUE	TRUE	FALSE	Brain
BBI12-MDMD2.Con12_23_Overlay_XY	723_540	EC-amp	Focal-amp	EC-amp	EC-amp	0.657933	-1.45045	CCFSTTG1	MDM2	red	TRUE	TRUE	FALSE	Brain
BBI12-MDMD2.Con12_23_Overlay_XY	737_327	EC-amp	Focal-amp	EC-amp	EC-amp	0.657933	-1.45045	CCFSTTG1	MDM2	red	TRUE	TRUE	FALSE	Brain
BBI12-MDMD2.Con12_23_Overlay_XY	779_652	EC-amp	Focal-amp	EC-amp	EC-amp	0.657933	-1.45045	CCFSTTG1	MDM2	red	TRUE	TRUE	FALSE	Brain
BBI12-MDMD2.Con12_23_Overlay_XY	784_189	EC-amp	Focal-amp	EC-amp	EC-amp	0.657933	-1.45045	CCFSTTG1	MDM2	red	TRUE	TRUE	FALSE	Brain
BBI12-MDMD2.Con12_23_Overlay_XY	815_437	EC-amp	Focal-amp	EC-amp	EC-amp	0.657933	-1.45045	CCFSTTG1	MDM2	red	TRUE	TRUE	FALSE	Brain
BBI12-MDMD2.Con12_23_Overlay_XY	863_185	EC-amp	No_Prediction (Low_CENT_Brightness)	EC-amp	EC-amp	0.657933	-1.45045	CCFSTTG1	MDM2	red	TRUE	TRUE	FALSE	Brain
BBI12-MDMD2.Con12_23_Overlay_XY	863_330	EC-amp	No_Prediction (Low_CENT_Brightness)	EC-amp	EC-amp	0.657933	-1.45045	CCFSTTG1	MDM2	red	TRUE	TRUE	FALSE	Brain
BBI12-MDMD2.Con12_23_Overlay_XY	880_675	EC-amp	No_Prediction (Low_CENT_Brightness)	EC-amp	EC-amp	0.657933	-1.45045	CCFSTTG1	MDM2	red	TRUE	TRUE	FALSE	Brain
BBI12-MDMD2.Con12_23_Overlay_XY	898_13	EC-amp	Focal-amp	EC-amp	EC-amp	0.657933	-1.45045	CCFSTTG1	MDM2	red	TRUE	TRUE	FALSE	Brain
BBI12-MDMD2.Con12_23_Overlay_XY	929_276	EC-amp	Focal-amp	EC-amp	EC-amp	0.657933	-1.45045	CCFSTTG1	MDM2	red	TRUE	TRUE	FALSE	Brain
BBI12-MDMD2.Con12_23_Overlay_XY	910_445	EC-amp	Focal-amp	EC-amp	EC-amp	0.657933	-1.45045	CCFSTTG1	MDM2	red	TRUE	TRUE	FALSE	Brain
BBI12-MDMD2.Con12_23_Overlay_XY	914_971	EC-amp	Focal-amp	EC-amp	EC-amp	0.657933	-1.45045	CCFSTTG1	MDM2	red	TRUE	TRUE	FALSE	Brain
BBI12-MDMD2.Con12_23_Overlay_XY	925_203	EC-amp	Focal-amp	EC-amp	EC-amp	0.657933	-1.45045	CCFSTTG1	MDM2	red	TRUE	TRUE	FALSE	Brain
BBI12-MDMD2.Con12_23_Overlay_XY	915_1741	EC-amp	No_Prediction (Low_CENT_Brightness)	EC-amp	EC-amp	0.657933	-1.45045	CCFSTTG1	MDM2	red	TRUE	TRUE	FALSE	Brain
BBI12-MDMD2.Con12_23_Overlay_XY	926_698	EC-amp	Focal-amp	EC-amp	EC-amp	0.657933	-1.45045	CCFSTTG1	MDM2	red	TRUE	TRUE	FALSE	Brain
BBI12-MDMD2.Con12_23_Overlay_XY	953_119	EC-amp	Focal-amp	EC-amp	EC-amp	0.657933	-1.45045	CCFSTTG1	MDM2	red	TRUE	TRUE	FALSE	Brain
BBI12-MDMD2.Con12_23_Overlay_XY	923_390	EC-amp	No_Prediction (Low_CENT_Brightness)	EC-amp	EC-amp	0.657933	-1.45045	CCFSTTG1	MDM2	red	TRUE	TRUE	FALSE	Brain
BBI12-MDMD2.Con12_23_Overlay_XY	966_1486	EC-amp	Focal-amp	EC-amp	EC-amp	0.657933	-1.45045	CCFSTTG1	MDM2	red	TRUE	TRUE	FALSE	Brain
BBI12-MDMD2.Con12_23_Overlay_XY	998_921	EC-amp	Focal-amp	EC-amp	EC-amp	0.657933	-1.45045	CCFSTTG1	MDM2	red	TRUE	TRUE	FALSE	Brain
BBI12-MDMD2.Con12_23_Overlay_XY	1002_370	EC-amp	Focal-amp	EC-amp	EC-amp	0.657933	-1.45045	CCFSTTG1	MDM2	red	TRUE	TRUE	FALSE	Brain
BBI12-MDMD2.Con12_23_Overlay_XY	997_481	EC-amp	No_Prediction (Low_CENT_Brightness)	EC-amp	EC-amp	0.657933	-1.45045	CCFSTTG1	MDM2	red	TRUE	TRUE	FALSE	Brain
BBI12-MDMD2.Con12_23_Overlay_XY	1008_759	EC-amp	Focal-amp	EC-amp	EC-amp	0.657933	-1.45045	CCFSTTG1	MDM2	red	TRUE	TRUE	FALSE	Brain
BBI12-MDMD2.Con12_23_Overlay_XY	1020_1712	EC-amp	Focal-amp	EC-amp	EC-amp	0.657933	-1.45045	CCFSTTG1	MDM2	red	TRUE	TRUE	FALSE	Brain
BBI12-MDMD2.Con12_23_Overlay_XY	1039_838	EC-amp	No_Prediction (Low_CENT_Brightness)	EC-amp	EC-amp	0.657933	-1.45045	CCFSTTG1	MDM2	red	TRUE	TRUE	FALSE	Brain
BBI12-MDMD2.Con12_23_Overlay_XY	1060_300	EC-amp	Focal-amp	EC-amp	EC-amp	0.657933	-1.45045	CCFSTTG1	MDM2	red	TRUE	TRUE	FALSE	Brain
BBI12-MDMD2.Con12_23_Overlay_XY	1123_428	EC-amp	Focal-amp	EC-amp	EC-amp	0.657933	-1.45045	CCFSTTG1	MDM2	red	TRUE	TRUE	FALSE	Brain
BBI12-MDMD2.Con12_23_Overlay_XY	1104_1072	EC-amp	Focal-amp	EC-amp	EC-amp	0.657933	-1.45045	CCFSTTG1	MDM2	red	TRUE	TRUE	FALSE	Brain
BBI12-MDMD2.Con12_23_Overlay_XY	1121_519	EC-amp	No_Prediction (Low_CENT_Brightness)	EC-amp	EC-amp	0.657933	-1.45045	CCFSTTG1	MDM2	red	TRUE	TRUE	FALSE	Brain
BBI12-MDMD2.Con12_23_Overlay_XY	1119_614	EC-amp	Focal-amp	EC-amp	EC-amp	0.657933	-1.45045	CCFSTTG1	MDM2	red	TRUE	TRUE	FALSE	Brain
BBI12-MDMD2.Con12_23_Overlay_XY	1139_955	No-amp	No_Prediction (Low_CENT_Brightness)	No-amp	EC-amp	0.657933	-1.45045	CCFSTTG1	MDM2	red	TRUE	TRUE	FALSE	Brain
BBI12-MDMD2.Con12_23_Overlay_XY	1156_236	EC-amp	Focal-amp	EC-amp	EC-amp	0.657933	-1.45045	CCFSTTG1	MDM2	red	TRUE	TRUE	FALSE	Brain
BBI12-MDMD2.Con12_23_Overlay_XY	1159_351	EC-amp	Focal-amp	EC-amp	EC-amp	0.657933	-1.45045	CCFSTTG1	MDM2	red	TRUE	TRUE	FALSE	Brain
BBI12-MDMD2.Con12_23_Overlay_XY	1164_1594	EC-amp	Focal-amp	EC-amp	EC-amp	0.657933	-1.45045	CCFSTTG1	MDM2	red	TRUE	TRUE	FALSE	Brain
BBI12-MDMD2.Con12_23_Overlay_XY	1184_1198	EC-amp	Focal-amp	EC-amp	EC-amp	0.657933	-1.45045	CCFSTTG1	MDM2	red	TRUE	TRUE	FALSE	Brain
BBI12-MDMD2.Con12_23_Overlay_XY	1170_727	EC-amp	No_Prediction (Low_CENT_Brightness)	EC-amp	EC-amp	0.657933	-1.45045	CCFSTTG1	MDM2	red	TRUE	TRUE	FALSE	Brain
BBI12-MDMD2.Con12_23_Overlay_XY	1200_1090	EC-amp	No_Prediction (Low_CENT_Brightness)	EC-amp	EC-amp	0.657933	-1.45045	CCFSTTG1	MDM2	red	TRUE	TRUE	FALSE	Brain
BBI12-MDMD2.Con12_23_Overlay_XY	1230_711	EC-amp	Focal-amp	EC-amp	EC-amp	0.657933	-1.45045	CCFSTTG1	MDM2	red	TRUE	TRUE	FALSE	Brain
BBI12-MDMD2.Con12_23_Overlay_XY	1214_1027	EC-amp	No_Prediction (Low_CENT_Brightness)	EC-amp	EC-amp	0.657933	-1.45045	CCFSTTG1	MDM2	red	TRUE	TRUE	FALSE	Brain
BBI12-MDMD2.Con12_23_Overlay_XY	1312_358	EC-amp	Focal-amp	EC-amp	EC-amp	0.657933	-1.45045	CCFSTTG1	MDM2	red	TRUE	TRUE	FALSE	Brain
BBI12-MDMD2.Con12_23_Overlay_XY	1236_597	HSR-amp	No_Prediction (Low_CENT_Brightness)	HSR-amp	EC-amp	0.657933	-1.45045	CCFSTTG1	MDM2	red	TRUE	TRUE	FALSE	Brain
BBI12-MDMD2.Con12_23_Overlay_XY	1251_1888	EC-amp	Focal-amp	EC-amp	EC-amp	0.657933	-1.45045	CCFSTTG1	MDM2	red	TRUE	TRUE	FALSE	Brain
BBI12-MDMD2.Con12_23_Overlay_XY	1238_922	EC-amp	Focal-amp	EC-amp	EC-amp	0.657933	-1.45045	CCFSTTG1	MDM2	red	TRUE	TRUE	FALSE	Brain
BBI12-MDMD2.Con12_23_Overlay_XY	1283_1351	EC-amp	Focal-amp	EC-amp	EC-amp	0.657933	-1.45045	CCFSTTG1	MDM2	red	TRUE	TRUE	FALSE	Brain
BBI12-MDMD2.Con12_23_Overlay_XY	1279_1503	EC-amp	Focal-amp	EC-amp	EC-amp	0.657933	-1.45045	CCFSTTG1	MDM2	red	TRUE	TRUE	FALSE	Brain
BBI12-MDMD2.Con12_23_Overlay_XY	1281_792	EC-amp	Focal-amp	EC-amp	EC-amp	0.657933	-1.45045	CCFSTTG1	MDM2	red	TRUE	TRUE	FALSE	Brain
BBI12-MDMD2.Con12_23_Overlay_XY	1286_503	EC-amp	No_Prediction (Low_CENT_Brightness)	EC-amp	EC-amp	0.657933	-1.45045	CCFSTTG1	MDM2	red	TRUE	TRUE	FALSE	Brain
BBI12-MDMD2.Con12_23_Overlay_XY	1325_857	EC-amp	Focal-amp	EC-amp	EC-amp	0.657933	-1.45045	CCFSTTG1	MDM2	red	TRUE	TRUE	FALSE	Brain
BBI12-MDMD2.Con12_23_Overlay_XY	1316_1905	EC-amp	No_Prediction (Low_CENT_Brightness)	EC-amp	EC-amp	0.657933	-1.45045	CCFSTTG1	MDM2	red	TRUE	TRUE	FALSE	Brain
BBI12-MDMD2.Con12_23_Overlay_XY	1363_1226	EC-amp	Focal-amp	EC-amp	EC-amp	0.657933	-1.45045	CCFSTTG1	MDM2	red	TRUE	TRUE	FALSE	Brain
BBI12-MDMD2.Con12_23_Overlay_XY	1392_1314	EC-amp	Focal-amp	EC-amp	EC-amp	0.657933	-1.45045	CCFSTTG1	MDM2	red	TRUE	TRUE	FALSE	Brain
BBI12-MDMD2.Con12_23_Overlay_XY	1385_723	EC-amp	Focal-amp	EC-amp	EC-amp	0.657933	-1.45045	CCFSTTG1	MDM2	red	TRUE	TRUE	FALSE	Brain
BBI12-MDMD2.Con12_23_Overlay_XY	1379_784	EC-amp	Focal-amp	EC-amp	EC-amp	0.657933	-1.45045	CCFSTTG1	MDM2	red	TRUE	TRUE	FALSE	Brain
BBI12-MDMD2.Con12_23_Overlay_XY	1382_1634	EC-amp	Focal-amp	EC-amp	EC-amp	0.657933	-1.45045	CCFSTTG1	MDM2	red	TRUE	TRUE	FALSE	Brain
BBI12-MDMD2.Con12_23_Overlay_XY	1402_1497	EC-amp	Focal-amp	EC-amp	EC-amp	0.657933	-1.45045	CCFSTTG1	MDM2	red	TRUE	TRUE	FALSE	Brain
BBI12-MDMD2.Con12_23_Overlay_XY	1394_1068	EC-amp	Focal-amp	EC-amp	EC-amp	0.657933	-1.45045	CCFSTTG1	MDM2	red	TRUE	TRUE	FALSE	Brain
BBI12-MDMD2.Con12_23_Overlay_XY	1415_1189	EC-amp	Focal-amp	EC-amp	EC-amp	0.657933	-1.45045	CCFSTTG1	MDM2	red	TRUE	TRUE	FALSE	Brain
BBI12-MDMD2.Con12_23_Overlay_XY	1424_453	EC-amp	No_Prediction (Low_CENT_Brightness)	EC-amp	EC-amp	0.657933	-1.45045	CCFSTTG1	MDM2	red	TRUE	TRUE	FALSE	Brain
BBI1-CHP212-MYCN.Con2_05_Overlay_XY	21_53	EC-amp	Focal-amp	EC-amp	EC-amp	1.75779	-1.27427	CHP212	MYCN	red	TRUE	TRUE	FALSE	Brain
BBI1-CHP212-MYCN.Con2_05_Overlay_XY	9_501	EC-amp	No_Prediction (Low_CENT_Brightness)	EC-amp	EC-amp	1.75779	-1.27427	CHP212	MYCN	red	TRUE	TRUE	FALSE	Brain
BBI1-CHP212-MYCN.Con2_05_Overlay_XY	17_960	EC-amp	No_Prediction (Low_CENT_Brightness)	EC-amp	EC-amp	1.75779	-1.27427	CHP212	MYCN	red	TRUE	TRUE	FALSE	Brain
BBI1-CHP212-MYCN.Con2_05_Overlay_XY	23_1146	EC-amp	No_Prediction (Low_CENT_Brightness)	EC-amp	EC-amp	1.75779	-1.27427	CHP212	MYCN	red	TRUE	TRUE	FALSE	Brain
BBI1-CHP212-MYCN.Con2_05_Overlay_XY	16_1570	EC-amp	Focal-amp	EC-amp	EC-amp	1.75779	-1.27427	CHP212	MYCN	red	TRUE	TRUE	FALSE	Brain
BBI1-CHP212-MYCN.Con2_05_Overlay_XY	47_1895	EC-amp	Focal-amp	EC-amp	EC-amp	1.75779	-1.27427	CHP212	MYCN	red	TRUE	TRUE	FALSE	Brain
BBI1-CHP212-MYCN.Con2_05_Overlay_XY	74_465	EC-amp	Focal-amp	EC-amp	EC-amp	1.75779	-1.27427	CHP212	MYCN	red	TRUE	TRUE	FALSE	Brain
BBI1-CHP212-MYCN.Con2_05_Overlay_XY	106_129	EC-amp	No_Prediction (Low_CENT_Brightness)	EC-amp	EC-amp	1.75779	-1.27427	CHP212	MYCN	red	TRUE	TRUE	FALSE	Brain
BBI1-CHP212-MYCN.Con2_05_Overlay_XY	96_1657	EC-amp	Focal-amp	EC-amp	EC-amp	1.75779	-1.27427	CHP212	MYCN	red	TRUE	TRUE	FALSE	Brain
BBI1-CHP212-MYCN.Con2_05_Overlay_XY	120_897	EC-amp	Focal-amp	EC-amp	EC-amp	1.75779	-1.27427	CHP212	MYCN	red	TRUE	TRUE	FALSE	Brain
BBI1-CHP212-MYCN.Con2_05_Overlay_XY	115_1492	EC-amp	Focal-amp	EC-amp	EC-amp	1.75779	-1.27427	CHP212	MYCN	red	TRUE	TRUE	FALSE	Brain
BBI1-CHP212-MYCN.Con2_05_Overlay_XY	117_729	EC-amp	Focal-amp	EC-amp	EC-amp	1.75779	-1.27427	CHP212	MYCN	red	TRUE	TRUE	FALSE	Brain
BBI1-CHP212-MYCN.Con2_05_Overlay_XY	156_368	EC-amp	Focal-amp	EC-amp	EC-amp	1.75779	-1.27427	CHP212	MYCN	red	TRUE	TRUE	FALSE	Brain
BBI1-CHP212-MYCN.Con2_05_Overlay_XY	146_1769	EC-amp	Focal-amp	EC-amp	EC-amp	1.75779	-1.27427	CHP212	MYCN	red	TRUE	TRUE	FALSE	Brain
BBI1-CHP212-MYCN.Con2_05_Overlay_XY	182_1046	EC-amp	Focal-amp	EC-amp	EC-amp	1.75779	-1.27427	CHP212	MYCN	red	TRUE	TRUE	FALSE	Brain
BBI1-CHP212-MYCN.Con2_05_Overlay_XY	160_1888	EC-amp	Focal-amp	EC-amp	EC-amp	1.75779	-1.27427	CHP212	MYCN	red	TRUE	TRUE	FALSE	Brain
BBI1-CHP212-MYCN.Con2_05_Overlay_XY	177_1160	EC-amp	Focal-amp	EC-amp	EC-amp	1.75779	-1.27427	CHP212	MYCN	red	TRUE	TRUE	FALSE	Brain
BBI1-CHP212-MYCN.Con2_05_Overlay_XY	190_753	EC-amp	Focal-amp	EC-amp	EC-amp	1.75779	-1.27427	CHP212	MYCN	red	TRUE	TRUE	FALSE	Brain
BBI1-CHP212-MYCN.Con2_05_Overlay_XY	207_1267	EC-amp	Focal-amp	EC-amp	EC-amp	1.75779	-1.27427	CHP212	MYCN	red	TRUE	TRUE	FALSE	Brain
BBI1-CHP212-MYCN.Con2_05_Overlay_XY	205_194	EC-amp	Focal-amp	EC-amp	EC-amp	1.75779	-1.27427	CHP212	MYCN	red	TRUE	TRUE	FALSE	Brain
BBI1-CHP212-MYCN.Con2_05_Overlay_XY	215_1667	EC-amp	Focal-amp	EC-amp	EC-amp	1.75779	-1.27427	CHP212	MYCN	red	TRUE	TRUE	FALSE	Brain
BBI1-CHP212-MYCN.Con2_05_Overlay_XY	208_1414	EC-amp	Focal-amp	EC-amp	EC-amp	1.75779	-1.27427	CHP212	MYCN	red	TRUE	TRUE	FALSE	Brain
BBI1-CHP212-MYCN.Con2_05_Overlay_XY	237_934	EC-amp	Focal-amp	EC-amp	EC-amp	1.75779	-1.27427	CHP212	MYCN	red	TRUE	TRUE	FALSE	Brain
BBI1-CHP212-MYCN.Con2_05_Overlay_XY	242_1822	EC-amp	Focal-amp	EC-amp	EC-amp	1.75779	-1.27427	CHP212	MYCN	red	TRUE	TRUE	FALSE	Brain
BBI1-CHP212-MYCN.Con2_05_Overlay_XY	246_1324	EC-amp	No_Prediction (Low_CENT_Brightness)	EC-amp	EC-amp	1.75779	-1.27427	CHP212	MYCN	red	TRUE	TRUE	FALSE	Brain
BBI1-CHP212-MYCN.Con2_05_Overlay_XY	286_228	EC-amp	Focal-amp	EC-amp	EC-amp	1.75779	-1.27427	CHP212	MYCN	red	TRUE	TRUE	FALSE	Brain
BBI1-CHP212-MYCN.Con2_05_Overlay_XY	307_1353	HSR-amp	Focal-amp	HSR-amp	EC-amp	1.75779	-1.27427	CHP212	MYCN	red	TRUE	TRUE	FALSE	Brain
BBI1-CHP212-MYCN.Con2_05_Overlay_XY	330_383	EC-amp	Focal-amp	EC-amp	EC-amp	1.75779	-1.27427	CHP212	MYCN	red	TRUE	TRUE	FALSE	Brain
BBI1-CHP212-MYCN.Con2_05_Overlay_XY	322_1396	EC-amp	Focal-amp	EC-amp	EC-amp	1.75779	-1.27427	CHP212	MYCN	red	TRUE	TRUE	FALSE	Brain
BBI1-CHP212-MYCN.Con2_05_Overlay_XY	335_1150	EC-amp	Focal-amp	EC-amp	EC-amp	1.75779	-1.27427	CHP212	MYCN	red	TRUE	TRUE	FALSE	Brain
BBI1-CHP212-MYCN.Con2_05_Overlay_XY	341_1692	EC-amp	Focal-amp	EC-amp	EC-amp	1.75779	-1.27427	CHP212	MYCN	red	TRUE	TRUE	FALSE	Brain
BBI1-CHP212-MYCN.Con2_05_Overlay_XY	336_1453	EC-amp	Focal-amp	EC-amp	EC-amp	1.75779	-1.27427	CHP212	MYCN	red	TRUE	TRUE	FALSE	Brain
BBI1-CHP212-MYCN.Con2_05_Overlay_XY	376_1234	EC-amp	Focal-amp	EC-amp	EC-amp	1.75779	-1.27427	CHP212	MYCN	red	TRUE	TRUE	FALSE	Brain
BBI1-CHP212-MYCN.Con2_05_Overlay_XY	382_1856	EC-amp	Focal-amp	EC-amp	EC-amp	1.75779	-1.27427	CHP212	MYCN	red	TRUE	TRUE	FALSE	Brain
BBI1-CHP212-MYCN.Con2_05_Overlay_XY	385_576	EC-amp	Focal-amp	EC-amp	EC-amp	1.75779	-1.27427	CHP212	MYCN	red	TRUE	TRUE	FALSE	Brain
BBI1-CHP212-MYCN.Con2_05_Overlay_XY	394_694	No-amp	Focal-amp	No-amp	EC-amp	1.75779	-1.27427	CHP212	MYCN	red	TRUE	TRUE	FALSE	Brain
BBI1-CHP212-MYCN.Con2_05_Overlay_XY	397_231	EC-amp	Focal-amp	EC-amp	EC-amp	1.75779	-1.27427	CHP212	MYCN	red	TRUE	TRUE	FALSE	Brain
BBI1-CHP212-MYCN.Con2_05_Overlay_XY	399_1153	EC-amp	Focal-amp	EC-amp	EC-amp	1.75779	-1.27427	CHP212	MYCN	red	TRUE	TRUE	FALSE	Brain
BBI1-CHP212-MYCN.Con2_05_Overlay_XY	410_1314	EC-amp	Focal-amp	EC-amp	EC-amp	1.75779	-1.27427	CHP212	MYCN	red	TRUE	TRUE	FALSE	Brain
BBI1-CHP212-MYCN.Con2_05_Overlay_XY	453_89	EC-amp	Focal-amp	EC-amp	EC-amp	1.75779	-1.27427	CHP212	MYCN	red	TRUE	TRUE	FALSE	Brain
BBI1-CHP212-MYCN.Con2_05_Overlay_XY	463_1591	EC-amp	Focal-amp	EC-amp	EC-amp	1.75779	-1.27427	CHP212	MYCN	red	TRUE	TRUE	FALSE	Brain
BBI1-CHP212-MYCN.Con2_05_Overlay_XY	453_970	EC-amp	Focal-amp	EC-amp	EC-amp	1.75779	-1.27427	CHP212	MYCN	red	TRUE	TRUE	FALSE	Brain
BBI1-CHP212-MYCN.Con2_05_Overlay_XY	467_1438	EC-amp	Focal-amp	EC-amp	EC-amp	1.75779	-1.27427	CHP212	MYCN	red	TRUE	TRUE	FALSE	Brain
BBI1-CHP212-MYCN.Con2_05_Overlay_XY	489_1792	EC-amp	Focal-amp	EC-amp	EC-amp	1.75779	-1.27427	CHP212	MYCN	red	TRUE	TRUE	FALSE	Brain
BBI1-CHP212-MYCN.Con2_05_Overlay_XY	495_872	EC-amp	Focal-amp	EC-amp	EC-amp	1.75779	-1.27427	CHP212	MYCN	red	TRUE	TRUE	FALSE	Brain
BBI1-CHP212-MYCN.Con2_05_Overlay_XY	512_1875	EC-amp	Focal-amp	EC-amp	EC-amp	1.75779	-1.27427	CHP212	MYCN	red	TRUE	TRUE	FALSE	Brain
BBI1-CHP212-MYCN.Con2_05_Overlay_XY	533_174	EC-amp	Focal-amp	EC-amp	EC-amp	1.75779	-1.27427	CHP212	MYCN	red	TRUE	TRUE	FALSE	Brain
BBI1-CHP212-MYCN.Con2_05_Overlay_XY	519_1016	EC-amp	No_Prediction (Low_CENT_Brightness)	EC-amp	EC-amp	1.75779	-1.27427	CHP212	MYCN	red	TRUE	TRUE	FALSE	Brain
BBI1-CHP212-MYCN.Con2_05_Overlay_XY	537_801	EC-amp	Focal-amp	EC-amp	EC-amp	1.75779	-1.27427	CHP212	MYCN	red	TRUE	TRUE	FALSE	Brain
BBI1-CHP212-MYCN.Con2_05_Overlay_XY	565_1608	EC-amp	Focal-amp	EC-amp	EC-amp	1.75779	-1.27427	CHP212	MYCN	red	TRUE	TRUE	FALSE	Brain
BBI1-CHP212-MYCN.Con2_05_Overlay_XY	567_1429	EC-amp	Focal-amp	EC-amp	EC-amp	1.75779	-1.27427	CHP212	MYCN	red	TRUE	TRUE	FALSE	Brain
BBI1-CHP212-MYCN.Con2_05_Overlay_XY	589_1900	EC-amp	No_Prediction (Low_CENT_Brightness)	EC-amp	EC-amp	1.75779	-1.27427	CHP212	MYCN	red	TRUE	TRUE	FALSE	Brain
BBI1-CHP212-MYCN.Con2_05_Overlay_XY	600_256	EC-amp	Focal-amp	EC-amp	EC-amp	1.75779	-1.27427	CHP212	MYCN	red	TRUE	TRUE	FALSE	Brain
BBI1-CHP212-MYCN.Con2_05_Overlay_XY	607_1667	EC-amp	Focal-amp	EC-amp	EC-amp	1.75779	-1.27427	CHP212	MYCN	red	TRUE	TRUE	FALSE	Brain
BBI1-CHP212-MYCN.Con2_05_Overlay_XY	621_472	EC-amp	No_Prediction (Low_CENT_Brightness)	EC-amp	EC-amp	1.75779	-1.27427	CHP212	MYCN	red	TRUE	TRUE	FALSE	Brain
BBI1-CHP212-MYCN.Con2_05_Overlay_XY	639_1185	EC-amp	Focal-amp	EC-amp	EC-amp	1.75779	-1.27427	CHP212	MYCN	red	TRUE	TRUE	FALSE	Brain
BBI1-CHP212-MYCN.Con2_05_Overlay_XY	649_52	EC-amp	Focal-amp	EC-amp	EC-amp	1.75779	-1.27427	CHP212	MYCN	red	TRUE	TRUE	FALSE	Brain
BBI1-CHP212-MYCN.Con2_05_Overlay_XY	663_735	EC-amp	Focal-amp	EC-amp	EC-amp	1.75779	-1.27427	CHP212	MYCN	red	TRUE	TRUE	FALSE	Brain
BBI1-CHP212-MYCN.Con2_05_Overlay_XY	657_1589	EC-amp	Focal-amp	EC-amp	EC-amp	1.75779	-1.27427	CHP212	MYCN	red	TRUE	TRUE	FALSE	Brain
BBI1-CHP212-MYCN.Con2_05_Overlay_XY	662_947	EC-amp	Focal-amp	EC-amp	EC-amp	1.75779	-1.27427	CHP212	MYCN	red	TRUE	TRUE	FALSE	Brain
BBI1-CHP212-MYCN.Con2_05_Overlay_XY	661_1809	EC-amp	Focal-amp	EC-amp	EC-amp	1.75779	-1.27427	CHP212	MYCN	red	TRUE	TRUE	FALSE	Brain
BBI1-CHP212-MYCN.Con2_05_Overlay_XY	747_1726	EC-amp	Focal-amp	EC-amp	EC-amp	1.75779	-1.27427	CHP212	MYCN	red	TRUE	TRUE	FALSE	Brain
BBI1-CHP212-MYCN.Con2_05_Overlay_XY	712_1188	EC-amp	No_Prediction (Low_CENT_Brightness)	EC-amp	EC-amp	1.75779	-1.27427	CHP212	MYCN	red	TRUE	TRUE	FALSE	Brain
BBI1-CHP212-MYCN.Con2_05_Overlay_XY	720_1025	EC-amp	Focal-amp	EC-amp	EC-amp	1.75779	-1.27427	CHP212	MYCN	red	TRUE	TRUE	FALSE	Brain
BBI1-CHP212-MYCN.Con2_05_Overlay_XY	711_1111	EC-amp	No_Prediction (Low_CENT_Brightness)	EC-amp	EC-amp	1.75779	-1.27427	CHP212	MYCN	red	TRUE	TRUE	FALSE	Brain
BBI1-CHP212-MYCN.Con2_05_Overlay_XY	729_1445	EC-amp	Focal-amp	EC-amp	EC-amp	1.75779	-1.27427	CHP212	MYCN	red	TRUE	TRUE	FALSE	Brain
BBI1-CHP212-MYCN.Con2_05_Overlay_XY	735_416	EC-amp	Focal-amp	EC-amp	EC-amp	1.75779	-1.27427	CHP212	MYCN	red	TRUE	TRUE	FALSE	Brain
BBI1-CHP212-MYCN.Con2_05_Overlay_XY	761_1606	EC-amp	Focal-amp	EC-amp	EC-amp	1.75779	-1.27427	CHP212	MYCN	red	TRUE	TRUE	FALSE	Brain
BBI1-CHP212-MYCN.Con2_05_Overlay_XY	770_85	EC-amp	Focal-amp	EC-amp	EC-amp	1.75779	-1.27427	CHP212	MYCN	red	TRUE	TRUE	FALSE	Brain
BBI1-CHP212-MYCN.Con2_05_Overlay_XY	810_1194	EC-amp	Focal-amp	EC-amp	EC-amp	1.75779	-1.27427	CHP212	MYCN	red	TRUE	TRUE	FALSE	Brain
BBI1-CHP212-MYCN.Con2_05_Overlay_XY	844_708	EC-amp	Focal-amp	EC-amp	EC-amp	1.75779	-1.27427	CHP212	MYCN	red	TRUE	TRUE	FALSE	Brain
BBI1-CHP212-MYCN.Con2_05_Overlay_XY	817_1302	EC-amp	Focal-amp	EC-amp	EC-amp	1.75779	-1.27427	CHP212	MYCN	red	TRUE	TRUE	FALSE	Brain
BBI1-CHP212-MYCN.Con2_05_Overlay_XY	839_1519	EC-amp	Focal-amp	EC-amp	EC-amp	1.75779	-1.27427	CHP212	MYCN	red	TRUE	TRUE	FALSE	Brain
BBI1-CHP212-MYCN.Con2_05_Overlay_XY	895_1145	EC-amp	Focal-amp	EC-amp	EC-amp	1.75779	-1.27427	CHP212	MYCN	red	TRUE	TRUE	FALSE	Brain
BBI1-CHP212-MYCN.Con2_05_Overlay_XY	885_1431	EC-amp	No_Prediction (Low_CENT_Brightness)	EC-amp	EC-amp	1.75779	-1.27427	CHP212	MYCN	red	TRUE	TRUE	FALSE	Brain
BBI1-CHP212-MYCN.Con2_05_Overlay_XY	894_85	EC-amp	Focal-amp	EC-amp	EC-amp	1.75779	-1.27427	CHP212	MYCN	red	TRUE	TRUE	FALSE	Brain
BBI1-CHP212-MYCN.Con2_05_Overlay_XY	934_1264	EC-amp	Focal-amp	EC-amp	EC-amp	1.75779	-1.27427	CHP212	MYCN	red	TRUE	TRUE	FALSE	Brain
BBI1-CHP212-MYCN.Con2_05_Overlay_XY	948_1540	EC-amp	Focal-amp	EC-amp	EC-amp	1.75779	-1.27427	CHP212	MYCN	red	TRUE	TRUE	FALSE	Brain
BBI1-CHP212-MYCN.Con2_05_Overlay_XY	929_1009	EC-amp	Focal-amp	EC-amp	EC-amp	1.75779	-1.27427	CHP212	MYCN	red	TRUE	TRUE	FALSE	Brain
BBI1-CHP212-MYCN.Con2_05_Overlay_XY	980_1793	EC-amp	Focal-amp	EC-amp	EC-amp	1.75779	-1.27427	CHP212	MYCN	red	TRUE	TRUE	FALSE	Brain
BBI1-CHP212-MYCN.Con2_05_Overlay_XY	989_828	EC-amp	Focal-amp	EC-amp	EC-amp	1.75779	-1.27427	CHP212	MYCN	red	TRUE	TRUE	FALSE	Brain
BBI1-CHP212-MYCN.Con2_05_Overlay_XY	1029_231	EC-amp	Focal-amp	EC-amp	EC-amp	1.75779	-1.27427	CHP212	MYCN	red	TRUE	TRUE	FALSE	Brain
BBI1-CHP212-MYCN.Con2_05_Overlay_XY	1019_73	EC-amp	No_Prediction (Low_CENT_Brightness)	EC-amp	EC-amp	1.75779	-1.27427	CHP212	MYCN	red	TRUE	TRUE	FALSE	Brain
BBI1-CHP212-MYCN.Con2_05_Overlay_XY	1027_1385	EC-amp	Focal-amp	EC-amp	EC-amp	1.75779	-1.27427	CHP212	MYCN	red	TRUE	TRUE	FALSE	Brain
BBI1-CHP212-MYCN.Con2_05_Overlay_XY	1026_526	EC-amp	Focal-amp	EC-amp	EC-amp	1.75779	-1.27427	CHP212	MYCN	red	TRUE	TRUE	FALSE	Brain
BBI1-CHP212-MYCN.Con2_05_Overlay_XY	1038_1305	EC-amp	No_Prediction (Low_CENT_Brightness)	EC-amp	EC-amp	1.75779	-1.27427	CHP212	MYCN	red	TRUE	TRUE	FALSE	Brain
BBI1-CHP212-MYCN.Con2_05_Overlay_XY	1053_725	EC-amp	Focal-amp	EC-amp	EC-amp	1.75779	-1.27427	CHP212	MYCN	red	TRUE	TRUE	FALSE	Brain
BBI1-CHP212-MYCN.Con2_05_Overlay_XY	1107_1191	EC-amp	Focal-amp	EC-amp	EC-amp	1.75779	-1.27427	CHP212	MYCN	red	TRUE	TRUE	FALSE	Brain
BBI1-CHP212-MYCN.Con2_05_Overlay_XY	1121_699	EC-amp	No_Prediction (Low_CENT_Brightness)	EC-amp	EC-amp	1.75779	-1.27427	CHP212	MYCN	red	TRUE	TRUE	FALSE	Brain
BBI1-CHP212-MYCN.Con2_05_Overlay_XY	1116_925	EC-amp	Focal-amp	EC-amp	EC-amp	1.75779	-1.27427	CHP212	MYCN	red	TRUE	TRUE	FALSE	Brain
BBI1-CHP212-MYCN.Con2_05_Overlay_XY	1159_446	EC-amp	Focal-amp	EC-amp	EC-amp	1.75779	-1.27427	CHP212	MYCN	red	TRUE	TRUE	FALSE	Brain
BBI1-CHP212-MYCN.Con2_05_Overlay_XY	1139_1536	EC-amp	Focal-amp	EC-amp	EC-amp	1.75779	-1.27427	CHP212	MYCN	red	TRUE	TRUE	FALSE	Brain
BBI1-CHP212-MYCN.Con2_05_Overlay_XY	1189_1828	EC-amp	Focal-amp	EC-amp	EC-amp	1.75779	-1.27427	CHP212	MYCN	red	TRUE	TRUE	FALSE	Brain
BBI1-CHP212-MYCN.Con2_05_Overlay_XY	1221_840	EC-amp	Focal-amp	EC-amp	EC-amp	1.75779	-1.27427	CHP212	MYCN	red	TRUE	TRUE	FALSE	Brain
BBI1-CHP212-MYCN.Con2_05_Overlay_XY	1230_1552	EC-amp	Focal-amp	EC-amp	EC-amp	1.75779	-1.27427	CHP212	MYCN	red	TRUE	TRUE	FALSE	Brain
BBI1-CHP212-MYCN.Con2_05_Overlay_XY	1265_1742	EC-amp	Focal-amp	EC-amp	EC-amp	1.75779	-1.27427	CHP212	MYCN	red	TRUE	TRUE	FALSE	Brain
BBI1-CHP212-MYCN.Con2_05_Overlay_XY	1276_1467	No-amp	Focal-amp	No-amp	EC-amp	1.75779	-1.27427	CHP212	MYCN	red	TRUE	TRUE	FALSE	Brain
BBI1-CHP212-MYCN.Con2_05_Overlay_XY	1308_1210	EC-amp	Focal-amp	EC-amp	EC-amp	1.75779	-1.27427	CHP212	MYCN	red	TRUE	TRUE	FALSE	Brain
BBI1-CHP212-MYCN.Con2_05_Overlay_XY	1309_202	EC-amp	Focal-amp	EC-amp	EC-amp	1.75779	-1.27427	CHP212	MYCN	red	TRUE	TRUE	FALSE	Brain
BBI1-CHP212-MYCN.Con2_05_Overlay_XY	1314_341	EC-amp	Focal-amp	EC-amp	EC-amp	1.75779	-1.27427	CHP212	MYCN	red	TRUE	TRUE	FALSE	Brain
BBI1-CHP212-MYCN.Con2_05_Overlay_XY	1304_507	HSR-amp	Focal-amp	HSR-amp	EC-amp	1.75779	-1.27427	CHP212	MYCN	red	TRUE	TRUE	FALSE	Brain
BBI1-CHP212-MYCN.Con2_05_Overlay_XY	1344_1650	HSR-amp	Focal-amp	HSR-amp	EC-amp	1.75779	-1.27427	CHP212	MYCN	red	TRUE	TRUE	FALSE	Brain
BBI1-CHP212-MYCN.Con2_05_Overlay_XY	1375_944	EC-amp	Focal-amp	EC-amp	EC-amp	1.75779	-1.27427	CHP212	MYCN	red	TRUE	TRUE	FALSE	Brain
BBI1-CHP212-MYCN.Con2_05_Overlay_XY	1395_1431	EC-amp	Focal-amp	EC-amp	EC-amp	1.75779	-1.27427	CHP212	MYCN	red	TRUE	TRUE	FALSE	Brain
BBI1-CHP212-MYCN.Con2_05_Overlay_XY	1404_1552	HSR-amp	Focal-amp	HSR-amp	EC-amp	1.75779	-1.27427	CHP212	MYCN	red	TRUE	TRUE	FALSE	Brain
BBI1-CHP212-MYCN.Con2_05_Overlay_XY	1411_247	EC-amp	Focal-amp	EC-amp	EC-amp	1.75779	-1.27427	CHP212	MYCN	red	TRUE	TRUE	FALSE	Brain
BBI1-CHP212-MYCN.Con2_05_Overlay_XY	1415_744	EC-amp	Focal-amp	EC-amp	EC-amp	1.75779	-1.27427	CHP212	MYCN	red	TRUE	TRUE	FALSE	Brain
BBI1-CHP212-MYCN.Con2_05_Overlay_XY	1420_1149	EC-amp	Focal-amp	EC-amp	EC-amp	1.75779	-1.27427	CHP212	MYCN	red	TRUE	TRUE	FALSE	Brain
BBI1-CHP212-MYCN.Con2_05_Overlay_XY	1427_162	HSR-amp	No_Prediction (Low_CENT_Brightness)	HSR-amp	EC-amp	1.75779	-1.27427	CHP212	MYCN	red	TRUE	TRUE	FALSE	Brain
BBI1-CHP212-MYCN.Con2_06_Overlay_XY	9_789	EC-amp	No_Prediction (Low_CENT_Brightness)	EC-amp	EC-amp	1.78859	-0.453547	CHP212	MYCN	red	TRUE	TRUE	FALSE	Brain
BBI1-CHP212-MYCN.Con2_06_Overlay_XY	23_871	EC-amp	Focal-amp	EC-amp	EC-amp	1.78859	-0.453547	CHP212	MYCN	red	TRUE	TRUE	FALSE	Brain
BBI1-CHP212-MYCN.Con2_06_Overlay_XY	45_958	EC-amp	Focal-amp	EC-amp	EC-amp	1.78859	-0.453547	CHP212	MYCN	red	TRUE	TRUE	FALSE	Brain
BBI1-CHP212-MYCN.Con2_06_Overlay_XY	27_1741	EC-amp	Focal-amp	EC-amp	EC-amp	1.78859	-0.453547	CHP212	MYCN	red	TRUE	TRUE	FALSE	Brain
BBI1-CHP212-MYCN.Con2_06_Overlay_XY	94_1872	EC-amp	Focal-amp	EC-amp	EC-amp	1.78859	-0.453547	CHP212	MYCN	red	TRUE	TRUE	FALSE	Brain
BBI1-CHP212-MYCN.Con2_06_Overlay_XY	65_667	EC-amp	Focal-amp	EC-amp	EC-amp	1.78859	-0.453547	CHP212	MYCN	red	TRUE	TRUE	FALSE	Brain
BBI1-CHP212-MYCN.Con2_06_Overlay_XY	92_1301	EC-amp	Focal-amp	EC-amp	EC-amp	1.78859	-0.453547	CHP212	MYCN	red	TRUE	TRUE	FALSE	Brain
BBI1-CHP212-MYCN.Con2_06_Overlay_XY	77_1630	EC-amp	Focal-amp	EC-amp	EC-amp	1.78859	-0.453547	CHP212	MYCN	red	TRUE	TRUE	FALSE	Brain
BBI1-CHP212-MYCN.Con2_06_Overlay_XY	116_1731	EC-amp	Focal-amp	EC-amp	EC-amp	1.78859	-0.453547	CHP212	MYCN	red	TRUE	TRUE	FALSE	Brain
BBI1-CHP212-MYCN.Con2_06_Overlay_XY	136_110	EC-amp	Focal-amp	EC-amp	EC-amp	1.78859	-0.453547	CHP212	MYCN	red	TRUE	TRUE	FALSE	Brain
BBI1-CHP212-MYCN.Con2_06_Overlay_XY	119_269	EC-amp	Focal-amp	EC-amp	EC-amp	1.78859	-0.453547	CHP212	MYCN	red	TRUE	TRUE	FALSE	Brain
BBI1-CHP212-MYCN.Con2_06_Overlay_XY	249_1075	EC-amp	Focal-amp	EC-amp	EC-amp	1.78859	-0.453547	CHP212	MYCN	red	TRUE	TRUE	FALSE	Brain
BBI1-CHP212-MYCN.Con2_06_Overlay_XY	210_1345	EC-amp	Focal-amp	EC-amp	EC-amp	1.78859	-0.453547	CHP212	MYCN	red	TRUE	TRUE	FALSE	Brain
BBI1-CHP212-MYCN.Con2_06_Overlay_XY	169_598	EC-amp	Focal-amp	EC-amp	EC-amp	1.78859	-0.453547	CHP212	MYCN	red	TRUE	TRUE	FALSE	Brain
BBI1-CHP212-MYCN.Con2_06_Overlay_XY	173_329	EC-amp	Focal-amp	EC-amp	EC-amp	1.78859	-0.453547	CHP212	MYCN	red	TRUE	TRUE	FALSE	Brain
BBI1-CHP212-MYCN.Con2_06_Overlay_XY	182_1603	EC-amp	Focal-amp	EC-amp	EC-amp	1.78859	-0.453547	CHP212	MYCN	red	TRUE	TRUE	FALSE	Brain
BBI1-CHP212-MYCN.Con2_06_Overlay_XY	252_1787	EC-amp	Focal-amp	EC-amp	EC-amp	1.78859	-0.453547	CHP212	MYCN	red	TRUE	TRUE	FALSE	Brain
BBI1-CHP212-MYCN.Con2_06_Overlay_XY	235_1654	EC-amp	Focal-amp	EC-amp	EC-amp	1.78859	-0.453547	CHP212	MYCN	red	TRUE	TRUE	FALSE	Brain
BBI1-CHP212-MYCN.Con2_06_Overlay_XY	238_399	EC-amp	Focal-amp	EC-amp	EC-amp	1.78859	-0.453547	CHP212	MYCN	red	TRUE	TRUE	FALSE	Brain
BBI1-CHP212-MYCN.Con2_06_Overlay_XY	251_749	EC-amp	Focal-amp	EC-amp	EC-amp	1.78859	-0.453547	CHP212	MYCN	red	TRUE	TRUE	FALSE	Brain
BBI1-CHP212-MYCN.Con2_06_Overlay_XY	297_1893	EC-amp	Focal-amp	EC-amp	EC-amp	1.78859	-0.453547	CHP212	MYCN	red	TRUE	TRUE	FALSE	Brain
BBI1-CHP212-MYCN.Con2_06_Overlay_XY	258_564	EC-amp	Focal-amp	EC-amp	EC-amp	1.78859	-0.453547	CHP212	MYCN	red	TRUE	TRUE	FALSE	Brain
BBI1-CHP212-MYCN.Con2_06_Overlay_XY	267_1471	EC-amp	Focal-amp	EC-amp	EC-amp	1.78859	-0.453547	CHP212	MYCN	red	TRUE	TRUE	FALSE	Brain
BBI1-CHP212-MYCN.Con2_06_Overlay_XY	280_1580	EC-amp	Focal-amp	EC-amp	EC-amp	1.78859	-0.453547	CHP212	MYCN	red	TRUE	TRUE	FALSE	Brain
BBI1-CHP212-MYCN.Con2_06_Overlay_XY	284_496	EC-amp	Focal-amp	EC-amp	EC-amp	1.78859	-0.453547	CHP212	MYCN	red	TRUE	TRUE	FALSE	Brain
BBI1-CHP212-MYCN.Con2_06_Overlay_XY	294_358	EC-amp	Focal-amp	EC-amp	EC-amp	1.78859	-0.453547	CHP212	MYCN	red	TRUE	TRUE	FALSE	Brain
BBI1-CHP212-MYCN.Con2_06_Overlay_XY	276_261	EC-amp	Focal-amp	EC-amp	EC-amp	1.78859	-0.453547	CHP212	MYCN	red	TRUE	TRUE	FALSE	Brain
BBI1-CHP212-MYCN.Con2_06_Overlay_XY	297_1402	EC-amp	Focal-amp	EC-amp	EC-amp	1.78859	-0.453547	CHP212	MYCN	red	TRUE	TRUE	FALSE	Brain
BBI1-CHP212-MYCN.Con2_06_Overlay_XY	322_1321	EC-amp	Focal-amp	EC-amp	EC-amp	1.78859	-0.453547	CHP212	MYCN	red	TRUE	TRUE	FALSE	Brain
BBI1-CHP212-MYCN.Con2_06_Overlay_XY	337_939	EC-amp	Focal-amp	EC-amp	EC-amp	1.78859	-0.453547	CHP212	MYCN	red	TRUE	TRUE	FALSE	Brain
BBI1-CHP212-MYCN.Con2_06_Overlay_XY	349_1459	EC-amp	Focal-amp	EC-amp	EC-amp	1.78859	-0.453547	CHP212	MYCN	red	TRUE	TRUE	FALSE	Brain
BBI1-CHP212-MYCN.Con2_06_Overlay_XY	346_23	EC-amp	Focal-amp	EC-amp	EC-amp	1.78859	-0.453547	CHP212	MYCN	red	TRUE	TRUE	FALSE	Brain
BBI1-CHP212-MYCN.Con2_06_Overlay_XY	369_246	EC-amp	Focal-amp	EC-amp	EC-amp	1.78859	-0.453547	CHP212	MYCN	red	TRUE	TRUE	FALSE	Brain
BBI1-CHP212-MYCN.Con2_06_Overlay_XY	395_1633	EC-amp	Focal-amp	EC-amp	EC-amp	1.78859	-0.453547	CHP212	MYCN	red	TRUE	TRUE	FALSE	Brain
BBI1-CHP212-MYCN.Con2_06_Overlay_XY	429_1246	EC-amp	Focal-amp	EC-amp	EC-amp	1.78859	-0.453547	CHP212	MYCN	red	TRUE	TRUE	FALSE	Brain
BBI1-CHP212-MYCN.Con2_06_Overlay_XY	386_420	EC-amp	Focal-amp	EC-amp	EC-amp	1.78859	-0.453547	CHP212	MYCN	red	TRUE	TRUE	FALSE	Brain
BBI1-CHP212-MYCN.Con2_06_Overlay_XY	417_1420	EC-amp	Focal-amp	EC-amp	EC-amp	1.78859	-0.453547	CHP212	MYCN	red	TRUE	TRUE	FALSE	Brain
BBI1-CHP212-MYCN.Con2_06_Overlay_XY	419_1868	EC-amp	Focal-amp	EC-amp	EC-amp	1.78859	-0.453547	CHP212	MYCN	red	TRUE	TRUE	FALSE	Brain
BBI1-CHP212-MYCN.Con2_06_Overlay_XY	415_1318	EC-amp	Focal-amp	EC-amp	EC-amp	1.78859	-0.453547	CHP212	MYCN	red	TRUE	TRUE	FALSE	Brain
BBI1-CHP212-MYCN.Con2_06_Overlay_XY	437_965	EC-amp	Focal-amp	EC-amp	EC-amp	1.78859	-0.453547	CHP212	MYCN	red	TRUE	TRUE	FALSE	Brain
BBI1-CHP212-MYCN.Con2_06_Overlay_XY	501_190	EC-amp	Focal-amp	EC-amp	EC-amp	1.78859	-0.453547	CHP212	MYCN	red	TRUE	TRUE	FALSE	Brain
BBI1-CHP212-MYCN.Con2_06_Overlay_XY	445_22	HSR-amp	Focal-amp	HSR-amp	EC-amp	1.78859	-0.453547	CHP212	MYCN	red	TRUE	TRUE	FALSE	Brain
BBI1-CHP212-MYCN.Con2_06_Overlay_XY	465_1371	EC-amp	Focal-amp	EC-amp	EC-amp	1.78859	-0.453547	CHP212	MYCN	red	TRUE	TRUE	FALSE	Brain
BBI1-CHP212-MYCN.Con2_06_Overlay_XY	471_1493	EC-amp	Focal-amp	EC-amp	EC-amp	1.78859	-0.453547	CHP212	MYCN	red	TRUE	TRUE	FALSE	Brain
BBI1-CHP212-MYCN.Con2_06_Overlay_XY	464_484	EC-amp	Focal-amp	EC-amp	EC-amp	1.78859	-0.453547	CHP212	MYCN	red	TRUE	TRUE	FALSE	Brain
BBI1-CHP212-MYCN.Con2_06_Overlay_XY	501_295	EC-amp	Focal-amp	EC-amp	EC-amp	1.78859	-0.453547	CHP212	MYCN	red	TRUE	TRUE	FALSE	Brain
BBI1-CHP212-MYCN.Con2_06_Overlay_XY	510_760	EC-amp	Focal-amp	EC-amp	EC-amp	1.78859	-0.453547	CHP212	MYCN	red	TRUE	TRUE	FALSE	Brain
BBI1-CHP212-MYCN.Con2_06_Overlay_XY	577_1747	EC-amp	Focal-amp	EC-amp	EC-amp	1.78859	-0.453547	CHP212	MYCN	red	TRUE	TRUE	FALSE	Brain
BBI1-CHP212-MYCN.Con2_06_Overlay_XY	525_648	EC-amp	Focal-amp	EC-amp	EC-amp	1.78859	-0.453547	CHP212	MYCN	red	TRUE	TRUE	FALSE	Brain
BBI1-CHP212-MYCN.Con2_06_Overlay_XY	507_888	EC-amp	Focal-amp	EC-amp	EC-amp	1.78859	-0.453547	CHP212	MYCN	red	TRUE	TRUE	FALSE	Brain
BBI1-CHP212-MYCN.Con2_06_Overlay_XY	589_48	EC-amp	Focal-amp	EC-amp	EC-amp	1.78859	-0.453547	CHP212	MYCN	red	TRUE	TRUE	FALSE	Brain
BBI1-CHP212-MYCN.Con2_06_Overlay_XY	558_1436	EC-amp	Focal-amp	EC-amp	EC-amp	1.78859	-0.453547	CHP212	MYCN	red	TRUE	TRUE	FALSE	Brain
BBI1-CHP212-MYCN.Con2_06_Overlay_XY	570_1647	EC-amp	Focal-amp	EC-amp	EC-amp	1.78859	-0.453547	CHP212	MYCN	red	TRUE	TRUE	FALSE	Brain
BBI1-CHP212-MYCN.Con2_06_Overlay_XY	583_892	EC-amp	Focal-amp	EC-amp	EC-amp	1.78859	-0.453547	CHP212	MYCN	red	TRUE	TRUE	FALSE	Brain
BBI1-CHP212-MYCN.Con2_06_Overlay_XY	592_1899	EC-amp	Focal-amp	EC-amp	EC-amp	1.78859	-0.453547	CHP212	MYCN	red	TRUE	TRUE	FALSE	Brain
BBI1-CHP212-MYCN.Con2_06_Overlay_XY	597_684	EC-amp	Focal-amp	EC-amp	EC-amp	1.78859	-0.453547	CHP212	MYCN	red	TRUE	TRUE	FALSE	Brain
BBI1-CHP212-MYCN.Con2_06_Overlay_XY	610_324	EC-amp	Focal-amp	EC-amp	EC-amp	1.78859	-0.453547	CHP212	MYCN	red	TRUE	TRUE	FALSE	Brain
BBI1-CHP212-MYCN.Con2_06_Overlay_XY	607_440	EC-amp	Focal-amp	EC-amp	EC-amp	1.78859	-0.453547	CHP212	MYCN	red	TRUE	TRUE	FALSE	Brain
BBI1-CHP212-MYCN.Con2_06_Overlay_XY	617_1155	EC-amp	Focal-amp	EC-amp	EC-amp	1.78859	-0.453547	CHP212	MYCN	red	TRUE	TRUE	FALSE	Brain
BBI1-CHP212-MYCN.Con2_06_Overlay_XY	613_1559	EC-amp	Focal-amp	EC-amp	EC-amp	1.78859	-0.453547	CHP212	MYCN	red	TRUE	TRUE	FALSE	Brain
BBI1-CHP212-MYCN.Con2_06_Overlay_XY	669_938	EC-amp	Focal-amp	EC-amp	EC-amp	1.78859	-0.453547	CHP212	MYCN	red	TRUE	TRUE	FALSE	Brain
BBI1-CHP212-MYCN.Con2_06_Overlay_XY	690_72	EC-amp	Focal-amp	EC-amp	EC-amp	1.78859	-0.453547	CHP212	MYCN	red	TRUE	TRUE	FALSE	Brain
BBI1-CHP212-MYCN.Con2_06_Overlay_XY	668_1207	EC-amp	Focal-amp	EC-amp	EC-amp	1.78859	-0.453547	CHP212	MYCN	red	TRUE	TRUE	FALSE	Brain
BBI1-CHP212-MYCN.Con2_06_Overlay_XY	693_242	EC-amp	Focal-amp	EC-amp	EC-amp	1.78859	-0.453547	CHP212	MYCN	red	TRUE	TRUE	FALSE	Brain
BBI1-CHP212-MYCN.Con2_06_Overlay_XY	707_1348	EC-amp	Focal-amp	EC-amp	EC-amp	1.78859	-0.453547	CHP212	MYCN	red	TRUE	TRUE	FALSE	Brain
BBI1-CHP212-MYCN.Con2_06_Overlay_XY	713_1841	EC-amp	No_Prediction (Low_CENT_Brightness)	EC-amp	EC-amp	1.78859	-0.453547	CHP212	MYCN	red	TRUE	TRUE	FALSE	Brain
BBI1-CHP212-MYCN.Con2_06_Overlay_XY	717_1146	EC-amp	Focal-amp	EC-amp	EC-amp	1.78859	-0.453547	CHP212	MYCN	red	TRUE	TRUE	FALSE	Brain
BBI1-CHP212-MYCN.Con2_06_Overlay_XY	746_762	EC-amp	Focal-amp	EC-amp	EC-amp	1.78859	-0.453547	CHP212	MYCN	red	TRUE	TRUE	FALSE	Brain
BBI1-CHP212-MYCN.Con2_06_Overlay_XY	747_491	EC-amp	Focal-amp	EC-amp	EC-amp	1.78859	-0.453547	CHP212	MYCN	red	TRUE	TRUE	FALSE	Brain
BBI1-CHP212-MYCN.Con2_06_Overlay_XY	749_831	EC-amp	Focal-amp	EC-amp	EC-amp	1.78859	-0.453547	CHP212	MYCN	red	TRUE	TRUE	FALSE	Brain
BBI1-CHP212-MYCN.Con2_06_Overlay_XY	762_1912	HSR-amp	No_Prediction (Low_CENT_Brightness)	HSR-amp	EC-amp	1.78859	-0.453547	CHP212	MYCN	red	TRUE	TRUE	FALSE	Brain
BBI1-CHP212-MYCN.Con2_06_Overlay_XY	770_1454	EC-amp	No_Prediction (Low_CENT_Brightness)	EC-amp	EC-amp	1.78859	-0.453547	CHP212	MYCN	red	TRUE	TRUE	FALSE	Brain
BBI1-CHP212-MYCN.Con2_06_Overlay_XY	796_109	EC-amp	Focal-amp	EC-amp	EC-amp	1.78859	-0.453547	CHP212	MYCN	red	TRUE	TRUE	FALSE	Brain
BBI1-CHP212-MYCN.Con2_06_Overlay_XY	784_936	EC-amp	Focal-amp	EC-amp	EC-amp	1.78859	-0.453547	CHP212	MYCN	red	TRUE	TRUE	FALSE	Brain
BBI1-CHP212-MYCN.Con2_06_Overlay_XY	802_353	EC-amp	Focal-amp	EC-amp	EC-amp	1.78859	-0.453547	CHP212	MYCN	red	TRUE	TRUE	FALSE	Brain
BBI1-CHP212-MYCN.Con2_06_Overlay_XY	837_229	EC-amp	Focal-amp	EC-amp	EC-amp	1.78859	-0.453547	CHP212	MYCN	red	TRUE	TRUE	FALSE	Brain
BBI1-CHP212-MYCN.Con2_06_Overlay_XY	831_513	HSR-amp	Focal-amp	HSR-amp	EC-amp	1.78859	-0.453547	CHP212	MYCN	red	TRUE	TRUE	FALSE	Brain
BBI1-CHP212-MYCN.Con2_06_Overlay_XY	857_1840	EC-amp	Focal-amp	EC-amp	EC-amp	1.78859	-0.453547	CHP212	MYCN	red	TRUE	TRUE	FALSE	Brain
BBI1-CHP212-MYCN.Con2_06_Overlay_XY	854_936	EC-amp	Focal-amp	EC-amp	EC-amp	1.78859	-0.453547	CHP212	MYCN	red	TRUE	TRUE	FALSE	Brain
BBI1-CHP212-MYCN.Con2_06_Overlay_XY	892_1720	EC-amp	Focal-amp	EC-amp	EC-amp	1.78859	-0.453547	CHP212	MYCN	red	TRUE	TRUE	FALSE	Brain
BBI1-CHP212-MYCN.Con2_06_Overlay_XY	873_1257	EC-amp	Focal-amp	EC-amp	EC-amp	1.78859	-0.453547	CHP212	MYCN	red	TRUE	TRUE	FALSE	Brain
BBI1-CHP212-MYCN.Con2_06_Overlay_XY	870_786	EC-amp	Focal-amp	EC-amp	EC-amp	1.78859	-0.453547	CHP212	MYCN	red	TRUE	TRUE	FALSE	Brain
BBI1-CHP212-MYCN.Con2_06_Overlay_XY	890_1343	EC-amp	Focal-amp	EC-amp	EC-amp	1.78859	-0.453547	CHP212	MYCN	red	TRUE	TRUE	FALSE	Brain
BBI1-CHP212-MYCN.Con2_06_Overlay_XY	885_1542	EC-amp	Focal-amp	EC-amp	EC-amp	1.78859	-0.453547	CHP212	MYCN	red	TRUE	TRUE	FALSE	Brain
BBI1-CHP212-MYCN.Con2_06_Overlay_XY	917_406	EC-amp	Focal-amp	EC-amp	EC-amp	1.78859	-0.453547	CHP212	MYCN	red	TRUE	TRUE	FALSE	Brain
BBI1-CHP212-MYCN.Con2_06_Overlay_XY	923_175	EC-amp	Focal-amp	EC-amp	EC-amp	1.78859	-0.453547	CHP212	MYCN	red	TRUE	TRUE	FALSE	Brain
BBI1-CHP212-MYCN.Con2_06_Overlay_XY	950_1619	EC-amp	Focal-amp	EC-amp	EC-amp	1.78859	-0.453547	CHP212	MYCN	red	TRUE	TRUE	FALSE	Brain
BBI1-CHP212-MYCN.Con2_06_Overlay_XY	953_867	EC-amp	Focal-amp	EC-amp	EC-amp	1.78859	-0.453547	CHP212	MYCN	red	TRUE	TRUE	FALSE	Brain
BBI1-CHP212-MYCN.Con2_06_Overlay_XY	949_996	EC-amp	Focal-amp	EC-amp	EC-amp	1.78859	-0.453547	CHP212	MYCN	red	TRUE	TRUE	FALSE	Brain
BBI1-CHP212-MYCN.Con2_06_Overlay_XY	996_693	EC-amp	Focal-amp	EC-amp	EC-amp	1.78859	-0.453547	CHP212	MYCN	red	TRUE	TRUE	FALSE	Brain
BBI1-CHP212-MYCN.Con2_06_Overlay_XY	994_1761	EC-amp	Focal-amp	EC-amp	EC-amp	1.78859	-0.453547	CHP212	MYCN	red	TRUE	TRUE	FALSE	Brain
BBI1-CHP212-MYCN.Con2_06_Overlay_XY	992_749	EC-amp	No_Prediction (Low_CENT_Brightness)	EC-amp	EC-amp	1.78859	-0.453547	CHP212	MYCN	red	TRUE	TRUE	FALSE	Brain
BBI1-CHP212-MYCN.Con2_06_Overlay_XY	1043_852	EC-amp	Focal-amp	EC-amp	EC-amp	1.78859	-0.453547	CHP212	MYCN	red	TRUE	TRUE	FALSE	Brain
BBI1-CHP212-MYCN.Con2_06_Overlay_XY	1047_1508	EC-amp	Focal-amp	EC-amp	EC-amp	1.78859	-0.453547	CHP212	MYCN	red	TRUE	TRUE	FALSE	Brain
BBI1-CHP212-MYCN.Con2_06_Overlay_XY	1040_1838	HSR-amp	No_Prediction (Low_CENT_Brightness)	HSR-amp	EC-amp	1.78859	-0.453547	CHP212	MYCN	red	TRUE	TRUE	FALSE	Brain
BBI1-CHP212-MYCN.Con2_06_Overlay_XY	1037_765	EC-amp	Focal-amp	EC-amp	EC-amp	1.78859	-0.453547	CHP212	MYCN	red	TRUE	TRUE	FALSE	Brain
BBI1-CHP212-MYCN.Con2_06_Overlay_XY	1049_1112	EC-amp	Focal-amp	EC-amp	EC-amp	1.78859	-0.453547	CHP212	MYCN	red	TRUE	TRUE	FALSE	Brain
BBI1-CHP212-MYCN.Con2_06_Overlay_XY	1066_1731	EC-amp	Focal-amp	EC-amp	EC-amp	1.78859	-0.453547	CHP212	MYCN	red	TRUE	TRUE	FALSE	Brain
BBI1-CHP212-MYCN.Con2_06_Overlay_XY	1078_1313	EC-amp	Focal-amp	EC-amp	EC-amp	1.78859	-0.453547	CHP212	MYCN	red	TRUE	TRUE	FALSE	Brain
BBI1-CHP212-MYCN.Con2_06_Overlay_XY	1092_153	EC-amp	Focal-amp	EC-amp	EC-amp	1.78859	-0.453547	CHP212	MYCN	red	TRUE	TRUE	FALSE	Brain
BBI1-CHP212-MYCN.Con2_06_Overlay_XY	1104_1599	EC-amp	Focal-amp	EC-amp	EC-amp	1.78859	-0.453547	CHP212	MYCN	red	TRUE	TRUE	FALSE	Brain
BBI1-CHP212-MYCN.Con2_06_Overlay_XY	1124_352	EC-amp	Focal-amp	EC-amp	EC-amp	1.78859	-0.453547	CHP212	MYCN	red	TRUE	TRUE	FALSE	Brain
BBI1-CHP212-MYCN.Con2_06_Overlay_XY	1112_1890	EC-amp	Focal-amp	EC-amp	EC-amp	1.78859	-0.453547	CHP212	MYCN	red	TRUE	TRUE	FALSE	Brain
BBI1-CHP212-MYCN.Con2_06_Overlay_XY	1114_812	EC-amp	Focal-amp	EC-amp	EC-amp	1.78859	-0.453547	CHP212	MYCN	red	TRUE	TRUE	FALSE	Brain
BBI1-CHP212-MYCN.Con2_06_Overlay_XY	1123_1195	EC-amp	Focal-amp	EC-amp	EC-amp	1.78859	-0.453547	CHP212	MYCN	red	TRUE	TRUE	FALSE	Brain
BBI1-CHP212-MYCN.Con2_06_Overlay_XY	1132_1388	EC-amp	No_Prediction (Low_CENT_Brightness)	EC-amp	EC-amp	1.78859	-0.453547	CHP212	MYCN	red	TRUE	TRUE	FALSE	Brain
BBI1-CHP212-MYCN.Con2_06_Overlay_XY	1140_1479	HSR-amp	Focal-amp	HSR-amp	EC-amp	1.78859	-0.453547	CHP212	MYCN	red	TRUE	TRUE	FALSE	Brain
BBI1-CHP212-MYCN.Con2_06_Overlay_XY	1155_1786	EC-amp	Focal-amp	EC-amp	EC-amp	1.78859	-0.453547	CHP212	MYCN	red	TRUE	TRUE	FALSE	Brain
BBI1-CHP212-MYCN.Con2_06_Overlay_XY	1154_487	EC-amp	Focal-amp	EC-amp	EC-amp	1.78859	-0.453547	CHP212	MYCN	red	TRUE	TRUE	FALSE	Brain
BBI1-CHP212-MYCN.Con2_06_Overlay_XY	1174_42	EC-amp	Focal-amp	EC-amp	EC-amp	1.78859	-0.453547	CHP212	MYCN	red	TRUE	TRUE	FALSE	Brain
BBI1-CHP212-MYCN.Con2_06_Overlay_XY	1190_1602	EC-amp	Focal-amp	EC-amp	EC-amp	1.78859	-0.453547	CHP212	MYCN	red	TRUE	TRUE	FALSE	Brain
BBI1-CHP212-MYCN.Con2_06_Overlay_XY	1190_649	EC-amp	Focal-amp	EC-amp	EC-amp	1.78859	-0.453547	CHP212	MYCN	red	TRUE	TRUE	FALSE	Brain
BBI1-CHP212-MYCN.Con2_06_Overlay_XY	1207_271	EC-amp	Focal-amp	EC-amp	EC-amp	1.78859	-0.453547	CHP212	MYCN	red	TRUE	TRUE	FALSE	Brain
BBI1-CHP212-MYCN.Con2_06_Overlay_XY	1207_1092	EC-amp	Focal-amp	EC-amp	EC-amp	1.78859	-0.453547	CHP212	MYCN	red	TRUE	TRUE	FALSE	Brain
BBI1-CHP212-MYCN.Con2_06_Overlay_XY	1234_1004	HSR-amp	Focal-amp	HSR-amp	EC-amp	1.78859	-0.453547	CHP212	MYCN	red	TRUE	TRUE	FALSE	Brain
BBI1-CHP212-MYCN.Con2_06_Overlay_XY	1241_1679	EC-amp	Focal-amp	EC-amp	EC-amp	1.78859	-0.453547	CHP212	MYCN	red	TRUE	TRUE	FALSE	Brain
BBI1-CHP212-MYCN.Con2_06_Overlay_XY	1268_1284	EC-amp	Focal-amp	EC-amp	EC-amp	1.78859	-0.453547	CHP212	MYCN	red	TRUE	TRUE	FALSE	Brain
BBI1-CHP212-MYCN.Con2_06_Overlay_XY	1251_1541	EC-amp	No_Prediction (Low_CENT_Brightness)	EC-amp	EC-amp	1.78859	-0.453547	CHP212	MYCN	red	TRUE	TRUE	FALSE	Brain
BBI1-CHP212-MYCN.Con2_06_Overlay_XY	1264_902	EC-amp	Focal-amp	EC-amp	EC-amp	1.78859	-0.453547	CHP212	MYCN	red	TRUE	TRUE	FALSE	Brain
BBI1-CHP212-MYCN.Con2_06_Overlay_XY	1281_1842	HSR-amp	Focal-amp	HSR-amp	EC-amp	1.78859	-0.453547	CHP212	MYCN	red	TRUE	TRUE	FALSE	Brain
BBI1-CHP212-MYCN.Con2_06_Overlay_XY	1315_1744	EC-amp	Focal-amp	EC-amp	EC-amp	1.78859	-0.453547	CHP212	MYCN	red	TRUE	TRUE	FALSE	Brain
BBI1-CHP212-MYCN.Con2_06_Overlay_XY	1284_68	EC-amp	No_Prediction (Low_CENT_Brightness)	EC-amp	EC-amp	1.78859	-0.453547	CHP212	MYCN	red	TRUE	TRUE	FALSE	Brain
BBI1-CHP212-MYCN.Con2_06_Overlay_XY	1299_260	EC-amp	Focal-amp	EC-amp	EC-amp	1.78859	-0.453547	CHP212	MYCN	red	TRUE	TRUE	FALSE	Brain
BBI1-CHP212-MYCN.Con2_06_Overlay_XY	1287_1169	EC-amp	Focal-amp	EC-amp	EC-amp	1.78859	-0.453547	CHP212	MYCN	red	TRUE	TRUE	FALSE	Brain
BBI1-CHP212-MYCN.Con2_06_Overlay_XY	1310_775	EC-amp	Focal-amp	EC-amp	EC-amp	1.78859	-0.453547	CHP212	MYCN	red	TRUE	TRUE	FALSE	Brain
BBI1-CHP212-MYCN.Con2_06_Overlay_XY	1378_1462	EC-amp	Focal-amp	EC-amp	EC-amp	1.78859	-0.453547	CHP212	MYCN	red	TRUE	TRUE	FALSE	Brain
BBI1-CHP212-MYCN.Con2_06_Overlay_XY	1310_1088	EC-amp	Focal-amp	EC-amp	EC-amp	1.78859	-0.453547	CHP212	MYCN	red	TRUE	TRUE	FALSE	Brain
BBI1-CHP212-MYCN.Con2_06_Overlay_XY	1325_1591	EC-amp	Focal-amp	EC-amp	EC-amp	1.78859	-0.453547	CHP212	MYCN	red	TRUE	TRUE	FALSE	Brain
BBI1-CHP212-MYCN.Con2_06_Overlay_XY	1331_494	EC-amp	Focal-amp	EC-amp	EC-amp	1.78859	-0.453547	CHP212	MYCN	red	TRUE	TRUE	FALSE	Brain
BBI1-CHP212-MYCN.Con2_06_Overlay_XY	1354_1006	EC-amp	Focal-amp	EC-amp	EC-amp	1.78859	-0.453547	CHP212	MYCN	red	TRUE	TRUE	FALSE	Brain
BBI1-CHP212-MYCN.Con2_06_Overlay_XY	1394_1821	EC-amp	Focal-amp	EC-amp	EC-amp	1.78859	-0.453547	CHP212	MYCN	red	TRUE	TRUE	FALSE	Brain
BBI1-CHP212-MYCN.Con2_06_Overlay_XY	1377_442	EC-amp	Focal-amp	EC-amp	EC-amp	1.78859	-0.453547	CHP212	MYCN	red	TRUE	TRUE	FALSE	Brain
BBI1-CHP212-MYCN.Con2_06_Overlay_XY	1371_754	EC-amp	Focal-amp	EC-amp	EC-amp	1.78859	-0.453547	CHP212	MYCN	red	TRUE	TRUE	FALSE	Brain
BBI1-CHP212-MYCN.Con2_06_Overlay_XY	1394_287	EC-amp	Focal-amp	EC-amp	EC-amp	1.78859	-0.453547	CHP212	MYCN	red	TRUE	TRUE	FALSE	Brain
BBI1-CHP212-MYCN.Con2_06_Overlay_XY	1403_1094	EC-amp	Focal-amp	EC-amp	EC-amp	1.78859	-0.453547	CHP212	MYCN	red	TRUE	TRUE	FALSE	Brain
BBI1-CHP212-MYCN.Con2_06_Overlay_XY	1412_145	EC-amp	Focal-amp	EC-amp	EC-amp	1.78859	-0.453547	CHP212	MYCN	red	TRUE	TRUE	FALSE	Brain
BBI1-CHP212-MYCN.Con2_06_Overlay_XY	1420_865	HSR-amp	No_Prediction (Low_CENT_Brightness)	HSR-amp	EC-amp	1.78859	-0.453547	CHP212	MYCN	red	TRUE	TRUE	FALSE	Brain
BBI1-CHP212-MYCN.Con2_08_Overlay_XY	23_387	EC-amp	Focal-amp	EC-amp	EC-amp	1.85306	-1.12866	CHP212	MYCN	red	TRUE	TRUE	FALSE	Brain
BBI1-CHP212-MYCN.Con2_08_Overlay_XY	19_507	EC-amp	Focal-amp	EC-amp	EC-amp	1.85306	-1.12866	CHP212	MYCN	red	TRUE	TRUE	FALSE	Brain
BBI1-CHP212-MYCN.Con2_08_Overlay_XY	20_843	EC-amp	No_Prediction (Low_CENT_Brightness)	EC-amp	EC-amp	1.85306	-1.12866	CHP212	MYCN	red	TRUE	TRUE	FALSE	Brain
BBI1-CHP212-MYCN.Con2_08_Overlay_XY	37_984	EC-amp	Focal-amp	EC-amp	EC-amp	1.85306	-1.12866	CHP212	MYCN	red	TRUE	TRUE	FALSE	Brain
BBI1-CHP212-MYCN.Con2_08_Overlay_XY	12_1231	HSR-amp	No_Prediction (Low_CENT_Brightness)	HSR-amp	EC-amp	1.85306	-1.12866	CHP212	MYCN	red	TRUE	TRUE	FALSE	Brain
BBI1-CHP212-MYCN.Con2_08_Overlay_XY	7_1510	EC-amp	No_Prediction (Low_CENT_Brightness)	EC-amp	EC-amp	1.85306	-1.12866	CHP212	MYCN	red	TRUE	TRUE	FALSE	Brain
BBI1-CHP212-MYCN.Con2_08_Overlay_XY	19_1633	EC-amp	Focal-amp	EC-amp	EC-amp	1.85306	-1.12866	CHP212	MYCN	red	TRUE	TRUE	FALSE	Brain
BBI1-CHP212-MYCN.Con2_08_Overlay_XY	40_650	EC-amp	Focal-amp	EC-amp	EC-amp	1.85306	-1.12866	CHP212	MYCN	red	TRUE	TRUE	FALSE	Brain
BBI1-CHP212-MYCN.Con2_08_Overlay_XY	35_1888	EC-amp	Focal-amp	EC-amp	EC-amp	1.85306	-1.12866	CHP212	MYCN	red	TRUE	TRUE	FALSE	Brain
BBI1-CHP212-MYCN.Con2_08_Overlay_XY	58_29	EC-amp	Focal-amp	EC-amp	EC-amp	1.85306	-1.12866	CHP212	MYCN	red	TRUE	TRUE	FALSE	Brain
BBI1-CHP212-MYCN.Con2_08_Overlay_XY	92_407	HSR-amp	Focal-amp	HSR-amp	EC-amp	1.85306	-1.12866	CHP212	MYCN	red	TRUE	TRUE	FALSE	Brain
BBI1-CHP212-MYCN.Con2_08_Overlay_XY	94_1845	HSR-amp	No_Prediction (Low_CENT_Brightness)	HSR-amp	EC-amp	1.85306	-1.12866	CHP212	MYCN	red	TRUE	TRUE	FALSE	Brain
BBI1-CHP212-MYCN.Con2_08_Overlay_XY	112_1583	EC-amp	Focal-amp	EC-amp	EC-amp	1.85306	-1.12866	CHP212	MYCN	red	TRUE	TRUE	FALSE	Brain
BBI1-CHP212-MYCN.Con2_08_Overlay_XY	127_1501	EC-amp	Focal-amp	EC-amp	EC-amp	1.85306	-1.12866	CHP212	MYCN	red	TRUE	TRUE	FALSE	Brain
BBI1-CHP212-MYCN.Con2_08_Overlay_XY	112_1115	EC-amp	Focal-amp	EC-amp	EC-amp	1.85306	-1.12866	CHP212	MYCN	red	TRUE	TRUE	FALSE	Brain
BBI1-CHP212-MYCN.Con2_08_Overlay_XY	173_1045	EC-amp	Focal-amp	EC-amp	EC-amp	1.85306	-1.12866	CHP212	MYCN	red	TRUE	TRUE	FALSE	Brain
BBI1-CHP212-MYCN.Con2_08_Overlay_XY	182_900	EC-amp	Focal-amp	EC-amp	EC-amp	1.85306	-1.12866	CHP212	MYCN	red	TRUE	TRUE	FALSE	Brain
BBI1-CHP212-MYCN.Con2_08_Overlay_XY	206_1601	EC-amp	Focal-amp	EC-amp	EC-amp	1.85306	-1.12866	CHP212	MYCN	red	TRUE	TRUE	FALSE	Brain
BBI1-CHP212-MYCN.Con2_08_Overlay_XY	188_1839	EC-amp	Focal-amp	EC-amp	EC-amp	1.85306	-1.12866	CHP212	MYCN	red	TRUE	TRUE	FALSE	Brain
BBI1-CHP212-MYCN.Con2_08_Overlay_XY	215_725	EC-amp	Focal-amp	EC-amp	EC-amp	1.85306	-1.12866	CHP212	MYCN	red	TRUE	TRUE	FALSE	Brain
BBI1-CHP212-MYCN.Con2_08_Overlay_XY	223_1895	EC-amp	Focal-amp	EC-amp	EC-amp	1.85306	-1.12866	CHP212	MYCN	red	TRUE	TRUE	FALSE	Brain
BBI1-CHP212-MYCN.Con2_08_Overlay_XY	274_1806	EC-amp	Focal-amp	EC-amp	EC-amp	1.85306	-1.12866	CHP212	MYCN	red	TRUE	TRUE	FALSE	Brain
BBI1-CHP212-MYCN.Con2_08_Overlay_XY	233_987	EC-amp	Focal-amp	EC-amp	EC-amp	1.85306	-1.12866	CHP212	MYCN	red	TRUE	TRUE	FALSE	Brain
BBI1-CHP212-MYCN.Con2_08_Overlay_XY	298_255	EC-amp	Focal-amp	EC-amp	EC-amp	1.85306	-1.12866	CHP212	MYCN	red	TRUE	TRUE	FALSE	Brain
BBI1-CHP212-MYCN.Con2_08_Overlay_XY	257_492	EC-amp	Focal-amp	EC-amp	EC-amp	1.85306	-1.12866	CHP212	MYCN	red	TRUE	TRUE	FALSE	Brain
BBI1-CHP212-MYCN.Con2_08_Overlay_XY	280_1033	EC-amp	Focal-amp	EC-amp	EC-amp	1.85306	-1.12866	CHP212	MYCN	red	TRUE	TRUE	FALSE	Brain
BBI1-CHP212-MYCN.Con2_08_Overlay_XY	306_852	EC-amp	Focal-amp	EC-amp	EC-amp	1.85306	-1.12866	CHP212	MYCN	red	TRUE	TRUE	FALSE	Brain
BBI1-CHP212-MYCN.Con2_08_Overlay_XY	304_1608	EC-amp	Focal-amp	EC-amp	EC-amp	1.85306	-1.12866	CHP212	MYCN	red	TRUE	TRUE	FALSE	Brain
BBI1-CHP212-MYCN.Con2_08_Overlay_XY	319_1407	EC-amp	Focal-amp	EC-amp	EC-amp	1.85306	-1.12866	CHP212	MYCN	red	TRUE	TRUE	FALSE	Brain
BBI1-CHP212-MYCN.Con2_08_Overlay_XY	318_567	EC-amp	Focal-amp	EC-amp	EC-amp	1.85306	-1.12866	CHP212	MYCN	red	TRUE	TRUE	FALSE	Brain
BBI1-CHP212-MYCN.Con2_08_Overlay_XY	307_1724	EC-amp	Focal-amp	EC-amp	EC-amp	1.85306	-1.12866	CHP212	MYCN	red	TRUE	TRUE	FALSE	Brain
BBI1-CHP212-MYCN.Con2_08_Overlay_XY	321_45	EC-amp	Focal-amp	EC-amp	EC-amp	1.85306	-1.12866	CHP212	MYCN	red	TRUE	TRUE	FALSE	Brain
BBI1-CHP212-MYCN.Con2_08_Overlay_XY	332_1166	EC-amp	Focal-amp	EC-amp	EC-amp	1.85306	-1.12866	CHP212	MYCN	red	TRUE	TRUE	FALSE	Brain
BBI1-CHP212-MYCN.Con2_08_Overlay_XY	356_1667	EC-amp	Focal-amp	EC-amp	EC-amp	1.85306	-1.12866	CHP212	MYCN	red	TRUE	TRUE	FALSE	Brain
BBI1-CHP212-MYCN.Con2_08_Overlay_XY	382_161	EC-amp	Focal-amp	EC-amp	EC-amp	1.85306	-1.12866	CHP212	MYCN	red	TRUE	TRUE	FALSE	Brain
BBI1-CHP212-MYCN.Con2_08_Overlay_XY	386_706	EC-amp	Focal-amp	EC-amp	EC-amp	1.85306	-1.12866	CHP212	MYCN	red	TRUE	TRUE	FALSE	Brain
BBI1-CHP212-MYCN.Con2_08_Overlay_XY	393_905	EC-amp	Focal-amp	EC-amp	EC-amp	1.85306	-1.12866	CHP212	MYCN	red	TRUE	TRUE	FALSE	Brain
BBI1-CHP212-MYCN.Con2_08_Overlay_XY	398_1580	EC-amp	Focal-amp	EC-amp	EC-amp	1.85306	-1.12866	CHP212	MYCN	red	TRUE	TRUE	FALSE	Brain
BBI1-CHP212-MYCN.Con2_08_Overlay_XY	408_1183	EC-amp	Focal-amp	EC-amp	EC-amp	1.85306	-1.12866	CHP212	MYCN	red	TRUE	TRUE	FALSE	Brain
BBI1-CHP212-MYCN.Con2_08_Overlay_XY	429_73	EC-amp	Focal-amp	EC-amp	EC-amp	1.85306	-1.12866	CHP212	MYCN	red	TRUE	TRUE	FALSE	Brain
BBI1-CHP212-MYCN.Con2_08_Overlay_XY	455_1425	EC-amp	Focal-amp	EC-amp	EC-amp	1.85306	-1.12866	CHP212	MYCN	red	TRUE	TRUE	FALSE	Brain
BBI1-CHP212-MYCN.Con2_08_Overlay_XY	482_1231	EC-amp	Focal-amp	EC-amp	EC-amp	1.85306	-1.12866	CHP212	MYCN	red	TRUE	TRUE	FALSE	Brain
BBI1-CHP212-MYCN.Con2_08_Overlay_XY	482_1563	HSR-amp	No_Prediction (Low_CENT_Brightness)	HSR-amp	EC-amp	1.85306	-1.12866	CHP212	MYCN	red	TRUE	TRUE	FALSE	Brain
BBI1-CHP212-MYCN.Con2_08_Overlay_XY	509_1683	EC-amp	Focal-amp	EC-amp	EC-amp	1.85306	-1.12866	CHP212	MYCN	red	TRUE	TRUE	FALSE	Brain
BBI1-CHP212-MYCN.Con2_08_Overlay_XY	503_916	EC-amp	Focal-amp	EC-amp	EC-amp	1.85306	-1.12866	CHP212	MYCN	red	TRUE	TRUE	FALSE	Brain
BBI1-CHP212-MYCN.Con2_08_Overlay_XY	582_345	EC-amp	Focal-amp	EC-amp	EC-amp	1.85306	-1.12866	CHP212	MYCN	red	TRUE	TRUE	FALSE	Brain
BBI1-CHP212-MYCN.Con2_08_Overlay_XY	558_435	EC-amp	Focal-amp	EC-amp	EC-amp	1.85306	-1.12866	CHP212	MYCN	red	TRUE	TRUE	FALSE	Brain
BBI1-CHP212-MYCN.Con2_08_Overlay_XY	563_1899	EC-amp	Focal-amp	EC-amp	EC-amp	1.85306	-1.12866	CHP212	MYCN	red	TRUE	TRUE	FALSE	Brain
BBI1-CHP212-MYCN.Con2_08_Overlay_XY	613_1194	EC-amp	Focal-amp	EC-amp	EC-amp	1.85306	-1.12866	CHP212	MYCN	red	TRUE	TRUE	FALSE	Brain
BBI1-CHP212-MYCN.Con2_08_Overlay_XY	638_89	EC-amp	Focal-amp	EC-amp	EC-amp	1.85306	-1.12866	CHP212	MYCN	red	TRUE	TRUE	FALSE	Brain
BBI1-CHP212-MYCN.Con2_08_Overlay_XY	650_685	EC-amp	No_Prediction (Low_CENT_Brightness)	EC-amp	EC-amp	1.85306	-1.12866	CHP212	MYCN	red	TRUE	TRUE	FALSE	Brain
BBI1-CHP212-MYCN.Con2_08_Overlay_XY	658_952	HSR-amp	Focal-amp	HSR-amp	EC-amp	1.85306	-1.12866	CHP212	MYCN	red	TRUE	TRUE	FALSE	Brain
BBI1-CHP212-MYCN.Con2_08_Overlay_XY	693_1367	EC-amp	Focal-amp	EC-amp	EC-amp	1.85306	-1.12866	CHP212	MYCN	red	TRUE	TRUE	FALSE	Brain
BBI1-CHP212-MYCN.Con2_08_Overlay_XY	727_165	EC-amp	Focal-amp	EC-amp	EC-amp	1.85306	-1.12866	CHP212	MYCN	red	TRUE	TRUE	FALSE	Brain
BBI1-CHP212-MYCN.Con2_08_Overlay_XY	721_711	EC-amp	Focal-amp	EC-amp	EC-amp	1.85306	-1.12866	CHP212	MYCN	red	TRUE	TRUE	FALSE	Brain
BBI1-CHP212-MYCN.Con2_08_Overlay_XY	727_629	No-amp	Focal-amp	No-amp	EC-amp	1.85306	-1.12866	CHP212	MYCN	red	TRUE	TRUE	FALSE	Brain
BBI1-CHP212-MYCN.Con2_08_Overlay_XY	762_378	EC-amp	No_Prediction (Low_CENT_Brightness)	EC-amp	EC-amp	1.85306	-1.12866	CHP212	MYCN	red	TRUE	TRUE	FALSE	Brain
BBI1-CHP212-MYCN.Con2_08_Overlay_XY	772_1857	EC-amp	Focal-amp	EC-amp	EC-amp	1.85306	-1.12866	CHP212	MYCN	red	TRUE	TRUE	FALSE	Brain
BBI1-CHP212-MYCN.Con2_08_Overlay_XY	761_1029	EC-amp	Focal-amp	EC-amp	EC-amp	1.85306	-1.12866	CHP212	MYCN	red	TRUE	TRUE	FALSE	Brain
BBI1-CHP212-MYCN.Con2_08_Overlay_XY	785_1122	EC-amp	No_Prediction (Low_CENT_Brightness)	EC-amp	EC-amp	1.85306	-1.12866	CHP212	MYCN	red	TRUE	TRUE	FALSE	Brain
BBI1-CHP212-MYCN.Con2_08_Overlay_XY	779_1714	EC-amp	Focal-amp	EC-amp	EC-amp	1.85306	-1.12866	CHP212	MYCN	red	TRUE	TRUE	FALSE	Brain
BBI1-CHP212-MYCN.Con2_08_Overlay_XY	776_874	EC-amp	No_Prediction (Low_CENT_Brightness)	EC-amp	EC-amp	1.85306	-1.12866	CHP212	MYCN	red	TRUE	TRUE	FALSE	Brain
BBI1-CHP212-MYCN.Con2_08_Overlay_XY	823_689	EC-amp	Focal-amp	EC-amp	EC-amp	1.85306	-1.12866	CHP212	MYCN	red	TRUE	TRUE	FALSE	Brain
BBI1-CHP212-MYCN.Con2_08_Overlay_XY	812_1556	EC-amp	Focal-amp	EC-amp	EC-amp	1.85306	-1.12866	CHP212	MYCN	red	TRUE	TRUE	FALSE	Brain
BBI1-CHP212-MYCN.Con2_08_Overlay_XY	800_424	EC-amp	Focal-amp	EC-amp	EC-amp	1.85306	-1.12866	CHP212	MYCN	red	TRUE	TRUE	FALSE	Brain
BBI1-CHP212-MYCN.Con2_08_Overlay_XY	830_1460	EC-amp	Focal-amp	EC-amp	EC-amp	1.85306	-1.12866	CHP212	MYCN	red	TRUE	TRUE	FALSE	Brain
BBI1-CHP212-MYCN.Con2_08_Overlay_XY	879_1891	EC-amp	Focal-amp	EC-amp	EC-amp	1.85306	-1.12866	CHP212	MYCN	red	TRUE	TRUE	FALSE	Brain
BBI1-CHP212-MYCN.Con2_08_Overlay_XY	885_981	EC-amp	Focal-amp	EC-amp	EC-amp	1.85306	-1.12866	CHP212	MYCN	red	TRUE	TRUE	FALSE	Brain
BBI1-CHP212-MYCN.Con2_08_Overlay_XY	890_1335	EC-amp	Focal-amp	EC-amp	EC-amp	1.85306	-1.12866	CHP212	MYCN	red	TRUE	TRUE	FALSE	Brain
BBI1-CHP212-MYCN.Con2_08_Overlay_XY	916_1636	HSR-amp	Focal-amp	HSR-amp	EC-amp	1.85306	-1.12866	CHP212	MYCN	red	TRUE	TRUE	FALSE	Brain
BBI1-CHP212-MYCN.Con2_08_Overlay_XY	927_1758	EC-amp	Focal-amp	EC-amp	EC-amp	1.85306	-1.12866	CHP212	MYCN	red	TRUE	TRUE	FALSE	Brain
BBI1-CHP212-MYCN.Con2_08_Overlay_XY	955_1253	EC-amp	Focal-amp	EC-amp	EC-amp	1.85306	-1.12866	CHP212	MYCN	red	TRUE	TRUE	FALSE	Brain
BBI1-CHP212-MYCN.Con2_08_Overlay_XY	985_1523	EC-amp	Focal-amp	EC-amp	EC-amp	1.85306	-1.12866	CHP212	MYCN	red	TRUE	TRUE	FALSE	Brain
BBI1-CHP212-MYCN.Con2_08_Overlay_XY	984_494	EC-amp	Focal-amp	EC-amp	EC-amp	1.85306	-1.12866	CHP212	MYCN	red	TRUE	TRUE	FALSE	Brain
BBI1-CHP212-MYCN.Con2_08_Overlay_XY	1002_1877	EC-amp	Focal-amp	EC-amp	EC-amp	1.85306	-1.12866	CHP212	MYCN	red	TRUE	TRUE	FALSE	Brain
BBI1-CHP212-MYCN.Con2_08_Overlay_XY	1000_1147	EC-amp	Focal-amp	EC-amp	EC-amp	1.85306	-1.12866	CHP212	MYCN	red	TRUE	TRUE	FALSE	Brain
BBI1-CHP212-MYCN.Con2_08_Overlay_XY	1026_7	EC-amp	Focal-amp	EC-amp	EC-amp	1.85306	-1.12866	CHP212	MYCN	red	TRUE	TRUE	FALSE	Brain
BBI1-CHP212-MYCN.Con2_08_Overlay_XY	1043_588	No-amp	No-amp	EC-amp	EC-amp	1.85306	-1.12866	CHP212	MYCN	red	TRUE	TRUE	FALSE	Brain
BBI1-CHP212-MYCN.Con2_08_Overlay_XY	1042_483	HSR-amp	Focal-amp	HSR-amp	EC-amp	1.85306	-1.12866	CHP212	MYCN	red	TRUE	TRUE	FALSE	Brain
BBI1-CHP212-MYCN.Con2_08_Overlay_XY	1065_1740	EC-amp	Focal-amp	EC-amp	EC-amp	1.85306	-1.12866	CHP212	MYCN	red	TRUE	TRUE	FALSE	Brain
BBI1-CHP212-MYCN.Con2_08_Overlay_XY	1084_67	HSR-amp	No_Prediction (Low_CENT_Brightness)	HSR-amp	EC-amp	1.85306	-1.12866	CHP212	MYCN	red	TRUE	TRUE	FALSE	Brain
BBI1-CHP212-MYCN.Con2_08_Overlay_XY	1089_1210	EC-amp	Focal-amp	EC-amp	EC-amp	1.85306	-1.12866	CHP212	MYCN	red	TRUE	TRUE	FALSE	Brain
BBI1-CHP212-MYCN.Con2_08_Overlay_XY	1134_449	EC-amp	Focal-amp	EC-amp	EC-amp	1.85306	-1.12866	CHP212	MYCN	red	TRUE	TRUE	FALSE	Brain
BBI1-CHP212-MYCN.Con2_08_Overlay_XY	1137_1897	EC-amp	Focal-amp	EC-amp	EC-amp	1.85306	-1.12866	CHP212	MYCN	red	TRUE	TRUE	FALSE	Brain
BBI1-CHP212-MYCN.Con2_08_Overlay_XY	1138_1750	EC-amp	Focal-amp	EC-amp	EC-amp	1.85306	-1.12866	CHP212	MYCN	red	TRUE	TRUE	FALSE	Brain
BBI1-CHP212-MYCN.Con2_08_Overlay_XY	1152_1516	EC-amp	Focal-amp	EC-amp	EC-amp	1.85306	-1.12866	CHP212	MYCN	red	TRUE	TRUE	FALSE	Brain
BBI1-CHP212-MYCN.Con2_08_Overlay_XY	1165_654	EC-amp	Focal-amp	EC-amp	EC-amp	1.85306	-1.12866	CHP212	MYCN	red	TRUE	TRUE	FALSE	Brain
BBI1-CHP212-MYCN.Con2_08_Overlay_XY	1160_249	EC-amp	Focal-amp	EC-amp	EC-amp	1.85306	-1.12866	CHP212	MYCN	red	TRUE	TRUE	FALSE	Brain
BBI1-CHP212-MYCN.Con2_08_Overlay_XY	1190_1602	EC-amp	Focal-amp	EC-amp	EC-amp	1.85306	-1.12866	CHP212	MYCN	red	TRUE	TRUE	FALSE	Brain
BBI1-CHP212-MYCN.Con2_08_Overlay_XY	1224_1472	EC-amp	Focal-amp	EC-amp	EC-amp	1.85306	-1.12866	CHP212	MYCN	red	TRUE	TRUE	FALSE	Brain
BBI1-CHP212-MYCN.Con2_08_Overlay_XY	1236_254	EC-amp	Focal-amp	EC-amp	EC-amp	1.85306	-1.12866	CHP212	MYCN	red	TRUE	TRUE	FALSE	Brain
BBI1-CHP212-MYCN.Con2_08_Overlay_XY	1279_1759	EC-amp	Focal-amp	EC-amp	EC-amp	1.85306	-1.12866	CHP212	MYCN	red	TRUE	TRUE	FALSE	Brain
BBI1-CHP212-MYCN.Con2_08_Overlay_XY	1298_876	EC-amp	Focal-amp	EC-amp	EC-amp	1.85306	-1.12866	CHP212	MYCN	red	TRUE	TRUE	FALSE	Brain
BBI1-CHP212-MYCN.Con2_08_Overlay_XY	1294_978	EC-amp	Focal-amp	EC-amp	EC-amp	1.85306	-1.12866	CHP212	MYCN	red	TRUE	TRUE	FALSE	Brain
BBI1-CHP212-MYCN.Con2_08_Overlay_XY	1302_773	EC-amp	No_Prediction (Low_CENT_Brightness)	EC-amp	EC-amp	1.85306	-1.12866	CHP212	MYCN	red	TRUE	TRUE	FALSE	Brain
BBI1-CHP212-MYCN.Con2_08_Overlay_XY	1303_1898	EC-amp	Focal-amp	EC-amp	EC-amp	1.85306	-1.12866	CHP212	MYCN	red	TRUE	TRUE	FALSE	Brain
BBI1-CHP212-MYCN.Con2_08_Overlay_XY	1318_475	EC-amp	Focal-amp	EC-amp	EC-amp	1.85306	-1.12866	CHP212	MYCN	red	TRUE	TRUE	FALSE	Brain
BBI1-CHP212-MYCN.Con2_08_Overlay_XY	1325_267	EC-amp	Focal-amp	EC-amp	EC-amp	1.85306	-1.12866	CHP212	MYCN	red	TRUE	TRUE	FALSE	Brain
BBI1-CHP212-MYCN.Con2_08_Overlay_XY	1333_614	EC-amp	Focal-amp	EC-amp	EC-amp	1.85306	-1.12866	CHP212	MYCN	red	TRUE	TRUE	FALSE	Brain
BBI1-CHP212-MYCN.Con2_08_Overlay_XY	1323_1104	EC-amp	Focal-amp	EC-amp	EC-amp	1.85306	-1.12866	CHP212	MYCN	red	TRUE	TRUE	FALSE	Brain
BBI1-CHP212-MYCN.Con2_08_Overlay_XY	1338_12	No-amp	No-amp	HSR-amp	EC-amp	1.85306	-1.12866	CHP212	MYCN	red	TRUE	TRUE	FALSE	Brain
BBI1-CHP212-MYCN.Con2_08_Overlay_XY	1349_1389	EC-amp	Focal-amp	EC-amp	EC-amp	1.85306	-1.12866	CHP212	MYCN	red	TRUE	TRUE	FALSE	Brain
BBI1-CHP212-MYCN.Con2_08_Overlay_XY	1368_1573	EC-amp	Focal-amp	EC-amp	EC-amp	1.85306	-1.12866	CHP212	MYCN	red	TRUE	TRUE	FALSE	Brain
BBI1-CHP212-MYCN.Con2_08_Overlay_XY	1380_763	EC-amp	Focal-amp	EC-amp	EC-amp	1.85306	-1.12866	CHP212	MYCN	red	TRUE	TRUE	FALSE	Brain
BBI1-CHP212-MYCN.Con2_08_Overlay_XY	1385_506	HSR-amp	Focal-amp	HSR-amp	EC-amp	1.85306	-1.12866	CHP212	MYCN	red	TRUE	TRUE	FALSE	Brain
BBI1-CHP212-MYCN.Con2_08_Overlay_XY	1426_1073	EC-amp	Focal-amp	EC-amp	EC-amp	1.85306	-1.12866	CHP212	MYCN	red	TRUE	TRUE	FALSE	Brain
BBI1-CHP212-MYCN.Con2_08_Overlay_XY	1428_137	EC-amp	Focal-amp	EC-amp	EC-amp	1.85306	-1.12866	CHP212	MYCN	red	TRUE	TRUE	FALSE	Brain
BBI1-CHP212-MYCN.Con2_13_Overlay_XY	70_744	EC-amp	Focal-amp	EC-amp	EC-amp	1.64254	-1.25573	CHP212	MYCN	red	TRUE	TRUE	FALSE	Brain
BBI1-CHP212-MYCN.Con2_13_Overlay_XY	25_1049	EC-amp	Focal-amp	EC-amp	EC-amp	1.64254	-1.25573	CHP212	MYCN	red	TRUE	TRUE	FALSE	Brain
BBI1-CHP212-MYCN.Con2_13_Overlay_XY	14_1719	EC-amp	No_Prediction (Low_CENT_Brightness)	EC-amp	EC-amp	1.64254	-1.25573	CHP212	MYCN	red	TRUE	TRUE	FALSE	Brain
BBI1-CHP212-MYCN.Con2_13_Overlay_XY	91_324	EC-amp	Focal-amp	EC-amp	EC-amp	1.64254	-1.25573	CHP212	MYCN	red	TRUE	TRUE	FALSE	Brain
BBI1-CHP212-MYCN.Con2_13_Overlay_XY	54_211	EC-amp	No_Prediction (Low_CENT_Brightness)	EC-amp	EC-amp	1.64254	-1.25573	CHP212	MYCN	red	TRUE	TRUE	FALSE	Brain
BBI1-CHP212-MYCN.Con2_13_Overlay_XY	62_1476	EC-amp	Focal-amp	EC-amp	EC-amp	1.64254	-1.25573	CHP212	MYCN	red	TRUE	TRUE	FALSE	Brain
BBI1-CHP212-MYCN.Con2_13_Overlay_XY	74_153	EC-amp	Focal-amp	EC-amp	EC-amp	1.64254	-1.25573	CHP212	MYCN	red	TRUE	TRUE	FALSE	Brain
BBI1-CHP212-MYCN.Con2_13_Overlay_XY	108_935	EC-amp	Focal-amp	EC-amp	EC-amp	1.64254	-1.25573	CHP212	MYCN	red	TRUE	TRUE	FALSE	Brain
BBI1-CHP212-MYCN.Con2_13_Overlay_XY	136_1240	EC-amp	Focal-amp	EC-amp	EC-amp	1.64254	-1.25573	CHP212	MYCN	red	TRUE	TRUE	FALSE	Brain
BBI1-CHP212-MYCN.Con2_13_Overlay_XY	170_1666	EC-amp	Focal-amp	EC-amp	EC-amp	1.64254	-1.25573	CHP212	MYCN	red	TRUE	TRUE	FALSE	Brain
BBI1-CHP212-MYCN.Con2_13_Overlay_XY	254_1740	EC-amp	Focal-amp	EC-amp	EC-amp	1.64254	-1.25573	CHP212	MYCN	red	TRUE	TRUE	FALSE	Brain
BBI1-CHP212-MYCN.Con2_13_Overlay_XY	260_1364	EC-amp	Focal-amp	EC-amp	EC-amp	1.64254	-1.25573	CHP212	MYCN	red	TRUE	TRUE	FALSE	Brain
BBI1-CHP212-MYCN.Con2_13_Overlay_XY	276_1180	EC-amp	Focal-amp	EC-amp	EC-amp	1.64254	-1.25573	CHP212	MYCN	red	TRUE	TRUE	FALSE	Brain
BBI1-CHP212-MYCN.Con2_13_Overlay_XY	291_455	EC-amp	Focal-amp	EC-amp	EC-amp	1.64254	-1.25573	CHP212	MYCN	red	TRUE	TRUE	FALSE	Brain
BBI1-CHP212-MYCN.Con2_13_Overlay_XY	341_550	EC-amp	Focal-amp	EC-amp	EC-amp	1.64254	-1.25573	CHP212	MYCN	red	TRUE	TRUE	FALSE	Brain
BBI1-CHP212-MYCN.Con2_13_Overlay_XY	344_1750	EC-amp	Focal-amp	EC-amp	EC-amp	1.64254	-1.25573	CHP212	MYCN	red	TRUE	TRUE	FALSE	Brain
BBI1-CHP212-MYCN.Con2_13_Overlay_XY	379_48	EC-amp	Focal-amp	EC-amp	EC-amp	1.64254	-1.25573	CHP212	MYCN	red	TRUE	TRUE	FALSE	Brain
BBI1-CHP212-MYCN.Con2_13_Overlay_XY	416_988	EC-amp	Focal-amp	EC-amp	EC-amp	1.64254	-1.25573	CHP212	MYCN	red	TRUE	TRUE	FALSE	Brain
BBI1-CHP212-MYCN.Con2_13_Overlay_XY	391_909	EC-amp	No_Prediction (Low_CENT_Brightness)	EC-amp	EC-amp	1.64254	-1.25573	CHP212	MYCN	red	TRUE	TRUE	FALSE	Brain
BBI1-CHP212-MYCN.Con2_13_Overlay_XY	500_15	EC-amp	Focal-amp	EC-amp	EC-amp	1.64254	-1.25573	CHP212	MYCN	red	TRUE	TRUE	FALSE	Brain
BBI1-CHP212-MYCN.Con2_13_Overlay_XY	521_515	EC-amp	Focal-amp	EC-amp	EC-amp	1.64254	-1.25573	CHP212	MYCN	red	TRUE	TRUE	FALSE	Brain
BBI1-CHP212-MYCN.Con2_13_Overlay_XY	548_394	EC-amp	Focal-amp	EC-amp	EC-amp	1.64254	-1.25573	CHP212	MYCN	red	TRUE	TRUE	FALSE	Brain
BBI1-CHP212-MYCN.Con2_13_Overlay_XY	558_1330	EC-amp	Focal-amp	EC-amp	EC-amp	1.64254	-1.25573	CHP212	MYCN	red	TRUE	TRUE	FALSE	Brain
BBI1-CHP212-MYCN.Con2_13_Overlay_XY	594_1646	EC-amp	Focal-amp	EC-amp	EC-amp	1.64254	-1.25573	CHP212	MYCN	red	TRUE	TRUE	FALSE	Brain
BBI1-CHP212-MYCN.Con2_13_Overlay_XY	621_237	EC-amp	Focal-amp	EC-amp	EC-amp	1.64254	-1.25573	CHP212	MYCN	red	TRUE	TRUE	FALSE	Brain
BBI1-CHP212-MYCN.Con2_13_Overlay_XY	635_447	EC-amp	No_Prediction (Low_CENT_Brightness)	EC-amp	EC-amp	1.64254	-1.25573	CHP212	MYCN	red	TRUE	TRUE	FALSE	Brain
BBI1-CHP212-MYCN.Con2_13_Overlay_XY	672_181	EC-amp	Focal-amp	EC-amp	EC-amp	1.64254	-1.25573	CHP212	MYCN	red	TRUE	TRUE	FALSE	Brain
BBI1-CHP212-MYCN.Con2_13_Overlay_XY	737_1522	EC-amp	Focal-amp	EC-amp	EC-amp	1.64254	-1.25573	CHP212	MYCN	red	TRUE	TRUE	FALSE	Brain
BBI1-CHP212-MYCN.Con2_13_Overlay_XY	733_800	EC-amp	Focal-amp	EC-amp	EC-amp	1.64254	-1.25573	CHP212	MYCN	red	TRUE	TRUE	FALSE	Brain
BBI1-CHP212-MYCN.Con2_13_Overlay_XY	823_1120	EC-amp	Focal-amp	EC-amp	EC-amp	1.64254	-1.25573	CHP212	MYCN	red	TRUE	TRUE	FALSE	Brain
BBI1-CHP212-MYCN.Con2_13_Overlay_XY	839_1875	EC-amp	Focal-amp	EC-amp	EC-amp	1.64254	-1.25573	CHP212	MYCN	red	TRUE	TRUE	FALSE	Brain
BBI1-CHP212-MYCN.Con2_13_Overlay_XY	845_91	EC-amp	Focal-amp	EC-amp	EC-amp	1.64254	-1.25573	CHP212	MYCN	red	TRUE	TRUE	FALSE	Brain
BBI1-CHP212-MYCN.Con2_13_Overlay_XY	883_169	EC-amp	Focal-amp	EC-amp	EC-amp	1.64254	-1.25573	CHP212	MYCN	red	TRUE	TRUE	FALSE	Brain
BBI1-CHP212-MYCN.Con2_13_Overlay_XY	878_1510	EC-amp	Focal-amp	EC-amp	EC-amp	1.64254	-1.25573	CHP212	MYCN	red	TRUE	TRUE	FALSE	Brain
BBI1-CHP212-MYCN.Con2_13_Overlay_XY	945_620	EC-amp	Focal-amp	EC-amp	EC-amp	1.64254	-1.25573	CHP212	MYCN	red	TRUE	TRUE	FALSE	Brain
BBI1-CHP212-MYCN.Con2_13_Overlay_XY	955_1557	EC-amp	Focal-amp	EC-amp	EC-amp	1.64254	-1.25573	CHP212	MYCN	red	TRUE	TRUE	FALSE	Brain
BBI1-CHP212-MYCN.Con2_13_Overlay_XY	984_231	EC-amp	Focal-amp	EC-amp	EC-amp	1.64254	-1.25573	CHP212	MYCN	red	TRUE	TRUE	FALSE	Brain
BBI1-CHP212-MYCN.Con2_13_Overlay_XY	1006_34	EC-amp	No_Prediction (Low_CENT_Brightness)	EC-amp	EC-amp	1.64254	-1.25573	CHP212	MYCN	red	TRUE	TRUE	FALSE	Brain
BBI1-CHP212-MYCN.Con2_13_Overlay_XY	1020_835	EC-amp	Focal-amp	EC-amp	EC-amp	1.64254	-1.25573	CHP212	MYCN	red	TRUE	TRUE	FALSE	Brain
BBI1-CHP212-MYCN.Con2_13_Overlay_XY	1014_580	EC-amp	Focal-amp	EC-amp	EC-amp	1.64254	-1.25573	CHP212	MYCN	red	TRUE	TRUE	FALSE	Brain
BBI1-CHP212-MYCN.Con2_13_Overlay_XY	1025_1068	EC-amp	Focal-amp	EC-amp	EC-amp	1.64254	-1.25573	CHP212	MYCN	red	TRUE	TRUE	FALSE	Brain
BBI1-CHP212-MYCN.Con2_13_Overlay_XY	1040_1756	EC-amp	Focal-amp	EC-amp	EC-amp	1.64254	-1.25573	CHP212	MYCN	red	TRUE	TRUE	FALSE	Brain
BBI1-CHP212-MYCN.Con2_13_Overlay_XY	1109_654	EC-amp	Focal-amp	EC-amp	EC-amp	1.64254	-1.25573	CHP212	MYCN	red	TRUE	TRUE	FALSE	Brain
BBI1-CHP212-MYCN.Con2_13_Overlay_XY	1123_438	EC-amp	Focal-amp	EC-amp	EC-amp	1.64254	-1.25573	CHP212	MYCN	red	TRUE	TRUE	FALSE	Brain
BBI1-CHP212-MYCN.Con2_13_Overlay_XY	1169_326	EC-amp	Focal-amp	EC-amp	EC-amp	1.64254	-1.25573	CHP212	MYCN	red	TRUE	TRUE	FALSE	Brain
BBI1-CHP212-MYCN.Con2_13_Overlay_XY	1205_1728	EC-amp	Focal-amp	EC-amp	EC-amp	1.64254	-1.25573	CHP212	MYCN	red	TRUE	TRUE	FALSE	Brain
BBI1-CHP212-MYCN.Con2_13_Overlay_XY	1241_1303	EC-amp	Focal-amp	EC-amp	EC-amp	1.64254	-1.25573	CHP212	MYCN	red	TRUE	TRUE	FALSE	Brain
BBI1-CHP212-MYCN.Con2_13_Overlay_XY	1260_1219	EC-amp	No_Prediction (Low_CENT_Brightness)	EC-amp	EC-amp	1.64254	-1.25573	CHP212	MYCN	red	TRUE	TRUE	FALSE	Brain
BBI1-CHP212-MYCN.Con2_13_Overlay_XY	1272_830	EC-amp	Focal-amp	EC-amp	EC-amp	1.64254	-1.25573	CHP212	MYCN	red	TRUE	TRUE	FALSE	Brain
BBI1-CHP212-MYCN.Con2_13_Overlay_XY	1299_1749	EC-amp	Focal-amp	EC-amp	EC-amp	1.64254	-1.25573	CHP212	MYCN	red	TRUE	TRUE	FALSE	Brain
BBI1-CHP212-MYCN.Con2_13_Overlay_XY	1299_313	EC-amp	Focal-amp	EC-amp	EC-amp	1.64254	-1.25573	CHP212	MYCN	red	TRUE	TRUE	FALSE	Brain
BBI1-CHP212-MYCN.Con2_13_Overlay_XY	1309_1903	EC-amp	Focal-amp	EC-amp	EC-amp	1.64254	-1.25573	CHP212	MYCN	red	TRUE	TRUE	FALSE	Brain
BBI1-CHP212-MYCN.Con2_13_Overlay_XY	1315_392	EC-amp	Focal-amp	EC-amp	EC-amp	1.64254	-1.25573	CHP212	MYCN	red	TRUE	TRUE	FALSE	Brain
BBI1-CHP212-MYCN.Con2_13_Overlay_XY	1318_695	EC-amp	Focal-amp	EC-amp	EC-amp	1.64254	-1.25573	CHP212	MYCN	red	TRUE	TRUE	FALSE	Brain
BBI1-CHP212-MYCN.Con2_13_Overlay_XY	1333_64	EC-amp	Focal-amp	EC-amp	EC-amp	1.64254	-1.25573	CHP212	MYCN	red	TRUE	TRUE	FALSE	Brain
BBI1-CHP212-MYCN.Con2_13_Overlay_XY	1345_8	HSR-amp	No_Prediction (Low_CENT_Brightness)	HSR-amp	EC-amp	1.64254	-1.25573	CHP212	MYCN	red	TRUE	TRUE	FALSE	Brain
BBI1-CHP212-MYCN.Con2_13_Overlay_XY	1373_617	EC-amp	Focal-amp	EC-amp	EC-amp	1.64254	-1.25573	CHP212	MYCN	red	TRUE	TRUE	FALSE	Brain
BBI1-CHP212-MYCN.Con2_13_Overlay_XY	1378_812	EC-amp	Focal-amp	EC-amp	EC-amp	1.64254	-1.25573	CHP212	MYCN	red	TRUE	TRUE	FALSE	Brain
BBI1-CHP212-MYCN.Con2_13_Overlay_XY	1378_1578	EC-amp	Focal-amp	EC-amp	EC-amp	1.64254	-1.25573	CHP212	MYCN	red	TRUE	TRUE	FALSE	Brain
BBI1-CHP212-MYCN.Con2_13_Overlay_XY	1407_200	EC-amp	Focal-amp	EC-amp	EC-amp	1.64254	-1.25573	CHP212	MYCN	red	TRUE	TRUE	FALSE	Brain
BBI1-CHP212-MYCN.Con2_13_Overlay_XY	1398_1265	EC-amp	Focal-amp	EC-amp	EC-amp	1.64254	-1.25573	CHP212	MYCN	red	TRUE	TRUE	FALSE	Brain
BBI1-CHP212-MYCN.Con2_13_Overlay_XY	1418_1392	EC-amp	No_Prediction (Low_CENT_Brightness)	EC-amp	EC-amp	1.64254	-1.25573	CHP212	MYCN	red	TRUE	TRUE	FALSE	Brain
BBI1-CHP212-MYCN.Con2_17_Overlay_XY	46_1295	EC-amp	Focal-amp	EC-amp	EC-amp	0.987409	-1.2352	CHP212	MYCN	red	TRUE	TRUE	FALSE	Brain
BBI1-CHP212-MYCN.Con2_17_Overlay_XY	14_1563	HSR-amp	Focal-amp	HSR-amp	EC-amp	0.987409	-1.2352	CHP212	MYCN	red	TRUE	TRUE	FALSE	Brain
BBI1-CHP212-MYCN.Con2_17_Overlay_XY	51_716	HSR-amp	Focal-amp	HSR-amp	EC-amp	0.987409	-1.2352	CHP212	MYCN	red	TRUE	TRUE	FALSE	Brain
BBI1-CHP212-MYCN.Con2_17_Overlay_XY	91_949	EC-amp	Focal-amp	EC-amp	EC-amp	0.987409	-1.2352	CHP212	MYCN	red	TRUE	TRUE	FALSE	Brain
BBI1-CHP212-MYCN.Con2_17_Overlay_XY	44_255	EC-amp	Focal-amp	EC-amp	EC-amp	0.987409	-1.2352	CHP212	MYCN	red	TRUE	TRUE	FALSE	Brain
BBI1-CHP212-MYCN.Con2_17_Overlay_XY	102_641	EC-amp	Focal-amp	EC-amp	EC-amp	0.987409	-1.2352	CHP212	MYCN	red	TRUE	TRUE	FALSE	Brain
BBI1-CHP212-MYCN.Con2_17_Overlay_XY	101_1077	EC-amp	Focal-amp	EC-amp	EC-amp	0.987409	-1.2352	CHP212	MYCN	red	TRUE	TRUE	FALSE	Brain
BBI1-CHP212-MYCN.Con2_17_Overlay_XY	108_1607	HSR-amp	Focal-amp	HSR-amp	EC-amp	0.987409	-1.2352	CHP212	MYCN	red	TRUE	TRUE	FALSE	Brain
BBI1-CHP212-MYCN.Con2_17_Overlay_XY	136_1240	EC-amp	Focal-amp	EC-amp	EC-amp	0.987409	-1.2352	CHP212	MYCN	red	TRUE	TRUE	FALSE	Brain
BBI1-CHP212-MYCN.Con2_17_Overlay_XY	148_860	EC-amp	Focal-amp	EC-amp	EC-amp	0.987409	-1.2352	CHP212	MYCN	red	TRUE	TRUE	FALSE	Brain
BBI1-CHP212-MYCN.Con2_17_Overlay_XY	182_1358	HSR-amp	Focal-amp	HSR-amp	EC-amp	0.987409	-1.2352	CHP212	MYCN	red	TRUE	TRUE	FALSE	Brain
BBI1-CHP212-MYCN.Con2_17_Overlay_XY	156_1778	HSR-amp	Focal-amp	HSR-amp	EC-amp	0.987409	-1.2352	CHP212	MYCN	red	TRUE	TRUE	FALSE	Brain
BBI1-CHP212-MYCN.Con2_17_Overlay_XY	161_1058	EC-amp	No_Prediction (Low_CENT_Brightness)	EC-amp	EC-amp	0.987409	-1.2352	CHP212	MYCN	red	TRUE	TRUE	FALSE	Brain
BBI1-CHP212-MYCN.Con2_17_Overlay_XY	207_944	HSR-amp	No_Prediction (Low_CENT_Brightness)	HSR-amp	EC-amp	0.987409	-1.2352	CHP212	MYCN	red	TRUE	TRUE	FALSE	Brain
BBI1-CHP212-MYCN.Con2_17_Overlay_XY	251_1798	EC-amp	No_Prediction (Low_CENT_Brightness)	EC-amp	EC-amp	0.987409	-1.2352	CHP212	MYCN	red	TRUE	TRUE	FALSE	Brain
BBI1-CHP212-MYCN.Con2_17_Overlay_XY	284_385	EC-amp	Focal-amp	EC-amp	EC-amp	0.987409	-1.2352	CHP212	MYCN	red	TRUE	TRUE	FALSE	Brain
BBI1-CHP212-MYCN.Con2_17_Overlay_XY	274_759	EC-amp	Focal-amp	EC-amp	EC-amp	0.987409	-1.2352	CHP212	MYCN	red	TRUE	TRUE	FALSE	Brain
BBI1-CHP212-MYCN.Con2_17_Overlay_XY	279_1184	EC-amp	Focal-amp	EC-amp	EC-amp	0.987409	-1.2352	CHP212	MYCN	red	TRUE	TRUE	FALSE	Brain
BBI1-CHP212-MYCN.Con2_17_Overlay_XY	307_879	HSR-amp	Focal-amp	HSR-amp	EC-amp	0.987409	-1.2352	CHP212	MYCN	red	TRUE	TRUE	FALSE	Brain
BBI1-CHP212-MYCN.Con2_17_Overlay_XY	288_687	EC-amp	No_Prediction (Low_CENT_Brightness)	EC-amp	EC-amp	0.987409	-1.2352	CHP212	MYCN	red	TRUE	TRUE	FALSE	Brain
BBI1-CHP212-MYCN.Con2_17_Overlay_XY	314_981	HSR-amp	Focal-amp	HSR-amp	EC-amp	0.987409	-1.2352	CHP212	MYCN	red	TRUE	TRUE	FALSE	Brain
BBI1-CHP212-MYCN.Con2_17_Overlay_XY	306_1634	EC-amp	Focal-amp	EC-amp	EC-amp	0.987409	-1.2352	CHP212	MYCN	red	TRUE	TRUE	FALSE	Brain
BBI1-CHP212-MYCN.Con2_17_Overlay_XY	319_259	HSR-amp	Focal-amp	HSR-amp	EC-amp	0.987409	-1.2352	CHP212	MYCN	red	TRUE	TRUE	FALSE	Brain
BBI1-CHP212-MYCN.Con2_17_Overlay_XY	332_1720	EC-amp	Focal-amp	EC-amp	EC-amp	0.987409	-1.2352	CHP212	MYCN	red	TRUE	TRUE	FALSE	Brain
BBI1-CHP212-MYCN.Con2_17_Overlay_XY	334_1840	EC-amp	Focal-amp	EC-amp	EC-amp	0.987409	-1.2352	CHP212	MYCN	red	TRUE	TRUE	FALSE	Brain
BBI1-CHP212-MYCN.Con2_17_Overlay_XY	329_1328	EC-amp	No_Prediction (Low_CENT_Brightness)	EC-amp	EC-amp	0.987409	-1.2352	CHP212	MYCN	red	TRUE	TRUE	FALSE	Brain
BBI1-CHP212-MYCN.Con2_17_Overlay_XY	347_802	EC-amp	No_Prediction (Low_CENT_Brightness)	EC-amp	EC-amp	0.987409	-1.2352	CHP212	MYCN	red	TRUE	TRUE	FALSE	Brain
BBI1-CHP212-MYCN.Con2_17_Overlay_XY	344_1904	EC-amp	No_Prediction (Low_CENT_Brightness)	EC-amp	EC-amp	0.987409	-1.2352	CHP212	MYCN	red	TRUE	TRUE	FALSE	Brain
BBI1-CHP212-MYCN.Con2_17_Overlay_XY	349_593	EC-amp	Focal-amp	EC-amp	EC-amp	0.987409	-1.2352	CHP212	MYCN	red	TRUE	TRUE	FALSE	Brain
BBI1-CHP212-MYCN.Con2_17_Overlay_XY	347_660	HSR-amp	No_Prediction (Low_CENT_Brightness)	HSR-amp	EC-amp	0.987409	-1.2352	CHP212	MYCN	red	TRUE	TRUE	FALSE	Brain
BBI1-CHP212-MYCN.Con2_17_Overlay_XY	359_1528	HSR-amp	No_Prediction (Low_CENT_Brightness)	HSR-amp	EC-amp	0.987409	-1.2352	CHP212	MYCN	red	TRUE	TRUE	FALSE	Brain
BBI1-CHP212-MYCN.Con2_17_Overlay_XY	364_411	EC-amp	Focal-amp	EC-amp	EC-amp	0.987409	-1.2352	CHP212	MYCN	red	TRUE	TRUE	FALSE	Brain
BBI1-CHP212-MYCN.Con2_17_Overlay_XY	379_150	EC-amp	Focal-amp	EC-amp	EC-amp	0.987409	-1.2352	CHP212	MYCN	red	TRUE	TRUE	FALSE	Brain
BBI1-CHP212-MYCN.Con2_17_Overlay_XY	391_721	HSR-amp	No_Prediction (Low_CENT_Brightness)	HSR-amp	EC-amp	0.987409	-1.2352	CHP212	MYCN	red	TRUE	TRUE	FALSE	Brain
BBI1-CHP212-MYCN.Con2_17_Overlay_XY	386_224	EC-amp	Focal-amp	EC-amp	EC-amp	0.987409	-1.2352	CHP212	MYCN	red	TRUE	TRUE	FALSE	Brain
BBI1-CHP212-MYCN.Con2_17_Overlay_XY	405_1471	EC-amp	Focal-amp	EC-amp	EC-amp	0.987409	-1.2352	CHP212	MYCN	red	TRUE	TRUE	FALSE	Brain
BBI1-CHP212-MYCN.Con2_17_Overlay_XY	396_1658	EC-amp	No_Prediction (Low_CENT_Brightness)	EC-amp	EC-amp	0.987409	-1.2352	CHP212	MYCN	red	TRUE	TRUE	FALSE	Brain
BBI1-CHP212-MYCN.Con2_17_Overlay_XY	418_1569	EC-amp	No_Prediction (Low_CENT_Brightness)	EC-amp	EC-amp	0.987409	-1.2352	CHP212	MYCN	red	TRUE	TRUE	FALSE	Brain
BBI1-CHP212-MYCN.Con2_17_Overlay_XY	438_1372	EC-amp	Focal-amp	EC-amp	EC-amp	0.987409	-1.2352	CHP212	MYCN	red	TRUE	TRUE	FALSE	Brain
BBI1-CHP212-MYCN.Con2_17_Overlay_XY	458_952	EC-amp	Focal-amp	EC-amp	EC-amp	0.987409	-1.2352	CHP212	MYCN	red	TRUE	TRUE	FALSE	Brain
BBI1-CHP212-MYCN.Con2_17_Overlay_XY	448_584	EC-amp	Focal-amp	EC-amp	EC-amp	0.987409	-1.2352	CHP212	MYCN	red	TRUE	TRUE	FALSE	Brain
BBI1-CHP212-MYCN.Con2_17_Overlay_XY	471_293	EC-amp	Focal-amp	EC-amp	EC-amp	0.987409	-1.2352	CHP212	MYCN	red	TRUE	TRUE	FALSE	Brain
BBI1-CHP212-MYCN.Con2_17_Overlay_XY	598_1812	EC-amp	Focal-amp	EC-amp	EC-amp	0.987409	-1.2352	CHP212	MYCN	red	TRUE	TRUE	FALSE	Brain
BBI1-CHP212-MYCN.Con2_17_Overlay_XY	491_771	EC-amp	Focal-amp	EC-amp	EC-amp	0.987409	-1.2352	CHP212	MYCN	red	TRUE	TRUE	FALSE	Brain
BBI1-CHP212-MYCN.Con2_17_Overlay_XY	472_465	EC-amp	Focal-amp	EC-amp	EC-amp	0.987409	-1.2352	CHP212	MYCN	red	TRUE	TRUE	FALSE	Brain
BBI1-CHP212-MYCN.Con2_17_Overlay_XY	488_1439	EC-amp	No_Prediction (Low_CENT_Brightness)	EC-amp	EC-amp	0.987409	-1.2352	CHP212	MYCN	red	TRUE	TRUE	FALSE	Brain
BBI1-CHP212-MYCN.Con2_17_Overlay_XY	500_1091	EC-amp	Focal-amp	EC-amp	EC-amp	0.987409	-1.2352	CHP212	MYCN	red	TRUE	TRUE	FALSE	Brain
BBI1-CHP212-MYCN.Con2_17_Overlay_XY	506_549	EC-amp	Focal-amp	EC-amp	EC-amp	0.987409	-1.2352	CHP212	MYCN	red	TRUE	TRUE	FALSE	Brain
BBI1-CHP212-MYCN.Con2_17_Overlay_XY	537_1184	HSR-amp	Focal-amp	HSR-amp	EC-amp	0.987409	-1.2352	CHP212	MYCN	red	TRUE	TRUE	FALSE	Brain
BBI1-CHP212-MYCN.Con2_17_Overlay_XY	535_1312	EC-amp	Focal-amp	EC-amp	EC-amp	0.987409	-1.2352	CHP212	MYCN	red	TRUE	TRUE	FALSE	Brain
BBI1-CHP212-MYCN.Con2_17_Overlay_XY	546_1892	HSR-amp	Focal-amp	HSR-amp	EC-amp	0.987409	-1.2352	CHP212	MYCN	red	TRUE	TRUE	FALSE	Brain
BBI1-CHP212-MYCN.Con2_17_Overlay_XY	602_844	EC-amp	Focal-amp	EC-amp	EC-amp	0.987409	-1.2352	CHP212	MYCN	red	TRUE	TRUE	FALSE	Brain
BBI1-CHP212-MYCN.Con2_17_Overlay_XY	548_1555	EC-amp	Focal-amp	EC-amp	EC-amp	0.987409	-1.2352	CHP212	MYCN	red	TRUE	TRUE	FALSE	Brain
BBI1-CHP212-MYCN.Con2_17_Overlay_XY	568_596	EC-amp	Focal-amp	EC-amp	EC-amp	0.987409	-1.2352	CHP212	MYCN	red	TRUE	TRUE	FALSE	Brain
BBI1-CHP212-MYCN.Con2_17_Overlay_XY	603_47	EC-amp	Focal-amp	EC-amp	EC-amp	0.987409	-1.2352	CHP212	MYCN	red	TRUE	TRUE	FALSE	Brain
BBI1-CHP212-MYCN.Con2_17_Overlay_XY	566_452	EC-amp	Focal-amp	EC-amp	EC-amp	0.987409	-1.2352	CHP212	MYCN	red	TRUE	TRUE	FALSE	Brain
BBI1-CHP212-MYCN.Con2_17_Overlay_XY	605_1041	HSR-amp	No_Prediction (Low_CENT_Brightness)	HSR-amp	EC-amp	0.987409	-1.2352	CHP212	MYCN	red	TRUE	TRUE	FALSE	Brain
BBI1-CHP212-MYCN.Con2_17_Overlay_XY	614_251	EC-amp	Focal-amp	EC-amp	EC-amp	0.987409	-1.2352	CHP212	MYCN	red	TRUE	TRUE	FALSE	Brain
BBI1-CHP212-MYCN.Con2_17_Overlay_XY	611_1701	EC-amp	Focal-amp	EC-amp	EC-amp	0.987409	-1.2352	CHP212	MYCN	red	TRUE	TRUE	FALSE	Brain
BBI1-CHP212-MYCN.Con2_17_Overlay_XY	603_1116	EC-amp	No_Prediction (Low_CENT_Brightness)	EC-amp	EC-amp	0.987409	-1.2352	CHP212	MYCN	red	TRUE	TRUE	FALSE	Brain
BBI1-CHP212-MYCN.Con2_17_Overlay_XY	759_735	EC-amp	Focal-amp	EC-amp	EC-amp	0.987409	-1.2352	CHP212	MYCN	red	TRUE	TRUE	FALSE	Brain
BBI1-CHP212-MYCN.Con2_17_Overlay_XY	648_1126	EC-amp	No_Prediction (Low_CENT_Brightness)	EC-amp	EC-amp	0.987409	-1.2352	CHP212	MYCN	red	TRUE	TRUE	FALSE	Brain
BBI1-CHP212-MYCN.Con2_17_Overlay_XY	677_1582	EC-amp	Focal-amp	EC-amp	EC-amp	0.987409	-1.2352	CHP212	MYCN	red	TRUE	TRUE	FALSE	Brain
BBI1-CHP212-MYCN.Con2_17_Overlay_XY	676_956	HSR-amp	No_Prediction (Low_CENT_Brightness)	HSR-amp	EC-amp	0.987409	-1.2352	CHP212	MYCN	red	TRUE	TRUE	FALSE	Brain
BBI1-CHP212-MYCN.Con2_17_Overlay_XY	725_177	EC-amp	Focal-amp	EC-amp	EC-amp	0.987409	-1.2352	CHP212	MYCN	red	TRUE	TRUE	FALSE	Brain
BBI1-CHP212-MYCN.Con2_17_Overlay_XY	727_1156	EC-amp	Focal-amp	EC-amp	EC-amp	0.987409	-1.2352	CHP212	MYCN	red	TRUE	TRUE	FALSE	Brain
BBI1-CHP212-MYCN.Con2_17_Overlay_XY	771_442	HSR-amp	Focal-amp	HSR-amp	EC-amp	0.987409	-1.2352	CHP212	MYCN	red	TRUE	TRUE	FALSE	Brain
BBI1-CHP212-MYCN.Con2_17_Overlay_XY	742_356	EC-amp	No_Prediction (Low_CENT_Brightness)	EC-amp	EC-amp	0.987409	-1.2352	CHP212	MYCN	red	TRUE	TRUE	FALSE	Brain
BBI1-CHP212-MYCN.Con2_17_Overlay_XY	756_1087	EC-amp	Focal-amp	EC-amp	EC-amp	0.987409	-1.2352	CHP212	MYCN	red	TRUE	TRUE	FALSE	Brain
BBI1-CHP212-MYCN.Con2_17_Overlay_XY	759_989	HSR-amp	Focal-amp	HSR-amp	EC-amp	0.987409	-1.2352	CHP212	MYCN	red	TRUE	TRUE	FALSE	Brain
BBI1-CHP212-MYCN.Con2_17_Overlay_XY	789_853	HSR-amp	Focal-amp	HSR-amp	EC-amp	0.987409	-1.2352	CHP212	MYCN	red	TRUE	TRUE	FALSE	Brain
BBI1-CHP212-MYCN.Con2_17_Overlay_XY	779_540	EC-amp	Focal-amp	EC-amp	EC-amp	0.987409	-1.2352	CHP212	MYCN	red	TRUE	TRUE	FALSE	Brain
BBI1-CHP212-MYCN.Con2_17_Overlay_XY	813_1634	EC-amp	No_Prediction (Low_CENT_Brightness)	EC-amp	EC-amp	0.987409	-1.2352	CHP212	MYCN	red	TRUE	TRUE	FALSE	Brain
BBI1-CHP212-MYCN.Con2_17_Overlay_XY	826_1467	EC-amp	Focal-amp	EC-amp	EC-amp	0.987409	-1.2352	CHP212	MYCN	red	TRUE	TRUE	FALSE	Brain
BBI1-CHP212-MYCN.Con2_17_Overlay_XY	828_1134	EC-amp	Focal-amp	EC-amp	EC-amp	0.987409	-1.2352	CHP212	MYCN	red	TRUE	TRUE	FALSE	Brain
BBI1-CHP212-MYCN.Con2_17_Overlay_XY	880_1809	HSR-amp	Focal-amp	HSR-amp	EC-amp	0.987409	-1.2352	CHP212	MYCN	red	TRUE	TRUE	FALSE	Brain
BBI1-CHP212-MYCN.Con2_17_Overlay_XY	847_204	EC-amp	Focal-amp	EC-amp	EC-amp	0.987409	-1.2352	CHP212	MYCN	red	TRUE	TRUE	FALSE	Brain
BBI1-CHP212-MYCN.Con2_17_Overlay_XY	875_544	HSR-amp	Focal-amp	HSR-amp	EC-amp	0.987409	-1.2352	CHP212	MYCN	red	TRUE	TRUE	FALSE	Brain
BBI1-CHP212-MYCN.Con2_17_Overlay_XY	878_349	HSR-amp	Focal-amp	HSR-amp	EC-amp	0.987409	-1.2352	CHP212	MYCN	red	TRUE	TRUE	FALSE	Brain
BBI1-CHP212-MYCN.Con2_17_Overlay_XY	836_1721	EC-amp	No_Prediction (Low_CENT_Brightness)	EC-amp	EC-amp	0.987409	-1.2352	CHP212	MYCN	red	TRUE	TRUE	FALSE	Brain
BBI1-CHP212-MYCN.Con2_17_Overlay_XY	863_1339	EC-amp	Focal-amp	EC-amp	EC-amp	0.987409	-1.2352	CHP212	MYCN	red	TRUE	TRUE	FALSE	Brain
BBI1-CHP212-MYCN.Con2_17_Overlay_XY	931_875	EC-amp	Focal-amp	EC-amp	EC-amp	0.987409	-1.2352	CHP212	MYCN	red	TRUE	TRUE	FALSE	Brain
BBI1-CHP212-MYCN.Con2_17_Overlay_XY	911_1246	EC-amp	Focal-amp	EC-amp	EC-amp	0.987409	-1.2352	CHP212	MYCN	red	TRUE	TRUE	FALSE	Brain
BBI1-CHP212-MYCN.Con2_17_Overlay_XY	902_1431	EC-amp	No_Prediction (Low_CENT_Brightness)	EC-amp	EC-amp	0.987409	-1.2352	CHP212	MYCN	red	TRUE	TRUE	FALSE	Brain
BBI1-CHP212-MYCN.Con2_17_Overlay_XY	959_593	EC-amp	Focal-amp	EC-amp	EC-amp	0.987409	-1.2352	CHP212	MYCN	red	TRUE	TRUE	FALSE	Brain
BBI1-CHP212-MYCN.Con2_17_Overlay_XY	979_1101	HSR-amp	Focal-amp	HSR-amp	EC-amp	0.987409	-1.2352	CHP212	MYCN	red	TRUE	TRUE	FALSE	Brain
BBI1-CHP212-MYCN.Con2_17_Overlay_XY	973_17	EC-amp	Focal-amp	EC-amp	EC-amp	0.987409	-1.2352	CHP212	MYCN	red	TRUE	TRUE	FALSE	Brain
BBI1-CHP212-MYCN.Con2_17_Overlay_XY	1000_1529	EC-amp	Focal-amp	EC-amp	EC-amp	0.987409	-1.2352	CHP212	MYCN	red	TRUE	TRUE	FALSE	Brain
BBI1-CHP212-MYCN.Con2_17_Overlay_XY	993_1215	HSR-amp	Focal-amp	HSR-amp	EC-amp	0.987409	-1.2352	CHP212	MYCN	red	TRUE	TRUE	FALSE	Brain
BBI1-CHP212-MYCN.Con2_17_Overlay_XY	1107_1379	EC-amp	Focal-amp	EC-amp	EC-amp	0.987409	-1.2352	CHP212	MYCN	red	TRUE	TRUE	FALSE	Brain
BBI1-CHP212-MYCN.Con2_17_Overlay_XY	1032_209	HSR-amp	Focal-amp	HSR-amp	EC-amp	0.987409	-1.2352	CHP212	MYCN	red	TRUE	TRUE	FALSE	Brain
BBI1-CHP212-MYCN.Con2_17_Overlay_XY	1016_102	HSR-amp	No_Prediction (Low_CENT_Brightness)	HSR-amp	EC-amp	0.987409	-1.2352	CHP212	MYCN	red	TRUE	TRUE	FALSE	Brain
BBI1-CHP212-MYCN.Con2_17_Overlay_XY	1061_674	EC-amp	Focal-amp	EC-amp	EC-amp	0.987409	-1.2352	CHP212	MYCN	red	TRUE	TRUE	FALSE	Brain
BBI1-CHP212-MYCN.Con2_17_Overlay_XY	1038_511	EC-amp	No_Prediction (Low_CENT_Brightness)	EC-amp	EC-amp	0.987409	-1.2352	CHP212	MYCN	red	TRUE	TRUE	FALSE	Brain
BBI1-CHP212-MYCN.Con2_17_Overlay_XY	1066_1144	EC-amp	Focal-amp	EC-amp	EC-amp	0.987409	-1.2352	CHP212	MYCN	red	TRUE	TRUE	FALSE	Brain
BBI1-CHP212-MYCN.Con2_17_Overlay_XY	1119_1021	EC-amp	Focal-amp	EC-amp	EC-amp	0.987409	-1.2352	CHP212	MYCN	red	TRUE	TRUE	FALSE	Brain
BBI1-CHP212-MYCN.Con2_17_Overlay_XY	1074_1447	HSR-amp	Focal-amp	HSR-amp	EC-amp	0.987409	-1.2352	CHP212	MYCN	red	TRUE	TRUE	FALSE	Brain
BBI1-CHP212-MYCN.Con2_17_Overlay_XY	1103_216	EC-amp	Focal-amp	EC-amp	EC-amp	0.987409	-1.2352	CHP212	MYCN	red	TRUE	TRUE	FALSE	Brain
BBI1-CHP212-MYCN.Con2_17_Overlay_XY	1132_1659	EC-amp	Focal-amp	EC-amp	EC-amp	0.987409	-1.2352	CHP212	MYCN	red	TRUE	TRUE	FALSE	Brain
BBI1-CHP212-MYCN.Con2_17_Overlay_XY	1138_14	HSR-amp	Focal-amp	HSR-amp	EC-amp	0.987409	-1.2352	CHP212	MYCN	red	TRUE	TRUE	FALSE	Brain
BBI1-CHP212-MYCN.Con2_17_Overlay_XY	1170_626	EC-amp	Focal-amp	EC-amp	EC-amp	0.987409	-1.2352	CHP212	MYCN	red	TRUE	TRUE	FALSE	Brain
BBI1-CHP212-MYCN.Con2_17_Overlay_XY	1145_766	EC-amp	Focal-amp	EC-amp	EC-amp	0.987409	-1.2352	CHP212	MYCN	red	TRUE	TRUE	FALSE	Brain
BBI1-CHP212-MYCN.Con2_17_Overlay_XY	1156_422	EC-amp	Focal-amp	EC-amp	EC-amp	0.987409	-1.2352	CHP212	MYCN	red	TRUE	TRUE	FALSE	Brain
BBI1-CHP212-MYCN.Con2_17_Overlay_XY	1229_99	EC-amp	Focal-amp	EC-amp	EC-amp	0.987409	-1.2352	CHP212	MYCN	red	TRUE	TRUE	FALSE	Brain
BBI1-CHP212-MYCN.Con2_17_Overlay_XY	1199_886	EC-amp	Focal-amp	EC-amp	EC-amp	0.987409	-1.2352	CHP212	MYCN	red	TRUE	TRUE	FALSE	Brain
BBI1-CHP212-MYCN.Con2_17_Overlay_XY	1205_1006	EC-amp	No_Prediction (Low_CENT_Brightness)	EC-amp	EC-amp	0.987409	-1.2352	CHP212	MYCN	red	TRUE	TRUE	FALSE	Brain
BBI1-CHP212-MYCN.Con2_17_Overlay_XY	1225_264	EC-amp	Focal-amp	EC-amp	EC-amp	0.987409	-1.2352	CHP212	MYCN	red	TRUE	TRUE	FALSE	Brain
BBI1-CHP212-MYCN.Con2_17_Overlay_XY	1232_1155	EC-amp	Focal-amp	EC-amp	EC-amp	0.987409	-1.2352	CHP212	MYCN	red	TRUE	TRUE	FALSE	Brain
BBI1-CHP212-MYCN.Con2_17_Overlay_XY	1267_1663	HSR-amp	Focal-amp	HSR-amp	EC-amp	0.987409	-1.2352	CHP212	MYCN	red	TRUE	TRUE	FALSE	Brain
BBI1-CHP212-MYCN.Con2_17_Overlay_XY	1356_1010	HSR-amp	Focal-amp	HSR-amp	EC-amp	0.987409	-1.2352	CHP212	MYCN	red	TRUE	TRUE	FALSE	Brain
BBI1-CHP212-MYCN.Con2_17_Overlay_XY	1338_706	EC-amp	Focal-amp	EC-amp	EC-amp	0.987409	-1.2352	CHP212	MYCN	red	TRUE	TRUE	FALSE	Brain
BBI1-CHP212-MYCN.Con2_17_Overlay_XY	1329_1185	EC-amp	Focal-amp	EC-amp	EC-amp	0.987409	-1.2352	CHP212	MYCN	red	TRUE	TRUE	FALSE	Brain
BBI1-CHP212-MYCN.Con2_17_Overlay_XY	1353_184	EC-amp	Focal-amp	EC-amp	EC-amp	0.987409	-1.2352	CHP212	MYCN	red	TRUE	TRUE	FALSE	Brain
BBI1-CHP212-MYCN.Con2_17_Overlay_XY	1387_1112	HSR-amp	Focal-amp	HSR-amp	EC-amp	0.987409	-1.2352	CHP212	MYCN	red	TRUE	TRUE	FALSE	Brain
BBI1-CHP212-MYCN.Con2_17_Overlay_XY	1376_341	EC-amp	Focal-amp	EC-amp	EC-amp	0.987409	-1.2352	CHP212	MYCN	red	TRUE	TRUE	FALSE	Brain
BBI1-CHP212-MYCN.Con2_17_Overlay_XY	1415_1220	EC-amp	Focal-amp	EC-amp	EC-amp	0.987409	-1.2352	CHP212	MYCN	red	TRUE	TRUE	FALSE	Brain
BBI1-CHP212-MYCN.Con2_17_Overlay_XY	1424_170	EC-amp	No_Prediction (Low_CENT_Brightness)	EC-amp	EC-amp	0.987409	-1.2352	CHP212	MYCN	red	TRUE	TRUE	FALSE	Brain
BBI1-CHP212-MYCN.Con2_22_Overlay_XY	22_392	EC-amp	Focal-amp	EC-amp	EC-amp	0.367213	-1.39462	CHP212	MYCN	red	TRUE	TRUE	FALSE	Brain
BBI1-CHP212-MYCN.Con2_22_Overlay_XY	15_523	EC-amp	Focal-amp	EC-amp	EC-amp	0.367213	-1.39462	CHP212	MYCN	red	TRUE	TRUE	FALSE	Brain
BBI1-CHP212-MYCN.Con2_22_Overlay_XY	21_1083	EC-amp	Focal-amp	EC-amp	EC-amp	0.367213	-1.39462	CHP212	MYCN	red	TRUE	TRUE	FALSE	Brain
BBI1-CHP212-MYCN.Con2_22_Overlay_XY	17_1170	EC-amp	Focal-amp	EC-amp	EC-amp	0.367213	-1.39462	CHP212	MYCN	red	TRUE	TRUE	FALSE	Brain
BBI1-CHP212-MYCN.Con2_22_Overlay_XY	36_1349	EC-amp	Focal-amp	EC-amp	EC-amp	0.367213	-1.39462	CHP212	MYCN	red	TRUE	TRUE	FALSE	Brain
BBI1-CHP212-MYCN.Con2_22_Overlay_XY	19_1426	EC-amp	No_Prediction (Low_CENT_Brightness)	EC-amp	EC-amp	0.367213	-1.39462	CHP212	MYCN	red	TRUE	TRUE	FALSE	Brain
BBI1-CHP212-MYCN.Con2_22_Overlay_XY	7_1498	EC-amp	Focal-amp	EC-amp	EC-amp	0.367213	-1.39462	CHP212	MYCN	red	TRUE	TRUE	FALSE	Brain
BBI1-CHP212-MYCN.Con2_22_Overlay_XY	15_1609	EC-amp	No_Prediction (Low_CENT_Brightness)	EC-amp	EC-amp	0.367213	-1.39462	CHP212	MYCN	red	TRUE	TRUE	FALSE	Brain
BBI1-CHP212-MYCN.Con2_22_Overlay_XY	28_1827	EC-amp	Focal-amp	EC-amp	EC-amp	0.367213	-1.39462	CHP212	MYCN	red	TRUE	TRUE	FALSE	Brain
BBI1-CHP212-MYCN.Con2_22_Overlay_XY	105_1892	EC-amp	Focal-amp	EC-amp	EC-amp	0.367213	-1.39462	CHP212	MYCN	red	TRUE	TRUE	FALSE	Brain
BBI1-CHP212-MYCN.Con2_22_Overlay_XY	51_966	EC-amp	Focal-amp	EC-amp	EC-amp	0.367213	-1.39462	CHP212	MYCN	red	TRUE	TRUE	FALSE	Brain
BBI1-CHP212-MYCN.Con2_22_Overlay_XY	63_1486	EC-amp	Focal-amp	EC-amp	EC-amp	0.367213	-1.39462	CHP212	MYCN	red	TRUE	TRUE	FALSE	Brain
BBI1-CHP212-MYCN.Con2_22_Overlay_XY	58_47	EC-amp	Focal-amp	EC-amp	EC-amp	0.367213	-1.39462	CHP212	MYCN	red	TRUE	TRUE	FALSE	Brain
BBI1-CHP212-MYCN.Con2_22_Overlay_XY	109_1662	EC-amp	Focal-amp	EC-amp	EC-amp	0.367213	-1.39462	CHP212	MYCN	red	TRUE	TRUE	FALSE	Brain
BBI1-CHP212-MYCN.Con2_22_Overlay_XY	84_270	EC-amp	Focal-amp	EC-amp	EC-amp	0.367213	-1.39462	CHP212	MYCN	red	TRUE	TRUE	FALSE	Brain
BBI1-CHP212-MYCN.Con2_22_Overlay_XY	133_1270	EC-amp	Focal-amp	EC-amp	EC-amp	0.367213	-1.39462	CHP212	MYCN	red	TRUE	TRUE	FALSE	Brain
BBI1-CHP212-MYCN.Con2_22_Overlay_XY	99_447	EC-amp	Focal-amp	EC-amp	EC-amp	0.367213	-1.39462	CHP212	MYCN	red	TRUE	TRUE	FALSE	Brain
BBI1-CHP212-MYCN.Con2_22_Overlay_XY	127_1342	EC-amp	Focal-amp	EC-amp	EC-amp	0.367213	-1.39462	CHP212	MYCN	red	TRUE	TRUE	FALSE	Brain
BBI1-CHP212-MYCN.Con2_22_Overlay_XY	150_993	EC-amp	Focal-amp	EC-amp	EC-amp	0.367213	-1.39462	CHP212	MYCN	red	TRUE	TRUE	FALSE	Brain
BBI1-CHP212-MYCN.Con2_22_Overlay_XY	152_1455	EC-amp	Focal-amp	EC-amp	EC-amp	0.367213	-1.39462	CHP212	MYCN	red	TRUE	TRUE	FALSE	Brain
BBI1-CHP212-MYCN.Con2_22_Overlay_XY	214_217	EC-amp	Focal-amp	EC-amp	EC-amp	0.367213	-1.39462	CHP212	MYCN	red	TRUE	TRUE	FALSE	Brain
BBI1-CHP212-MYCN.Con2_22_Overlay_XY	158_50	HSR-amp	No_Prediction (Low_CENT_Brightness)	HSR-amp	EC-amp	0.367213	-1.39462	CHP212	MYCN	red	TRUE	TRUE	FALSE	Brain
BBI1-CHP212-MYCN.Con2_22_Overlay_XY	179_1398	EC-amp	Focal-amp	EC-amp	EC-amp	0.367213	-1.39462	CHP212	MYCN	red	TRUE	TRUE	FALSE	Brain
BBI1-CHP212-MYCN.Con2_22_Overlay_XY	185_1520	HSR-amp	Focal-amp	HSR-amp	EC-amp	0.367213	-1.39462	CHP212	MYCN	red	TRUE	TRUE	FALSE	Brain
BBI1-CHP212-MYCN.Con2_22_Overlay_XY	193_512	EC-amp	No_Prediction (Low_CENT_Brightness)	EC-amp	EC-amp	0.367213	-1.39462	CHP212	MYCN	red	TRUE	TRUE	FALSE	Brain
BBI1-CHP212-MYCN.Con2_22_Overlay_XY	214_322	EC-amp	Focal-amp	EC-amp	EC-amp	0.367213	-1.39462	CHP212	MYCN	red	TRUE	TRUE	FALSE	Brain
BBI1-CHP212-MYCN.Con2_22_Overlay_XY	221_790	EC-amp	Focal-amp	EC-amp	EC-amp	0.367213	-1.39462	CHP212	MYCN	red	TRUE	TRUE	FALSE	Brain
BBI1-CHP212-MYCN.Con2_22_Overlay_XY	290_1774	EC-amp	Focal-amp	EC-amp	EC-amp	0.367213	-1.39462	CHP212	MYCN	red	TRUE	TRUE	FALSE	Brain
BBI1-CHP212-MYCN.Con2_22_Overlay_XY	239_677	EC-amp	Focal-amp	EC-amp	EC-amp	0.367213	-1.39462	CHP212	MYCN	red	TRUE	TRUE	FALSE	Brain
BBI1-CHP212-MYCN.Con2_22_Overlay_XY	220_916	EC-amp	Focal-amp	EC-amp	EC-amp	0.367213	-1.39462	CHP212	MYCN	red	TRUE	TRUE	FALSE	Brain
BBI1-CHP212-MYCN.Con2_22_Overlay_XY	272_1463	EC-amp	Focal-amp	EC-amp	EC-amp	0.367213	-1.39462	CHP212	MYCN	red	TRUE	TRUE	FALSE	Brain
BBI1-CHP212-MYCN.Con2_22_Overlay_XY	363_84	EC-amp	Focal-amp	EC-amp	EC-amp	0.367213	-1.39462	CHP212	MYCN	red	TRUE	TRUE	FALSE	Brain
BBI1-CHP212-MYCN.Con2_22_Overlay_XY	285_1675	EC-amp	Focal-amp	EC-amp	EC-amp	0.367213	-1.39462	CHP212	MYCN	red	TRUE	TRUE	FALSE	Brain
BBI1-CHP212-MYCN.Con2_22_Overlay_XY	297_921	EC-amp	Focal-amp	EC-amp	EC-amp	0.367213	-1.39462	CHP212	MYCN	red	TRUE	TRUE	FALSE	Brain
BBI1-CHP212-MYCN.Con2_22_Overlay_XY	310_711	EC-amp	Focal-amp	EC-amp	EC-amp	0.367213	-1.39462	CHP212	MYCN	red	TRUE	TRUE	FALSE	Brain
BBI1-CHP212-MYCN.Con2_22_Overlay_XY	305_1912	No-amp	No_Prediction (Low_CENT_Brightness)	No-amp	EC-amp	0.367213	-1.39462	CHP212	MYCN	red	TRUE	TRUE	FALSE	Brain
BBI1-CHP212-MYCN.Con2_22_Overlay_XY	320_465	EC-amp	Focal-amp	EC-amp	EC-amp	0.367213	-1.39462	CHP212	MYCN	red	TRUE	TRUE	FALSE	Brain
BBI1-CHP212-MYCN.Con2_22_Overlay_XY	327_342	EC-amp	Focal-amp	EC-amp	EC-amp	0.367213	-1.39462	CHP212	MYCN	red	TRUE	TRUE	FALSE	Brain
BBI1-CHP212-MYCN.Con2_22_Overlay_XY	332_1183	EC-amp	Focal-amp	EC-amp	EC-amp	0.367213	-1.39462	CHP212	MYCN	red	TRUE	TRUE	FALSE	Brain
BBI1-CHP212-MYCN.Con2_22_Overlay_XY	327_1584	EC-amp	Focal-amp	EC-amp	EC-amp	0.367213	-1.39462	CHP212	MYCN	red	TRUE	TRUE	FALSE	Brain
BBI1-CHP212-MYCN.Con2_22_Overlay_XY	373_935	EC-amp	Focal-amp	EC-amp	EC-amp	0.367213	-1.39462	CHP212	MYCN	red	TRUE	TRUE	FALSE	Brain
BBI1-CHP212-MYCN.Con2_22_Overlay_XY	383_1232	EC-amp	Focal-amp	EC-amp	EC-amp	0.367213	-1.39462	CHP212	MYCN	red	TRUE	TRUE	FALSE	Brain
BBI1-CHP212-MYCN.Con2_22_Overlay_XY	393_1007	EC-amp	Focal-amp	EC-amp	EC-amp	0.367213	-1.39462	CHP212	MYCN	red	TRUE	TRUE	FALSE	Brain
BBI1-CHP212-MYCN.Con2_22_Overlay_XY	409_1343	EC-amp	Focal-amp	EC-amp	EC-amp	0.367213	-1.39462	CHP212	MYCN	red	TRUE	TRUE	FALSE	Brain
BBI1-CHP212-MYCN.Con2_22_Overlay_XY	407_269	EC-amp	Focal-amp	EC-amp	EC-amp	0.367213	-1.39462	CHP212	MYCN	red	TRUE	TRUE	FALSE	Brain
BBI1-CHP212-MYCN.Con2_22_Overlay_XY	428_1868	EC-amp	No_Prediction (Low_CENT_Brightness)	EC-amp	EC-amp	0.367213	-1.39462	CHP212	MYCN	red	TRUE	TRUE	FALSE	Brain
BBI1-CHP212-MYCN.Con2_22_Overlay_XY	432_1173	EC-amp	Focal-amp	EC-amp	EC-amp	0.367213	-1.39462	CHP212	MYCN	red	TRUE	TRUE	FALSE	Brain
BBI1-CHP212-MYCN.Con2_22_Overlay_XY	443_1423	EC-amp	Focal-amp	EC-amp	EC-amp	0.367213	-1.39462	CHP212	MYCN	red	TRUE	TRUE	FALSE	Brain
BBI1-CHP212-MYCN.Con2_22_Overlay_XY	463_858	HSR-amp	Focal-amp	HSR-amp	EC-amp	0.367213	-1.39462	CHP212	MYCN	red	TRUE	TRUE	FALSE	Brain
BBI1-CHP212-MYCN.Con2_22_Overlay_XY	467_788	EC-amp	No_Prediction (Low_CENT_Brightness)	EC-amp	EC-amp	0.367213	-1.39462	CHP212	MYCN	red	TRUE	TRUE	FALSE	Brain
BBI1-CHP212-MYCN.Con2_22_Overlay_XY	477_528	EC-amp	No_Prediction (Low_CENT_Brightness)	EC-amp	EC-amp	0.367213	-1.39462	CHP212	MYCN	red	TRUE	TRUE	FALSE	Brain
BBI1-CHP212-MYCN.Con2_22_Overlay_XY	485_1479	EC-amp	No_Prediction (Low_CENT_Brightness)	EC-amp	EC-amp	0.367213	-1.39462	CHP212	MYCN	red	TRUE	TRUE	FALSE	Brain
BBI1-CHP212-MYCN.Con2_22_Overlay_XY	509_137	EC-amp	Focal-amp	EC-amp	EC-amp	0.367213	-1.39462	CHP212	MYCN	red	TRUE	TRUE	FALSE	Brain
BBI1-CHP212-MYCN.Con2_22_Overlay_XY	503_377	EC-amp	Focal-amp	EC-amp	EC-amp	0.367213	-1.39462	CHP212	MYCN	red	TRUE	TRUE	FALSE	Brain
BBI1-CHP212-MYCN.Con2_22_Overlay_XY	551_257	EC-amp	Focal-amp	EC-amp	EC-amp	0.367213	-1.39462	CHP212	MYCN	red	TRUE	TRUE	FALSE	Brain
BBI1-CHP212-MYCN.Con2_22_Overlay_XY	545_541	EC-amp	Focal-amp	EC-amp	EC-amp	0.367213	-1.39462	CHP212	MYCN	red	TRUE	TRUE	FALSE	Brain
BBI1-CHP212-MYCN.Con2_22_Overlay_XY	575_1869	EC-amp	Focal-amp	EC-amp	EC-amp	0.367213	-1.39462	CHP212	MYCN	red	TRUE	TRUE	FALSE	Brain
BBI1-CHP212-MYCN.Con2_22_Overlay_XY	567_964	EC-amp	Focal-amp	EC-amp	EC-amp	0.367213	-1.39462	CHP212	MYCN	red	TRUE	TRUE	FALSE	Brain
BBI1-CHP212-MYCN.Con2_22_Overlay_XY	605_1747	EC-amp	Focal-amp	EC-amp	EC-amp	0.367213	-1.39462	CHP212	MYCN	red	TRUE	TRUE	FALSE	Brain
BBI1-CHP212-MYCN.Con2_22_Overlay_XY	587_1285	EC-amp	Focal-amp	EC-amp	EC-amp	0.367213	-1.39462	CHP212	MYCN	red	TRUE	TRUE	FALSE	Brain
BBI1-CHP212-MYCN.Con2_22_Overlay_XY	605_1369	EC-amp	Focal-amp	EC-amp	EC-amp	0.367213	-1.39462	CHP212	MYCN	red	TRUE	TRUE	FALSE	Brain
BBI1-CHP212-MYCN.Con2_22_Overlay_XY	632_435	EC-amp	Focal-amp	EC-amp	EC-amp	0.367213	-1.39462	CHP212	MYCN	red	TRUE	TRUE	FALSE	Brain
BBI1-CHP212-MYCN.Con2_22_Overlay_XY	600_1577	EC-amp	Focal-amp	EC-amp	EC-amp	0.367213	-1.39462	CHP212	MYCN	red	TRUE	TRUE	FALSE	Brain
BBI1-CHP212-MYCN.Con2_22_Overlay_XY	635_206	EC-amp	Focal-amp	EC-amp	EC-amp	0.367213	-1.39462	CHP212	MYCN	red	TRUE	TRUE	FALSE	Brain
BBI1-CHP212-MYCN.Con2_22_Overlay_XY	664_1645	EC-amp	Focal-amp	EC-amp	EC-amp	0.367213	-1.39462	CHP212	MYCN	red	TRUE	TRUE	FALSE	Brain
BBI1-CHP212-MYCN.Con2_22_Overlay_XY	663_1023	EC-amp	Focal-amp	EC-amp	EC-amp	0.367213	-1.39462	CHP212	MYCN	red	TRUE	TRUE	FALSE	Brain
BBI1-CHP212-MYCN.Con2_22_Overlay_XY	670_875	EC-amp	Focal-amp	EC-amp	EC-amp	0.367213	-1.39462	CHP212	MYCN	red	TRUE	TRUE	FALSE	Brain
BBI1-CHP212-MYCN.Con2_22_Overlay_XY	672_917	EC-amp	No_Prediction (Low_CENT_Brightness)	EC-amp	EC-amp	0.367213	-1.39462	CHP212	MYCN	red	TRUE	TRUE	FALSE	Brain
BBI1-CHP212-MYCN.Con2_22_Overlay_XY	709_722	EC-amp	Focal-amp	EC-amp	EC-amp	0.367213	-1.39462	CHP212	MYCN	red	TRUE	TRUE	FALSE	Brain
BBI1-CHP212-MYCN.Con2_22_Overlay_XY	708_1787	HSR-amp	Focal-amp	HSR-amp	EC-amp	0.367213	-1.39462	CHP212	MYCN	red	TRUE	TRUE	FALSE	Brain
BBI1-CHP212-MYCN.Con2_22_Overlay_XY	758_1535	EC-amp	Focal-amp	EC-amp	EC-amp	0.367213	-1.39462	CHP212	MYCN	red	TRUE	TRUE	FALSE	Brain
BBI1-CHP212-MYCN.Con2_22_Overlay_XY	755_1864	EC-amp	No_Prediction (Low_CENT_Brightness)	EC-amp	EC-amp	0.367213	-1.39462	CHP212	MYCN	red	TRUE	TRUE	FALSE	Brain
BBI1-CHP212-MYCN.Con2_22_Overlay_XY	759_879	HSR-amp	Focal-amp	HSR-amp	EC-amp	0.367213	-1.39462	CHP212	MYCN	red	TRUE	TRUE	FALSE	Brain
BBI1-CHP212-MYCN.Con2_22_Overlay_XY	763_1138	EC-amp	Focal-amp	EC-amp	EC-amp	0.367213	-1.39462	CHP212	MYCN	red	TRUE	TRUE	FALSE	Brain
BBI1-CHP212-MYCN.Con2_22_Overlay_XY	779_1757	HSR-amp	Focal-amp	HSR-amp	EC-amp	0.367213	-1.39462	CHP212	MYCN	red	TRUE	TRUE	FALSE	Brain
BBI1-CHP212-MYCN.Con2_22_Overlay_XY	793_1338	EC-amp	Focal-amp	EC-amp	EC-amp	0.367213	-1.39462	CHP212	MYCN	red	TRUE	TRUE	FALSE	Brain
BBI1-CHP212-MYCN.Con2_22_Overlay_XY	805_180	EC-amp	Focal-amp	EC-amp	EC-amp	0.367213	-1.39462	CHP212	MYCN	red	TRUE	TRUE	FALSE	Brain
BBI1-CHP212-MYCN.Con2_22_Overlay_XY	819_1625	EC-amp	Focal-amp	EC-amp	EC-amp	0.367213	-1.39462	CHP212	MYCN	red	TRUE	TRUE	FALSE	Brain
BBI1-CHP212-MYCN.Con2_22_Overlay_XY	873_51	EC-amp	Focal-amp	EC-amp	EC-amp	0.367213	-1.39462	CHP212	MYCN	red	TRUE	TRUE	FALSE	Brain
BBI1-CHP212-MYCN.Con2_22_Overlay_XY	837_379	HSR-amp	Focal-amp	HSR-amp	EC-amp	0.367213	-1.39462	CHP212	MYCN	red	TRUE	TRUE	FALSE	Brain
BBI1-CHP212-MYCN.Con2_22_Overlay_XY	826_1906	EC-amp	Focal-amp	EC-amp	EC-amp	0.367213	-1.39462	CHP212	MYCN	red	TRUE	TRUE	FALSE	Brain
BBI1-CHP212-MYCN.Con2_22_Overlay_XY	825_845	HSR-amp	Focal-amp	HSR-amp	EC-amp	0.367213	-1.39462	CHP212	MYCN	red	TRUE	TRUE	FALSE	Brain
BBI1-CHP212-MYCN.Con2_22_Overlay_XY	837_1222	EC-amp	Focal-amp	EC-amp	EC-amp	0.367213	-1.39462	CHP212	MYCN	red	TRUE	TRUE	FALSE	Brain
BBI1-CHP212-MYCN.Con2_22_Overlay_XY	840_1409	EC-amp	No_Prediction (Low_CENT_Brightness)	EC-amp	EC-amp	0.367213	-1.39462	CHP212	MYCN	red	TRUE	TRUE	FALSE	Brain
BBI1-CHP212-MYCN.Con2_22_Overlay_XY	868_1813	EC-amp	Focal-amp	EC-amp	EC-amp	0.367213	-1.39462	CHP212	MYCN	red	TRUE	TRUE	FALSE	Brain
BBI1-CHP212-MYCN.Con2_22_Overlay_XY	870_515	EC-amp	Focal-amp	EC-amp	EC-amp	0.367213	-1.39462	CHP212	MYCN	red	TRUE	TRUE	FALSE	Brain
BBI1-CHP212-MYCN.Con2_22_Overlay_XY	904_1628	EC-amp	Focal-amp	EC-amp	EC-amp	0.367213	-1.39462	CHP212	MYCN	red	TRUE	TRUE	FALSE	Brain
BBI1-CHP212-MYCN.Con2_22_Overlay_XY	908_659	EC-amp	Focal-amp	EC-amp	EC-amp	0.367213	-1.39462	CHP212	MYCN	red	TRUE	TRUE	FALSE	Brain
BBI1-CHP212-MYCN.Con2_22_Overlay_XY	925_295	EC-amp	Focal-amp	EC-amp	EC-amp	0.367213	-1.39462	CHP212	MYCN	red	TRUE	TRUE	FALSE	Brain
BBI1-CHP212-MYCN.Con2_22_Overlay_XY	907_1121	EC-amp	Focal-amp	EC-amp	EC-amp	0.367213	-1.39462	CHP212	MYCN	red	TRUE	TRUE	FALSE	Brain
BBI1-CHP212-MYCN.Con2_22_Overlay_XY	955_1706	EC-amp	Focal-amp	EC-amp	EC-amp	0.367213	-1.39462	CHP212	MYCN	red	TRUE	TRUE	FALSE	Brain
BBI1-CHP212-MYCN.Con2_22_Overlay_XY	980_1316	EC-amp	Focal-amp	EC-amp	EC-amp	0.367213	-1.39462	CHP212	MYCN	red	TRUE	TRUE	FALSE	Brain
BBI1-CHP212-MYCN.Con2_22_Overlay_XY	965_13	No-amp	No-amp	HSR-amp	EC-amp	0.367213	-1.39462	CHP212	MYCN	red	TRUE	TRUE	FALSE	Brain
BBI1-CHP212-MYCN.Con2_22_Overlay_XY	968_936	EC-amp	No_Prediction (Low_CENT_Brightness)	EC-amp	EC-amp	0.367213	-1.39462	CHP212	MYCN	red	TRUE	TRUE	FALSE	Brain
BBI1-CHP212-MYCN.Con2_22_Overlay_XY	966_1035	EC-amp	Focal-amp	EC-amp	EC-amp	0.367213	-1.39462	CHP212	MYCN	red	TRUE	TRUE	FALSE	Brain
BBI1-CHP212-MYCN.Con2_22_Overlay_XY	995_1868	HSR-amp	Focal-amp	HSR-amp	EC-amp	0.367213	-1.39462	CHP212	MYCN	red	TRUE	TRUE	FALSE	Brain
BBI1-CHP212-MYCN.Con2_22_Overlay_XY	1025_1771	EC-amp	Focal-amp	EC-amp	EC-amp	0.367213	-1.39462	CHP212	MYCN	red	TRUE	TRUE	FALSE	Brain
BBI1-CHP212-MYCN.Con2_22_Overlay_XY	995_95	EC-amp	No_Prediction (Low_CENT_Brightness)	EC-amp	EC-amp	0.367213	-1.39462	CHP212	MYCN	red	TRUE	TRUE	FALSE	Brain
BBI1-CHP212-MYCN.Con2_22_Overlay_XY	1010_287	EC-amp	Focal-amp	EC-amp	EC-amp	0.367213	-1.39462	CHP212	MYCN	red	TRUE	TRUE	FALSE	Brain
BBI1-CHP212-MYCN.Con2_22_Overlay_XY	1000_1195	EC-amp	Focal-amp	EC-amp	EC-amp	0.367213	-1.39462	CHP212	MYCN	red	TRUE	TRUE	FALSE	Brain
BBI1-CHP212-MYCN.Con2_22_Overlay_XY	1025_801	EC-amp	Focal-amp	EC-amp	EC-amp	0.367213	-1.39462	CHP212	MYCN	red	TRUE	TRUE	FALSE	Brain
BBI1-CHP212-MYCN.Con2_22_Overlay_XY	1029_1472	EC-amp	Focal-amp	EC-amp	EC-amp	0.367213	-1.39462	CHP212	MYCN	red	TRUE	TRUE	FALSE	Brain
BBI1-CHP212-MYCN.Con2_22_Overlay_XY	1024_1626	EC-amp	No_Prediction (Low_CENT_Brightness)	EC-amp	EC-amp	0.367213	-1.39462	CHP212	MYCN	red	TRUE	TRUE	FALSE	Brain
BBI1-CHP212-MYCN.Con2_22_Overlay_XY	1040_519	EC-amp	Focal-amp	EC-amp	EC-amp	0.367213	-1.39462	CHP212	MYCN	red	TRUE	TRUE	FALSE	Brain
BBI1-CHP212-MYCN.Con2_22_Overlay_XY	1116_1548	EC-amp	Focal-amp	EC-amp	EC-amp	0.367213	-1.39462	CHP212	MYCN	red	TRUE	TRUE	FALSE	Brain
BBI1-CHP212-MYCN.Con2_22_Overlay_XY	1105_1845	HSR-amp	Focal-amp	HSR-amp	EC-amp	0.367213	-1.39462	CHP212	MYCN	red	TRUE	TRUE	FALSE	Brain
BBI1-CHP212-MYCN.Con2_22_Overlay_XY	1088_469	EC-amp	Focal-amp	EC-amp	EC-amp	0.367213	-1.39462	CHP212	MYCN	red	TRUE	TRUE	FALSE	Brain
BBI1-CHP212-MYCN.Con2_22_Overlay_XY	1083_782	EC-amp	Focal-amp	EC-amp	EC-amp	0.367213	-1.39462	CHP212	MYCN	red	TRUE	TRUE	FALSE	Brain
BBI1-CHP212-MYCN.Con2_22_Overlay_XY	1106_287	EC-amp	Focal-amp	EC-amp	EC-amp	0.367213	-1.39462	CHP212	MYCN	red	TRUE	TRUE	FALSE	Brain
BBI1-CHP212-MYCN.Con2_22_Overlay_XY	1114_1428	EC-amp	Focal-amp	EC-amp	EC-amp	0.367213	-1.39462	CHP212	MYCN	red	TRUE	TRUE	FALSE	Brain
BBI1-CHP212-MYCN.Con2_22_Overlay_XY	1145_166	HSR-amp	Focal-amp	HSR-amp	EC-amp	0.367213	-1.39462	CHP212	MYCN	red	TRUE	TRUE	FALSE	Brain
BBI1-CHP212-MYCN.Con2_22_Overlay_XY	1174_883	EC-amp	Focal-amp	EC-amp	EC-amp	0.367213	-1.39462	CHP212	MYCN	red	TRUE	TRUE	FALSE	Brain
BBI1-CHP212-MYCN.Con2_22_Overlay_XY	1187_1734	EC-amp	Focal-amp	EC-amp	EC-amp	0.367213	-1.39462	CHP212	MYCN	red	TRUE	TRUE	FALSE	Brain
BBI1-CHP212-MYCN.Con2_22_Overlay_XY	1194_948	EC-amp	Focal-amp	EC-amp	EC-amp	0.367213	-1.39462	CHP212	MYCN	red	TRUE	TRUE	FALSE	Brain
BBI1-CHP212-MYCN.Con2_22_Overlay_XY	1207_683	EC-amp	Focal-amp	EC-amp	EC-amp	0.367213	-1.39462	CHP212	MYCN	red	TRUE	TRUE	FALSE	Brain
BBI1-CHP212-MYCN.Con2_22_Overlay_XY	1206_1165	EC-amp	Focal-amp	EC-amp	EC-amp	0.367213	-1.39462	CHP212	MYCN	red	TRUE	TRUE	FALSE	Brain
BBI1-CHP212-MYCN.Con2_22_Overlay_XY	1211_1254	EC-amp	Focal-amp	EC-amp	EC-amp	0.367213	-1.39462	CHP212	MYCN	red	TRUE	TRUE	FALSE	Brain
BBI1-CHP212-MYCN.Con2_22_Overlay_XY	1188_1843	EC-amp	Focal-amp	EC-amp	EC-amp	0.367213	-1.39462	CHP212	MYCN	red	TRUE	TRUE	FALSE	Brain
BBI1-CHP212-MYCN.Con2_22_Overlay_XY	1204_343	EC-amp	Focal-amp	EC-amp	EC-amp	0.367213	-1.39462	CHP212	MYCN	red	TRUE	TRUE	FALSE	Brain
BBI1-CHP212-MYCN.Con2_22_Overlay_XY	1235_1890	EC-amp	No_Prediction (Low_CENT_Brightness)	EC-amp	EC-amp	0.367213	-1.39462	CHP212	MYCN	red	TRUE	TRUE	FALSE	Brain
BBI1-CHP212-MYCN.Con2_22_Overlay_XY	1257_276	EC-amp	Focal-amp	EC-amp	EC-amp	0.367213	-1.39462	CHP212	MYCN	red	TRUE	TRUE	FALSE	Brain
BBI1-CHP212-MYCN.Con2_22_Overlay_XY	1230_1404	EC-amp	No_Prediction (Low_CENT_Brightness)	EC-amp	EC-amp	0.367213	-1.39462	CHP212	MYCN	red	TRUE	TRUE	FALSE	Brain
BBI1-CHP212-MYCN.Con2_22_Overlay_XY	1249_789	EC-amp	Focal-amp	EC-amp	EC-amp	0.367213	-1.39462	CHP212	MYCN	red	TRUE	TRUE	FALSE	Brain
BBI1-CHP212-MYCN.Con2_22_Overlay_XY	1259_550	EC-amp	Focal-amp	EC-amp	EC-amp	0.367213	-1.39462	CHP212	MYCN	red	TRUE	TRUE	FALSE	Brain
BBI1-CHP212-MYCN.Con2_22_Overlay_XY	1260_102	EC-amp	Focal-amp	EC-amp	EC-amp	0.367213	-1.39462	CHP212	MYCN	red	TRUE	TRUE	FALSE	Brain
BBI1-CHP212-MYCN.Con2_22_Overlay_XY	1276_1793	EC-amp	Focal-amp	EC-amp	EC-amp	0.367213	-1.39462	CHP212	MYCN	red	TRUE	TRUE	FALSE	Brain
BBI1-CHP212-MYCN.Con2_22_Overlay_XY	1286_1016	EC-amp	No_Prediction (Low_CENT_Brightness)	EC-amp	EC-amp	0.367213	-1.39462	CHP212	MYCN	red	TRUE	TRUE	FALSE	Brain
BBI1-CHP212-MYCN.Con2_22_Overlay_XY	1302_1299	EC-amp	Focal-amp	EC-amp	EC-amp	0.367213	-1.39462	CHP212	MYCN	red	TRUE	TRUE	FALSE	Brain
BBI1-CHP212-MYCN.Con2_22_Overlay_XY	1333_226	EC-amp	No_Prediction (Low_CENT_Brightness)	EC-amp	EC-amp	0.367213	-1.39462	CHP212	MYCN	red	TRUE	TRUE	FALSE	Brain
BBI1-CHP212-MYCN.Con2_22_Overlay_XY	1364_364	EC-amp	No_Prediction (Low_CENT_Brightness)	EC-amp	EC-amp	0.367213	-1.39462	CHP212	MYCN	red	TRUE	TRUE	FALSE	Brain
BBI1-CHP212-MYCN.Con2_22_Overlay_XY	1366_1734	EC-amp	Focal-amp	EC-amp	EC-amp	0.367213	-1.39462	CHP212	MYCN	red	TRUE	TRUE	FALSE	Brain
BBI1-CHP212-MYCN.Con2_22_Overlay_XY	1392_1120	EC-amp	Focal-amp	EC-amp	EC-amp	0.367213	-1.39462	CHP212	MYCN	red	TRUE	TRUE	FALSE	Brain
BBI1-CHP212-MYCN.Con2_22_Overlay_XY	1387_565	EC-amp	Focal-amp	EC-amp	EC-amp	0.367213	-1.39462	CHP212	MYCN	red	TRUE	TRUE	FALSE	Brain
BBI1-CHP212-MYCN.Con2_22_Overlay_XY	1398_816	EC-amp	No_Prediction (Low_CENT_Brightness)	EC-amp	EC-amp	0.367213	-1.39462	CHP212	MYCN	red	TRUE	TRUE	FALSE	Brain
BBI1-CHP212-MYCN.Con2_22_Overlay_XY	1411_705	EC-amp	Focal-amp	EC-amp	EC-amp	0.367213	-1.39462	CHP212	MYCN	red	TRUE	TRUE	FALSE	Brain
BBI1-CHP212-MYCN.Con2_22_Overlay_XY	1416_190	EC-amp	No_Prediction (Low_CENT_Brightness)	EC-amp	EC-amp	0.367213	-1.39462	CHP212	MYCN	red	TRUE	TRUE	FALSE	Brain
BBI1-CHP212-MYCN.Con2_22_Overlay_XY	1416_1491	EC-amp	Focal-amp	EC-amp	EC-amp	0.367213	-1.39462	CHP212	MYCN	red	TRUE	TRUE	FALSE	Brain
BBI1-CHP212-MYCN.Con2_22_Overlay_XY	1417_1868	EC-amp	No_Prediction (Low_CENT_Brightness)	EC-amp	EC-amp	0.367213	-1.39462	CHP212	MYCN	red	TRUE	TRUE	FALSE	Brain
BBI1-CHP212-MYCN.Con2_22_Overlay_XY	1424_420	EC-amp	Focal-amp	EC-amp	EC-amp	0.367213	-1.39462	CHP212	MYCN	red	TRUE	TRUE	FALSE	Brain
BBI1-CHP212-MYCN.Con2_22_Overlay_XY	1426_1777	EC-amp	Focal-amp	EC-amp	EC-amp	0.367213	-1.39462	CHP212	MYCN	red	TRUE	TRUE	FALSE	Brain
BBI1-CHP212-MYCN.Con2_22_Overlay_XY	1430_65	EC-amp	No_Prediction (Low_CENT_Brightness)	EC-amp	EC-amp	0.367213	-1.39462	CHP212	MYCN	red	TRUE	TRUE	FALSE	Brain
BBI11-MYC.Con8_11_Overlay_XY	23_32	EC-amp	Focal-amp	EC-amp	EC-amp	1.09756	-0.769124	COLO320DM	MYC	red	TRUE	TRUE	FALSE	Colon
BBI11-MYC.Con8_11_Overlay_XY	40_854	HSR-amp	Focal-amp	HSR-amp	EC-amp	1.09756	-0.769124	COLO320DM	MYC	red	TRUE	TRUE	FALSE	Colon
BBI11-MYC.Con8_11_Overlay_XY	80_1027	EC-amp	Focal-amp	EC-amp	EC-amp	1.09756	-0.769124	COLO320DM	MYC	red	TRUE	TRUE	FALSE	Colon
BBI11-MYC.Con8_11_Overlay_XY	143_1694	EC-amp	Focal-amp	EC-amp	EC-amp	1.09756	-0.769124	COLO320DM	MYC	red	TRUE	TRUE	FALSE	Colon
BBI11-MYC.Con8_11_Overlay_XY	101_35	EC-amp	Focal-amp	EC-amp	EC-amp	1.09756	-0.769124	COLO320DM	MYC	red	TRUE	TRUE	FALSE	Colon
BBI11-MYC.Con8_11_Overlay_XY	147_725	EC-amp	Focal-amp	EC-amp	EC-amp	1.09756	-0.769124	COLO320DM	MYC	red	TRUE	TRUE	FALSE	Colon
BBI11-MYC.Con8_11_Overlay_XY	112_1278	EC-amp	No_Prediction (Low_CENT_Brightness)	EC-amp	EC-amp	1.09756	-0.769124	COLO320DM	MYC	red	TRUE	TRUE	FALSE	Colon
BBI11-MYC.Con8_11_Overlay_XY	166_316	EC-amp	Focal-amp	EC-amp	EC-amp	1.09756	-0.769124	COLO320DM	MYC	red	TRUE	TRUE	FALSE	Colon
BBI11-MYC.Con8_11_Overlay_XY	241_1223	HSR-amp	Focal-amp	HSR-amp	EC-amp	1.09756	-0.769124	COLO320DM	MYC	red	TRUE	TRUE	FALSE	Colon
BBI11-MYC.Con8_11_Overlay_XY	200_1537	EC-amp	Focal-amp	EC-amp	EC-amp	1.09756	-0.769124	COLO320DM	MYC	red	TRUE	TRUE	FALSE	Colon
BBI11-MYC.Con8_11_Overlay_XY	288_1414	HSR-amp	Focal-amp	HSR-amp	EC-amp	1.09756	-0.769124	COLO320DM	MYC	red	TRUE	TRUE	FALSE	Colon
BBI11-MYC.Con8_11_Overlay_XY	281_116	EC-amp	Focal-amp	EC-amp	EC-amp	1.09756	-0.769124	COLO320DM	MYC	red	TRUE	TRUE	FALSE	Colon
BBI11-MYC.Con8_11_Overlay_XY	381_116	HSR-amp	Focal-amp	HSR-amp	EC-amp	1.09756	-0.769124	COLO320DM	MYC	red	TRUE	TRUE	FALSE	Colon
BBI11-MYC.Con8_11_Overlay_XY	409_891	HSR-amp	Focal-amp	HSR-amp	EC-amp	1.09756	-0.769124	COLO320DM	MYC	red	TRUE	TRUE	FALSE	Colon
BBI11-MYC.Con8_11_Overlay_XY	528_404	EC-amp	Focal-amp	EC-amp	EC-amp	1.09756	-0.769124	COLO320DM	MYC	red	TRUE	TRUE	FALSE	Colon
BBI11-MYC.Con8_11_Overlay_XY	584_222	No-amp	No_Prediction (Low_CENT_Brightness)	No-amp	EC-amp	1.09756	-0.769124	COLO320DM	MYC	red	TRUE	TRUE	FALSE	Colon
BBI11-MYC.Con8_11_Overlay_XY	655_1583	EC-amp	Focal-amp	EC-amp	EC-amp	1.09756	-0.769124	COLO320DM	MYC	red	TRUE	TRUE	FALSE	Colon
BBI11-MYC.Con8_11_Overlay_XY	621_998	EC-amp	Focal-amp	EC-amp	EC-amp	1.09756	-0.769124	COLO320DM	MYC	red	TRUE	TRUE	FALSE	Colon
BBI11-MYC.Con8_11_Overlay_XY	652_1350	EC-amp	Focal-amp	EC-amp	EC-amp	1.09756	-0.769124	COLO320DM	MYC	red	TRUE	TRUE	FALSE	Colon
BBI11-MYC.Con8_11_Overlay_XY	629_705	EC-amp	Focal-amp	EC-amp	EC-amp	1.09756	-0.769124	COLO320DM	MYC	red	TRUE	TRUE	FALSE	Colon
BBI11-MYC.Con8_11_Overlay_XY	648_381	EC-amp	No_Prediction (Low_CENT_Brightness)	EC-amp	EC-amp	1.09756	-0.769124	COLO320DM	MYC	red	TRUE	TRUE	FALSE	Colon
BBI11-MYC.Con8_11_Overlay_XY	693_1885	EC-amp	Focal-amp	EC-amp	EC-amp	1.09756	-0.769124	COLO320DM	MYC	red	TRUE	TRUE	FALSE	Colon
BBI11-MYC.Con8_11_Overlay_XY	758_800	EC-amp	Focal-amp	EC-amp	EC-amp	1.09756	-0.769124	COLO320DM	MYC	red	TRUE	TRUE	FALSE	Colon
BBI11-MYC.Con8_11_Overlay_XY	775_1732	EC-amp	Focal-amp	EC-amp	EC-amp	1.09756	-0.769124	COLO320DM	MYC	red	TRUE	TRUE	FALSE	Colon
BBI11-MYC.Con8_11_Overlay_XY	781_1151	EC-amp	Focal-amp	EC-amp	EC-amp	1.09756	-0.769124	COLO320DM	MYC	red	TRUE	TRUE	FALSE	Colon
BBI11-MYC.Con8_11_Overlay_XY	787_981	EC-amp	Focal-amp	EC-amp	EC-amp	1.09756	-0.769124	COLO320DM	MYC	red	TRUE	TRUE	FALSE	Colon
BBI11-MYC.Con8_11_Overlay_XY	795_1906	HSR-amp	No_Prediction (Low_CENT_Brightness)	HSR-amp	EC-amp	1.09756	-0.769124	COLO320DM	MYC	red	TRUE	TRUE	FALSE	Colon
BBI11-MYC.Con8_11_Overlay_XY	811_428	EC-amp	Focal-amp	EC-amp	EC-amp	1.09756	-0.769124	COLO320DM	MYC	red	TRUE	TRUE	FALSE	Colon
BBI11-MYC.Con8_11_Overlay_XY	882_692	EC-amp	Focal-amp	EC-amp	EC-amp	1.09756	-0.769124	COLO320DM	MYC	red	TRUE	TRUE	FALSE	Colon
BBI11-MYC.Con8_11_Overlay_XY	909_905	EC-amp	Focal-amp	EC-amp	EC-amp	1.09756	-0.769124	COLO320DM	MYC	red	TRUE	TRUE	FALSE	Colon
BBI11-MYC.Con8_11_Overlay_XY	907_1712	EC-amp	No_Prediction (Low_CENT_Brightness)	EC-amp	EC-amp	1.09756	-0.769124	COLO320DM	MYC	red	TRUE	TRUE	FALSE	Colon
BBI11-MYC.Con8_11_Overlay_XY	1003_608	EC-amp	No_Prediction (Low_CENT_Brightness)	EC-amp	EC-amp	1.09756	-0.769124	COLO320DM	MYC	red	TRUE	TRUE	FALSE	Colon
BBI11-MYC.Con8_11_Overlay_XY	1035_468	EC-amp	Focal-amp	EC-amp	EC-amp	1.09756	-0.769124	COLO320DM	MYC	red	TRUE	TRUE	FALSE	Colon
BBI11-MYC.Con8_11_Overlay_XY	1023_722	EC-amp	Focal-amp	EC-amp	EC-amp	1.09756	-0.769124	COLO320DM	MYC	red	TRUE	TRUE	FALSE	Colon
BBI11-MYC.Con8_11_Overlay_XY	1052_247	EC-amp	Focal-amp	EC-amp	EC-amp	1.09756	-0.769124	COLO320DM	MYC	red	TRUE	TRUE	FALSE	Colon
BBI11-MYC.Con8_11_Overlay_XY	1102_1134	EC-amp	No_Prediction (Low_CENT_Brightness)	EC-amp	EC-amp	1.09756	-0.769124	COLO320DM	MYC	red	TRUE	TRUE	FALSE	Colon
BBI11-MYC.Con8_11_Overlay_XY	1147_914	EC-amp	Focal-amp	EC-amp	EC-amp	1.09756	-0.769124	COLO320DM	MYC	red	TRUE	TRUE	FALSE	Colon
BBI11-MYC.Con8_11_Overlay_XY	1148_1685	EC-amp	No_Prediction (Low_CENT_Brightness)	EC-amp	EC-amp	1.09756	-0.769124	COLO320DM	MYC	red	TRUE	TRUE	FALSE	Colon
BBI11-MYC.Con8_11_Overlay_XY	1211_580	HSR-amp	Focal-amp	HSR-amp	EC-amp	1.09756	-0.769124	COLO320DM	MYC	red	TRUE	TRUE	FALSE	Colon
BBI11-MYC.Con8_11_Overlay_XY	1209_791	HSR-amp	Focal-amp	HSR-amp	EC-amp	1.09756	-0.769124	COLO320DM	MYC	red	TRUE	TRUE	FALSE	Colon
BBI11-MYC.Con8_11_Overlay_XY	1261_1215	EC-amp	Focal-amp	EC-amp	EC-amp	1.09756	-0.769124	COLO320DM	MYC	red	TRUE	TRUE	FALSE	Colon
BBI11-MYC.Con8_11_Overlay_XY	1257_1908	HSR-amp	No_Prediction (Low_CENT_Brightness)	HSR-amp	EC-amp	1.09756	-0.769124	COLO320DM	MYC	red	TRUE	TRUE	FALSE	Colon
BBI11-MYC.Con8_11_Overlay_XY	1324_17	EC-amp	Focal-amp	EC-amp	EC-amp	1.09756	-0.769124	COLO320DM	MYC	red	TRUE	TRUE	FALSE	Colon
BBI11-MYC.Con8_11_Overlay_XY	1366_324	EC-amp	Focal-amp	EC-amp	EC-amp	1.09756	-0.769124	COLO320DM	MYC	red	TRUE	TRUE	FALSE	Colon
BBI11-MYC.Con8_11_Overlay_XY	1348_654	HSR-amp	No_Prediction (Low_CENT_Brightness)	HSR-amp	EC-amp	1.09756	-0.769124	COLO320DM	MYC	red	TRUE	TRUE	FALSE	Colon
BBI11-MYC.Con8_23_Overlay_XY	23_125	HSR-amp	Focal-amp	HSR-amp	EC-amp	0.789489	0.33879	COLO320DM	MYC	red	TRUE	TRUE	FALSE	Colon
BBI11-MYC.Con8_23_Overlay_XY	71_541	EC-amp	Focal-amp	EC-amp	EC-amp	0.789489	0.33879	COLO320DM	MYC	red	TRUE	TRUE	FALSE	Colon
BBI11-MYC.Con8_23_Overlay_XY	24_1299	EC-amp	Focal-amp	EC-amp	EC-amp	0.789489	0.33879	COLO320DM	MYC	red	TRUE	TRUE	FALSE	Colon
BBI11-MYC.Con8_23_Overlay_XY	81_11	EC-amp	No_Prediction (Low_CENT_Brightness)	EC-amp	EC-amp	0.789489	0.33879	COLO320DM	MYC	red	TRUE	TRUE	FALSE	Colon
BBI11-MYC.Con8_23_Overlay_XY	98_959	EC-amp	Focal-amp	EC-amp	EC-amp	0.789489	0.33879	COLO320DM	MYC	red	TRUE	TRUE	FALSE	Colon
BBI11-MYC.Con8_23_Overlay_XY	113_1692	HSR-amp	Focal-amp	HSR-amp	EC-amp	0.789489	0.33879	COLO320DM	MYC	red	TRUE	TRUE	FALSE	Colon
BBI11-MYC.Con8_23_Overlay_XY	136_741	HSR-amp	Focal-amp	HSR-amp	EC-amp	0.789489	0.33879	COLO320DM	MYC	red	TRUE	TRUE	FALSE	Colon
BBI11-MYC.Con8_23_Overlay_XY	232_633	EC-amp	No_Prediction (Low_CENT_Brightness)	EC-amp	EC-amp	0.789489	0.33879	COLO320DM	MYC	red	TRUE	TRUE	FALSE	Colon
BBI11-MYC.Con8_23_Overlay_XY	317_1335	EC-amp	Focal-amp	EC-amp	EC-amp	0.789489	0.33879	COLO320DM	MYC	red	TRUE	TRUE	FALSE	Colon
BBI11-MYC.Con8_23_Overlay_XY	313_676	HSR-amp	Focal-amp	HSR-amp	EC-amp	0.789489	0.33879	COLO320DM	MYC	red	TRUE	TRUE	FALSE	Colon
BBI11-MYC.Con8_23_Overlay_XY	331_1445	HSR-amp	Focal-amp	HSR-amp	EC-amp	0.789489	0.33879	COLO320DM	MYC	red	TRUE	TRUE	FALSE	Colon
BBI11-MYC.Con8_23_Overlay_XY	377_266	HSR-amp	Focal-amp	HSR-amp	EC-amp	0.789489	0.33879	COLO320DM	MYC	red	TRUE	TRUE	FALSE	Colon
BBI11-MYC.Con8_23_Overlay_XY	349_1637	EC-amp	Focal-amp	EC-amp	EC-amp	0.789489	0.33879	COLO320DM	MYC	red	TRUE	TRUE	FALSE	Colon
BBI11-MYC.Con8_23_Overlay_XY	436_11	EC-amp	Focal-amp	EC-amp	EC-amp	0.789489	0.33879	COLO320DM	MYC	red	TRUE	TRUE	FALSE	Colon
BBI11-MYC.Con8_23_Overlay_XY	462_793	EC-amp	Focal-amp	EC-amp	EC-amp	0.789489	0.33879	COLO320DM	MYC	red	TRUE	TRUE	FALSE	Colon
BBI11-MYC.Con8_23_Overlay_XY	459_1400	EC-amp	Focal-amp	EC-amp	EC-amp	0.789489	0.33879	COLO320DM	MYC	red	TRUE	TRUE	FALSE	Colon
BBI11-MYC.Con8_23_Overlay_XY	471_613	HSR-amp	Focal-amp	HSR-amp	EC-amp	0.789489	0.33879	COLO320DM	MYC	red	TRUE	TRUE	FALSE	Colon
BBI11-MYC.Con8_23_Overlay_XY	510_153	EC-amp	Focal-amp	EC-amp	EC-amp	0.789489	0.33879	COLO320DM	MYC	red	TRUE	TRUE	FALSE	Colon
BBI11-MYC.Con8_23_Overlay_XY	586_340	EC-amp	Focal-amp	EC-amp	EC-amp	0.789489	0.33879	COLO320DM	MYC	red	TRUE	TRUE	FALSE	Colon
BBI11-MYC.Con8_23_Overlay_XY	516_1468	EC-amp	Focal-amp	EC-amp	EC-amp	0.789489	0.33879	COLO320DM	MYC	red	TRUE	TRUE	FALSE	Colon
BBI11-MYC.Con8_23_Overlay_XY	530_1802	EC-amp	Focal-amp	EC-amp	EC-amp	0.789489	0.33879	COLO320DM	MYC	red	TRUE	TRUE	FALSE	Colon
BBI11-MYC.Con8_23_Overlay_XY	636_1909	HSR-amp	No_Prediction (Low_CENT_Brightness)	HSR-amp	EC-amp	0.789489	0.33879	COLO320DM	MYC	red	TRUE	TRUE	FALSE	Colon
BBI11-MYC.Con8_23_Overlay_XY	666_15	EC-amp	Focal-amp	EC-amp	EC-amp	0.789489	0.33879	COLO320DM	MYC	red	TRUE	TRUE	FALSE	Colon
BBI11-MYC.Con8_23_Overlay_XY	653_732	HSR-amp	Focal-amp	HSR-amp	EC-amp	0.789489	0.33879	COLO320DM	MYC	red	TRUE	TRUE	FALSE	Colon
BBI11-MYC.Con8_23_Overlay_XY	680_1783	HSR-amp	No_Prediction (Low_CENT_Brightness)	HSR-amp	EC-amp	0.789489	0.33879	COLO320DM	MYC	red	TRUE	TRUE	FALSE	Colon
BBI11-MYC.Con8_23_Overlay_XY	743_1232	EC-amp	Focal-amp	EC-amp	EC-amp	0.789489	0.33879	COLO320DM	MYC	red	TRUE	TRUE	FALSE	Colon
BBI11-MYC.Con8_23_Overlay_XY	756_1747	EC-amp	Focal-amp	EC-amp	EC-amp	0.789489	0.33879	COLO320DM	MYC	red	TRUE	TRUE	FALSE	Colon
BBI11-MYC.Con8_23_Overlay_XY	771_359	EC-amp	Focal-amp	EC-amp	EC-amp	0.789489	0.33879	COLO320DM	MYC	red	TRUE	TRUE	FALSE	Colon
BBI11-MYC.Con8_23_Overlay_XY	848_1563	EC-amp	Focal-amp	EC-amp	EC-amp	0.789489	0.33879	COLO320DM	MYC	red	TRUE	TRUE	FALSE	Colon
BBI11-MYC.Con8_23_Overlay_XY	888_166	EC-amp	Focal-amp	EC-amp	EC-amp	0.789489	0.33879	COLO320DM	MYC	red	TRUE	TRUE	FALSE	Colon
BBI11-MYC.Con8_23_Overlay_XY	850_1317	EC-amp	Focal-amp	EC-amp	EC-amp	0.789489	0.33879	COLO320DM	MYC	red	TRUE	TRUE	FALSE	Colon
BBI11-MYC.Con8_23_Overlay_XY	861_1888	EC-amp	Focal-amp	EC-amp	EC-amp	0.789489	0.33879	COLO320DM	MYC	red	TRUE	TRUE	FALSE	Colon
BBI11-MYC.Con8_23_Overlay_XY	872_717	EC-amp	Focal-amp	EC-amp	EC-amp	0.789489	0.33879	COLO320DM	MYC	red	TRUE	TRUE	FALSE	Colon
BBI11-MYC.Con8_23_Overlay_XY	971_881	EC-amp	Focal-amp	EC-amp	EC-amp	0.789489	0.33879	COLO320DM	MYC	red	TRUE	TRUE	FALSE	Colon
BBI11-MYC.Con8_23_Overlay_XY	987_502	HSR-amp	Focal-amp	HSR-amp	EC-amp	0.789489	0.33879	COLO320DM	MYC	red	TRUE	TRUE	FALSE	Colon
BBI11-MYC.Con8_23_Overlay_XY	982_282	HSR-amp	Focal-amp	HSR-amp	EC-amp	0.789489	0.33879	COLO320DM	MYC	red	TRUE	TRUE	FALSE	Colon
BBI11-MYC.Con8_23_Overlay_XY	989_23	EC-amp	No_Prediction (Low_CENT_Brightness)	EC-amp	EC-amp	0.789489	0.33879	COLO320DM	MYC	red	TRUE	TRUE	FALSE	Colon
BBI11-MYC.Con8_23_Overlay_XY	1005_132	EC-amp	Focal-amp	EC-amp	EC-amp	0.789489	0.33879	COLO320DM	MYC	red	TRUE	TRUE	FALSE	Colon
BBI11-MYC.Con8_23_Overlay_XY	1035_743	EC-amp	Focal-amp	EC-amp	EC-amp	0.789489	0.33879	COLO320DM	MYC	red	TRUE	TRUE	FALSE	Colon
BBI11-MYC.Con8_23_Overlay_XY	1058_290	EC-amp	Focal-amp	EC-amp	EC-amp	0.789489	0.33879	COLO320DM	MYC	red	TRUE	TRUE	FALSE	Colon
BBI11-MYC.Con8_23_Overlay_XY	1077_413	EC-amp	No_Prediction (Low_CENT_Brightness)	EC-amp	EC-amp	0.789489	0.33879	COLO320DM	MYC	red	TRUE	TRUE	FALSE	Colon
BBI11-MYC.Con8_23_Overlay_XY	1085_996	HSR-amp	Focal-amp	HSR-amp	EC-amp	0.789489	0.33879	COLO320DM	MYC	red	TRUE	TRUE	FALSE	Colon
BBI11-MYC.Con8_23_Overlay_XY	1083_1734	EC-amp	No_Prediction (Low_CENT_Brightness)	EC-amp	EC-amp	0.789489	0.33879	COLO320DM	MYC	red	TRUE	TRUE	FALSE	Colon
BBI11-MYC.Con8_23_Overlay_XY	1092_22	EC-amp	No_Prediction (Low_CENT_Brightness)	EC-amp	EC-amp	0.789489	0.33879	COLO320DM	MYC	red	TRUE	TRUE	FALSE	Colon
BBI11-MYC.Con8_23_Overlay_XY	1096_1320	EC-amp	Focal-amp	EC-amp	EC-amp	0.789489	0.33879	COLO320DM	MYC	red	TRUE	TRUE	FALSE	Colon
BBI11-MYC.Con8_23_Overlay_XY	1100_1449	EC-amp	Focal-amp	EC-amp	EC-amp	0.789489	0.33879	COLO320DM	MYC	red	TRUE	TRUE	FALSE	Colon
BBI11-MYC.Con8_23_Overlay_XY	1124_210	HSR-amp	Focal-amp	HSR-amp	EC-amp	0.789489	0.33879	COLO320DM	MYC	red	TRUE	TRUE	FALSE	Colon
BBI11-MYC.Con8_23_Overlay_XY	1137_508	EC-amp	No_Prediction (Low_CENT_Brightness)	EC-amp	EC-amp	0.789489	0.33879	COLO320DM	MYC	red	TRUE	TRUE	FALSE	Colon
BBI11-MYC.Con8_23_Overlay_XY	1150_1644	EC-amp	Focal-amp	EC-amp	EC-amp	0.789489	0.33879	COLO320DM	MYC	red	TRUE	TRUE	FALSE	Colon
BBI11-MYC.Con8_23_Overlay_XY	1166_995	EC-amp	Focal-amp	EC-amp	EC-amp	0.789489	0.33879	COLO320DM	MYC	red	TRUE	TRUE	FALSE	Colon
BBI11-MYC.Con8_23_Overlay_XY	1192_1369	EC-amp	Focal-amp	EC-amp	EC-amp	0.789489	0.33879	COLO320DM	MYC	red	TRUE	TRUE	FALSE	Colon
BBI11-MYC.Con8_23_Overlay_XY	1225_850	HSR-amp	Focal-amp	HSR-amp	EC-amp	0.789489	0.33879	COLO320DM	MYC	red	TRUE	TRUE	FALSE	Colon
BBI11-MYC.Con8_23_Overlay_XY	1249_28	EC-amp	Focal-amp	EC-amp	EC-amp	0.789489	0.33879	COLO320DM	MYC	red	TRUE	TRUE	FALSE	Colon
BBI11-MYC.Con8_23_Overlay_XY	1294_132	EC-amp	Focal-amp	EC-amp	EC-amp	0.789489	0.33879	COLO320DM	MYC	red	TRUE	TRUE	FALSE	Colon
BBI11-MYC.Con8_23_Overlay_XY	1277_1072	EC-amp	Focal-amp	EC-amp	EC-amp	0.789489	0.33879	COLO320DM	MYC	red	TRUE	TRUE	FALSE	Colon
BBI11-MYC.Con8_23_Overlay_XY	1286_538	EC-amp	Focal-amp	EC-amp	EC-amp	0.789489	0.33879	COLO320DM	MYC	red	TRUE	TRUE	FALSE	Colon
BBI11-MYC.Con8_23_Overlay_XY	1383_328	EC-amp	Focal-amp	EC-amp	EC-amp	0.789489	0.33879	COLO320DM	MYC	red	TRUE	TRUE	FALSE	Colon
BBI11-MYC.Con8_23_Overlay_XY	1408_1097	EC-amp	Focal-amp	EC-amp	EC-amp	0.789489	0.33879	COLO320DM	MYC	red	TRUE	TRUE	FALSE	Colon
BBI11-MYC.Con8_23_Overlay_XY	1418_1533	HSR-amp	Focal-amp	HSR-amp	EC-amp	0.789489	0.33879	COLO320DM	MYC	red	TRUE	TRUE	FALSE	Colon
BBI11-MYC.Con8_23_Overlay_XY	1419_833	EC-amp	Focal-amp	EC-amp	EC-amp	0.789489	0.33879	COLO320DM	MYC	red	TRUE	TRUE	FALSE	Colon
BBI11-MYC.Con8_23_Overlay_XY	1423_426	HSR-amp	Focal-amp	HSR-amp	EC-amp	0.789489	0.33879	COLO320DM	MYC	red	TRUE	TRUE	FALSE	Colon
BBI11-MYC.Con8_23_Overlay_XY	1427_1696	HSR-amp	Focal-amp	HSR-amp	EC-amp	0.789489	0.33879	COLO320DM	MYC	red	TRUE	TRUE	FALSE	Colon
BBI2-MYC.Con8_04_Overlay_XY	28_79	HSR-amp	Focal-amp	HSR-amp	HSR-amp	2.87399	2.28716	COLO320HSR	MYC	red	TRUE	FALSE	TRUE	Colon
BBI2-MYC.Con8_04_Overlay_XY	47_868	HSR-amp	Focal-amp	HSR-amp	HSR-amp	2.87399	2.28716	COLO320HSR	MYC	red	TRUE	FALSE	TRUE	Colon
BBI2-MYC.Con8_04_Overlay_XY	52_961	HSR-amp	Focal-amp	HSR-amp	HSR-amp	2.87399	2.28716	COLO320HSR	MYC	red	TRUE	FALSE	TRUE	Colon
BBI2-MYC.Con8_04_Overlay_XY	15_1529	No-amp	Focal-amp	No-amp	HSR-amp	2.87399	2.28716	COLO320HSR	MYC	red	TRUE	FALSE	TRUE	Colon
BBI2-MYC.Con8_04_Overlay_XY	40_1053	HSR-amp	Focal-amp	HSR-amp	HSR-amp	2.87399	2.28716	COLO320HSR	MYC	red	TRUE	FALSE	TRUE	Colon
BBI2-MYC.Con8_04_Overlay_XY	56_1882	HSR-amp	No_Prediction (Low_CENT_Brightness)	HSR-amp	HSR-amp	2.87399	2.28716	COLO320HSR	MYC	red	TRUE	FALSE	TRUE	Colon
BBI2-MYC.Con8_04_Overlay_XY	57_1812	HSR-amp	No_Prediction (Low_CENT_Brightness)	HSR-amp	HSR-amp	2.87399	2.28716	COLO320HSR	MYC	red	TRUE	FALSE	TRUE	Colon
BBI2-MYC.Con8_04_Overlay_XY	82_301	HSR-amp	Focal-amp	HSR-amp	HSR-amp	2.87399	2.28716	COLO320HSR	MYC	red	TRUE	FALSE	TRUE	Colon
BBI2-MYC.Con8_04_Overlay_XY	71_1572	HSR-amp	Focal-amp	HSR-amp	HSR-amp	2.87399	2.28716	COLO320HSR	MYC	red	TRUE	FALSE	TRUE	Colon
BBI2-MYC.Con8_04_Overlay_XY	103_47	HSR-amp	Focal-amp	HSR-amp	HSR-amp	2.87399	2.28716	COLO320HSR	MYC	red	TRUE	FALSE	TRUE	Colon
BBI2-MYC.Con8_04_Overlay_XY	115_401	HSR-amp	Focal-amp	HSR-amp	HSR-amp	2.87399	2.28716	COLO320HSR	MYC	red	TRUE	FALSE	TRUE	Colon
BBI2-MYC.Con8_04_Overlay_XY	200_265	HSR-amp	Focal-amp	HSR-amp	HSR-amp	2.87399	2.28716	COLO320HSR	MYC	red	TRUE	FALSE	TRUE	Colon
BBI2-MYC.Con8_04_Overlay_XY	140_1784	HSR-amp	Focal-amp	HSR-amp	HSR-amp	2.87399	2.28716	COLO320HSR	MYC	red	TRUE	FALSE	TRUE	Colon
BBI2-MYC.Con8_04_Overlay_XY	162_1176	HSR-amp	Focal-amp	HSR-amp	HSR-amp	2.87399	2.28716	COLO320HSR	MYC	red	TRUE	FALSE	TRUE	Colon
BBI2-MYC.Con8_04_Overlay_XY	154_1463	HSR-amp	Focal-amp	HSR-amp	HSR-amp	2.87399	2.28716	COLO320HSR	MYC	red	TRUE	FALSE	TRUE	Colon
BBI2-MYC.Con8_04_Overlay_XY	229_1622	HSR-amp	Focal-amp	HSR-amp	HSR-amp	2.87399	2.28716	COLO320HSR	MYC	red	TRUE	FALSE	TRUE	Colon
BBI2-MYC.Con8_04_Overlay_XY	155_1013	HSR-amp	Focal-amp	HSR-amp	HSR-amp	2.87399	2.28716	COLO320HSR	MYC	red	TRUE	FALSE	TRUE	Colon
BBI2-MYC.Con8_04_Overlay_XY	165_1068	HSR-amp	Focal-amp	HSR-amp	HSR-amp	2.87399	2.28716	COLO320HSR	MYC	red	TRUE	FALSE	TRUE	Colon
BBI2-MYC.Con8_04_Overlay_XY	214_984	HSR-amp	Focal-amp	HSR-amp	HSR-amp	2.87399	2.28716	COLO320HSR	MYC	red	TRUE	FALSE	TRUE	Colon
BBI2-MYC.Con8_04_Overlay_XY	216_1373	EC-amp	Focal-amp	EC-amp	HSR-amp	2.87399	2.28716	COLO320HSR	MYC	red	TRUE	FALSE	TRUE	Colon
BBI2-MYC.Con8_04_Overlay_XY	248_1143	HSR-amp	Focal-amp	HSR-amp	HSR-amp	2.87399	2.28716	COLO320HSR	MYC	red	TRUE	FALSE	TRUE	Colon
BBI2-MYC.Con8_04_Overlay_XY	295_1340	HSR-amp	Focal-amp	HSR-amp	HSR-amp	2.87399	2.28716	COLO320HSR	MYC	red	TRUE	FALSE	TRUE	Colon
BBI2-MYC.Con8_04_Overlay_XY	267_632	HSR-amp	Focal-amp	HSR-amp	HSR-amp	2.87399	2.28716	COLO320HSR	MYC	red	TRUE	FALSE	TRUE	Colon
BBI2-MYC.Con8_04_Overlay_XY	297_155	HSR-amp	Focal-amp	HSR-amp	HSR-amp	2.87399	2.28716	COLO320HSR	MYC	red	TRUE	FALSE	TRUE	Colon
BBI2-MYC.Con8_04_Overlay_XY	356_1086	HSR-amp	Focal-amp	HSR-amp	HSR-amp	2.87399	2.28716	COLO320HSR	MYC	red	TRUE	FALSE	TRUE	Colon
BBI2-MYC.Con8_04_Overlay_XY	321_1873	HSR-amp	Focal-amp	HSR-amp	HSR-amp	2.87399	2.28716	COLO320HSR	MYC	red	TRUE	FALSE	TRUE	Colon
BBI2-MYC.Con8_04_Overlay_XY	330_459	HSR-amp	Focal-amp	HSR-amp	HSR-amp	2.87399	2.28716	COLO320HSR	MYC	red	TRUE	FALSE	TRUE	Colon
BBI2-MYC.Con8_04_Overlay_XY	347_651	HSR-amp	Focal-amp	HSR-amp	HSR-amp	2.87399	2.28716	COLO320HSR	MYC	red	TRUE	FALSE	TRUE	Colon
BBI2-MYC.Con8_04_Overlay_XY	359_151	HSR-amp	Focal-amp	HSR-amp	HSR-amp	2.87399	2.28716	COLO320HSR	MYC	red	TRUE	FALSE	TRUE	Colon
BBI2-MYC.Con8_04_Overlay_XY	364_720	HSR-amp	No_Prediction (Low_CENT_Brightness)	HSR-amp	HSR-amp	2.87399	2.28716	COLO320HSR	MYC	red	TRUE	FALSE	TRUE	Colon
BBI2-MYC.Con8_04_Overlay_XY	374_64	HSR-amp	Focal-amp	HSR-amp	HSR-amp	2.87399	2.28716	COLO320HSR	MYC	red	TRUE	FALSE	TRUE	Colon
BBI2-MYC.Con8_04_Overlay_XY	384_906	HSR-amp	Focal-amp	HSR-amp	HSR-amp	2.87399	2.28716	COLO320HSR	MYC	red	TRUE	FALSE	TRUE	Colon
BBI2-MYC.Con8_04_Overlay_XY	438_656	HSR-amp	Focal-amp	HSR-amp	HSR-amp	2.87399	2.28716	COLO320HSR	MYC	red	TRUE	FALSE	TRUE	Colon
BBI2-MYC.Con8_04_Overlay_XY	459_1716	HSR-amp	Focal-amp	HSR-amp	HSR-amp	2.87399	2.28716	COLO320HSR	MYC	red	TRUE	FALSE	TRUE	Colon
BBI2-MYC.Con8_04_Overlay_XY	471_1103	HSR-amp	Focal-amp	HSR-amp	HSR-amp	2.87399	2.28716	COLO320HSR	MYC	red	TRUE	FALSE	TRUE	Colon
BBI2-MYC.Con8_04_Overlay_XY	487_113	HSR-amp	Focal-amp	HSR-amp	HSR-amp	2.87399	2.28716	COLO320HSR	MYC	red	TRUE	FALSE	TRUE	Colon
BBI2-MYC.Con8_04_Overlay_XY	558_483	HSR-amp	Focal-amp	HSR-amp	HSR-amp	2.87399	2.28716	COLO320HSR	MYC	red	TRUE	FALSE	TRUE	Colon
BBI2-MYC.Con8_04_Overlay_XY	554_1731	HSR-amp	Focal-amp	HSR-amp	HSR-amp	2.87399	2.28716	COLO320HSR	MYC	red	TRUE	FALSE	TRUE	Colon
BBI2-MYC.Con8_04_Overlay_XY	609_1024	HSR-amp	Focal-amp	HSR-amp	HSR-amp	2.87399	2.28716	COLO320HSR	MYC	red	TRUE	FALSE	TRUE	Colon
BBI2-MYC.Con8_04_Overlay_XY	592_713	HSR-amp	Focal-amp	HSR-amp	HSR-amp	2.87399	2.28716	COLO320HSR	MYC	red	TRUE	FALSE	TRUE	Colon
BBI2-MYC.Con8_04_Overlay_XY	602_802	HSR-amp	Focal-amp	HSR-amp	HSR-amp	2.87399	2.28716	COLO320HSR	MYC	red	TRUE	FALSE	TRUE	Colon
BBI2-MYC.Con8_04_Overlay_XY	630_1392	HSR-amp	Focal-amp	HSR-amp	HSR-amp	2.87399	2.28716	COLO320HSR	MYC	red	TRUE	FALSE	TRUE	Colon
BBI2-MYC.Con8_04_Overlay_XY	618_1514	HSR-amp	Focal-amp	HSR-amp	HSR-amp	2.87399	2.28716	COLO320HSR	MYC	red	TRUE	FALSE	TRUE	Colon
BBI2-MYC.Con8_04_Overlay_XY	640_475	HSR-amp	Focal-amp	HSR-amp	HSR-amp	2.87399	2.28716	COLO320HSR	MYC	red	TRUE	FALSE	TRUE	Colon
BBI2-MYC.Con8_04_Overlay_XY	649_1744	HSR-amp	Focal-amp	HSR-amp	HSR-amp	2.87399	2.28716	COLO320HSR	MYC	red	TRUE	FALSE	TRUE	Colon
BBI2-MYC.Con8_04_Overlay_XY	666_1152	HSR-amp	Focal-amp	HSR-amp	HSR-amp	2.87399	2.28716	COLO320HSR	MYC	red	TRUE	FALSE	TRUE	Colon
BBI2-MYC.Con8_04_Overlay_XY	672_1321	HSR-amp	Focal-amp	HSR-amp	HSR-amp	2.87399	2.28716	COLO320HSR	MYC	red	TRUE	FALSE	TRUE	Colon
BBI2-MYC.Con8_04_Overlay_XY	669_707	HSR-amp	Focal-amp	HSR-amp	HSR-amp	2.87399	2.28716	COLO320HSR	MYC	red	TRUE	FALSE	TRUE	Colon
BBI2-MYC.Con8_04_Overlay_XY	703_628	HSR-amp	Focal-amp	HSR-amp	HSR-amp	2.87399	2.28716	COLO320HSR	MYC	red	TRUE	FALSE	TRUE	Colon
BBI2-MYC.Con8_04_Overlay_XY	691_819	HSR-amp	No_Prediction (Low_CENT_Brightness)	HSR-amp	HSR-amp	2.87399	2.28716	COLO320HSR	MYC	red	TRUE	FALSE	TRUE	Colon
BBI2-MYC.Con8_04_Overlay_XY	730_1499	HSR-amp	Focal-amp	HSR-amp	HSR-amp	2.87399	2.28716	COLO320HSR	MYC	red	TRUE	FALSE	TRUE	Colon
BBI2-MYC.Con8_04_Overlay_XY	737_1069	HSR-amp	Focal-amp	HSR-amp	HSR-amp	2.87399	2.28716	COLO320HSR	MYC	red	TRUE	FALSE	TRUE	Colon
BBI2-MYC.Con8_04_Overlay_XY	765_1152	HSR-amp	Focal-amp	HSR-amp	HSR-amp	2.87399	2.28716	COLO320HSR	MYC	red	TRUE	FALSE	TRUE	Colon
BBI2-MYC.Con8_04_Overlay_XY	757_1777	HSR-amp	No_Prediction (Low_CENT_Brightness)	HSR-amp	HSR-amp	2.87399	2.28716	COLO320HSR	MYC	red	TRUE	FALSE	TRUE	Colon
BBI2-MYC.Con8_04_Overlay_XY	766_220	HSR-amp	Focal-amp	HSR-amp	HSR-amp	2.87399	2.28716	COLO320HSR	MYC	red	TRUE	FALSE	TRUE	Colon
BBI2-MYC.Con8_04_Overlay_XY	776_302	HSR-amp	Focal-amp	HSR-amp	HSR-amp	2.87399	2.28716	COLO320HSR	MYC	red	TRUE	FALSE	TRUE	Colon
BBI2-MYC.Con8_04_Overlay_XY	792_960	HSR-amp	Focal-amp	HSR-amp	HSR-amp	2.87399	2.28716	COLO320HSR	MYC	red	TRUE	FALSE	TRUE	Colon
BBI2-MYC.Con8_04_Overlay_XY	815_750	HSR-amp	Focal-amp	HSR-amp	HSR-amp	2.87399	2.28716	COLO320HSR	MYC	red	TRUE	FALSE	TRUE	Colon
BBI2-MYC.Con8_04_Overlay_XY	807_1529	HSR-amp	Focal-amp	HSR-amp	HSR-amp	2.87399	2.28716	COLO320HSR	MYC	red	TRUE	FALSE	TRUE	Colon
BBI2-MYC.Con8_04_Overlay_XY	821_423	HSR-amp	Focal-amp	HSR-amp	HSR-amp	2.87399	2.28716	COLO320HSR	MYC	red	TRUE	FALSE	TRUE	Colon
BBI2-MYC.Con8_04_Overlay_XY	874_237	HSR-amp	Focal-amp	HSR-amp	HSR-amp	2.87399	2.28716	COLO320HSR	MYC	red	TRUE	FALSE	TRUE	Colon
BBI2-MYC.Con8_04_Overlay_XY	845_1136	HSR-amp	Focal-amp	HSR-amp	HSR-amp	2.87399	2.28716	COLO320HSR	MYC	red	TRUE	FALSE	TRUE	Colon
BBI2-MYC.Con8_04_Overlay_XY	835_1258	No-amp	No_Prediction (Low_CENT_Brightness)	No-amp	HSR-amp	2.87399	2.28716	COLO320HSR	MYC	red	TRUE	FALSE	TRUE	Colon
BBI2-MYC.Con8_04_Overlay_XY	880_932	HSR-amp	Focal-amp	HSR-amp	HSR-amp	2.87399	2.28716	COLO320HSR	MYC	red	TRUE	FALSE	TRUE	Colon
BBI2-MYC.Con8_04_Overlay_XY	874_681	HSR-amp	Focal-amp	HSR-amp	HSR-amp	2.87399	2.28716	COLO320HSR	MYC	red	TRUE	FALSE	TRUE	Colon
BBI2-MYC.Con8_04_Overlay_XY	881_1046	HSR-amp	No_Prediction (Low_CENT_Brightness)	HSR-amp	HSR-amp	2.87399	2.28716	COLO320HSR	MYC	red	TRUE	FALSE	TRUE	Colon
BBI2-MYC.Con8_04_Overlay_XY	921_1368	HSR-amp	Focal-amp	HSR-amp	HSR-amp	2.87399	2.28716	COLO320HSR	MYC	red	TRUE	FALSE	TRUE	Colon
BBI2-MYC.Con8_04_Overlay_XY	912_629	HSR-amp	Focal-amp	HSR-amp	HSR-amp	2.87399	2.28716	COLO320HSR	MYC	red	TRUE	FALSE	TRUE	Colon
BBI2-MYC.Con8_04_Overlay_XY	917_1131	HSR-amp	Focal-amp	HSR-amp	HSR-amp	2.87399	2.28716	COLO320HSR	MYC	red	TRUE	FALSE	TRUE	Colon
BBI2-MYC.Con8_04_Overlay_XY	956_973	HSR-amp	Focal-amp	HSR-amp	HSR-amp	2.87399	2.28716	COLO320HSR	MYC	red	TRUE	FALSE	TRUE	Colon
BBI2-MYC.Con8_04_Overlay_XY	949_177	HSR-amp	Focal-amp	HSR-amp	HSR-amp	2.87399	2.28716	COLO320HSR	MYC	red	TRUE	FALSE	TRUE	Colon
BBI2-MYC.Con8_04_Overlay_XY	1014_241	HSR-amp	Focal-amp	HSR-amp	HSR-amp	2.87399	2.28716	COLO320HSR	MYC	red	TRUE	FALSE	TRUE	Colon
BBI2-MYC.Con8_04_Overlay_XY	954_1050	HSR-amp	Focal-amp	HSR-amp	HSR-amp	2.87399	2.28716	COLO320HSR	MYC	red	TRUE	FALSE	TRUE	Colon
BBI2-MYC.Con8_04_Overlay_XY	960_714	HSR-amp	Focal-amp	HSR-amp	HSR-amp	2.87399	2.28716	COLO320HSR	MYC	red	TRUE	FALSE	TRUE	Colon
BBI2-MYC.Con8_04_Overlay_XY	977_514	HSR-amp	Focal-amp	HSR-amp	HSR-amp	2.87399	2.28716	COLO320HSR	MYC	red	TRUE	FALSE	TRUE	Colon
BBI2-MYC.Con8_04_Overlay_XY	992_1292	HSR-amp	No_Prediction (Low_CENT_Brightness)	HSR-amp	HSR-amp	2.87399	2.28716	COLO320HSR	MYC	red	TRUE	FALSE	TRUE	Colon
BBI2-MYC.Con8_04_Overlay_XY	1046_1544	HSR-amp	Focal-amp	HSR-amp	HSR-amp	2.87399	2.28716	COLO320HSR	MYC	red	TRUE	FALSE	TRUE	Colon
BBI2-MYC.Con8_04_Overlay_XY	1010_19	HSR-amp	Focal-amp	HSR-amp	HSR-amp	2.87399	2.28716	COLO320HSR	MYC	red	TRUE	FALSE	TRUE	Colon
BBI2-MYC.Con8_04_Overlay_XY	1103_1809	HSR-amp	Focal-amp	HSR-amp	HSR-amp	2.87399	2.28716	COLO320HSR	MYC	red	TRUE	FALSE	TRUE	Colon
BBI2-MYC.Con8_04_Overlay_XY	1012_1081	EC-amp	No_Prediction (Low_CENT_Brightness)	EC-amp	HSR-amp	2.87399	2.28716	COLO320HSR	MYC	red	TRUE	FALSE	TRUE	Colon
BBI2-MYC.Con8_04_Overlay_XY	1077_833	HSR-amp	Focal-amp	HSR-amp	HSR-amp	2.87399	2.28716	COLO320HSR	MYC	red	TRUE	FALSE	TRUE	Colon
BBI2-MYC.Con8_04_Overlay_XY	1052_1232	HSR-amp	Focal-amp	HSR-amp	HSR-amp	2.87399	2.28716	COLO320HSR	MYC	red	TRUE	FALSE	TRUE	Colon
BBI2-MYC.Con8_04_Overlay_XY	1075_450	HSR-amp	Focal-amp	HSR-amp	HSR-amp	2.87399	2.28716	COLO320HSR	MYC	red	TRUE	FALSE	TRUE	Colon
BBI2-MYC.Con8_04_Overlay_XY	1082_1351	HSR-amp	Focal-amp	HSR-amp	HSR-amp	2.87399	2.28716	COLO320HSR	MYC	red	TRUE	FALSE	TRUE	Colon
BBI2-MYC.Con8_04_Overlay_XY	1076_318	HSR-amp	Focal-amp	HSR-amp	HSR-amp	2.87399	2.28716	COLO320HSR	MYC	red	TRUE	FALSE	TRUE	Colon
BBI2-MYC.Con8_04_Overlay_XY	1080_914	HSR-amp	Focal-amp	HSR-amp	HSR-amp	2.87399	2.28716	COLO320HSR	MYC	red	TRUE	FALSE	TRUE	Colon
BBI2-MYC.Con8_04_Overlay_XY	1097_104	HSR-amp	Focal-amp	HSR-amp	HSR-amp	2.87399	2.28716	COLO320HSR	MYC	red	TRUE	FALSE	TRUE	Colon
BBI2-MYC.Con8_04_Overlay_XY	1082_1459	HSR-amp	Focal-amp	HSR-amp	HSR-amp	2.87399	2.28716	COLO320HSR	MYC	red	TRUE	FALSE	TRUE	Colon
BBI2-MYC.Con8_04_Overlay_XY	1127_598	HSR-amp	Focal-amp	HSR-amp	HSR-amp	2.87399	2.28716	COLO320HSR	MYC	red	TRUE	FALSE	TRUE	Colon
BBI2-MYC.Con8_04_Overlay_XY	1151_52	HSR-amp	Focal-amp	HSR-amp	HSR-amp	2.87399	2.28716	COLO320HSR	MYC	red	TRUE	FALSE	TRUE	Colon
BBI2-MYC.Con8_04_Overlay_XY	1157_1004	HSR-amp	Focal-amp	HSR-amp	HSR-amp	2.87399	2.28716	COLO320HSR	MYC	red	TRUE	FALSE	TRUE	Colon
BBI2-MYC.Con8_04_Overlay_XY	1199_1503	HSR-amp	Focal-amp	HSR-amp	HSR-amp	2.87399	2.28716	COLO320HSR	MYC	red	TRUE	FALSE	TRUE	Colon
BBI2-MYC.Con8_04_Overlay_XY	1188_323	HSR-amp	Focal-amp	HSR-amp	HSR-amp	2.87399	2.28716	COLO320HSR	MYC	red	TRUE	FALSE	TRUE	Colon
[truncated: 7,734 more rows]

## Sheet: ST3. H716
image_name	nucleus_center	#_FISH_pixels (green)	#_FISH_foci (green)	Avg fish intensity (green)	Max fish intensity (green)	#_FISH_pixels (red)	#_FISH_foci (red)	Avg fish intensity (red)	Max fish intensity (red)	#_DAPI_pixels	#_FISH_pixels (green and red)	#_FISH_foci (green and red)
H716_ecDNA_FGFR2_green 5	25_1020	725	11	61.2696	255	390	10	47.3777	193	8358	124	5
H716_ecDNA_FGFR2_green 5	219_820	2758	88	73.9313	255	2326	72	59.1558	211	22459	210	16
H716_ecDNA_FGFR2_green 5	416_518	3618	83	95.3432	255	3091	49	81.78	255	22721	584	33
H716_ecDNA_FGFR2_green 5	406_1102	286	10	43.5307	223	807	22	42.7441	226	15901	54	4
H716_ecDNA_FGFR2_green 5	429_723	3425	81	97.6535	255	2758	57	78.8141	255	21607	488	29
H716_ecDNA_FGFR2_green 5	698_448	3234	30	112.322	255	2237	28	90.9068	255	18971	668	21
H716_ecDNA_FGFR2_green 5	935_717	249	6	40.4819	248	227	9	34.841	145	6120	0	0
H716_ecDNA_FGFR2_green 2	88_266	3709	91	104.456	255	4929	83	101.562	255	29388	694	28
H716_ecDNA_FGFR2_green 2	379_907	3409	108	84.9192	255	3917	65	73.2445	255	38949	298	17
H716_ecDNA_FGFR2_green 1	171_1362	193	8	50.8966	255	318	12	39.0014	191	7265	0	0
H716_ecDNA_FGFR2_green 1	403_1217	3010	57	109.854	255	3041	45	91.2609	255	22357	403	19
H716_ecDNA_FGFR2_green 1	511_754	3226	79	74.1357	255	1775	60	33.7515	252	26616	202	15
H716_ecDNA_FGFR2_green 1	731_1010	1822	33	91.6007	255	1984	38	62.3371	255	23183	238	13
H716_ecDNA_FGFR2_green 1	844_298	970	32	48.9842	255	2938	57	55.3504	255	26824	80	6
H716_ecDNA_FGFR2_green 6	40_746	3876	49	134.365	255	3624	37	135.244	255	16105	1306	35
H716_ecDNA_FGFR2_green 6	43_990	1912	45	69.3495	255	1575	27	61.4929	255	14801	212	17
H716_ecDNA_FGFR2_green 6	649_580	1363	28	54.662	255	1001	29	47.2607	255	26471	40	3
H716_ecDNA_FGFR2_green 8	61_36	820	19	56.7046	209	1100	35	53.3041	188	9453	91	8
H716_ecDNA_FGFR2_green 8	241_1153	2315	34	141.448	255	2777	27	131.208	255	14463	392	22
H716_ecDNA_FGFR2_green 8	277_73	1852	61	47.9504	255	3877	87	64.4661	255	28938	342	23
H716_ecDNA_FGFR2_green 8	352_724	1738	43	59.2069	255	2611	47	64.792	255	21047	332	17
H716_ecDNA_FGFR2_green 8	516_1312	230	8	39.526	255	0	0	20.6961	46	6414	0	0
H716_ecDNA_FGFR2_green 9	454_950	5374	119	102.022	255	1838	38	50.0507	255	38588	128	10
H716_ecDNA_FGFR2_green 9	431_573	468	24	66.6897	229	213	7	55.8123	255	5913	36	2
H716_ecDNA_FGFR2_green 9	440_766	752	29	70.4448	239	178	9	49.8761	255	5780	58	5
H716_ecDNA_FGFR2_green 9	904_954	1844	40	63.1667	255	3334	60	67.0936	255	31081	102	7
H716_ecDNA_FGFR2_green 9	934_421	1453	40	74.8239	255	1612	34	66.3073	255	25276	89	5
H716_ecDNA_FGFR2_green 3	205_41	409	15	37.677	167	840	23	39.1264	230	13992	34	3
H716_ecDNA_FGFR2_green 3	548_689	1723	55	47.3632	255	784	31	29.9834	192	22243	49	3
H716_ecDNA_FGFR2_green 3	613_47	2080	47	60.9772	255	533	24	33.0939	161	14092	119	7
H716_ecDNA_FGFR2_green 3	832_1103	2293	32	122.117	255	1437	19	94.3057	255	14563	224	13
H716_ecDNA_FGFR2_green 3	886_948	1630	39	144.428	255	1590	39	144.209	255	10991	277	19
H716_ecDNA_FGFR2_green 4	255_235	2002	60	60.8048	255	768	18	52.2163	255	23052	26	3
H716_ecDNA_FGFR2_green 4	516_610	1009	25	69.4005	255	1518	31	83.579	255	13882	138	7
H716_ecDNA_FGFR2_green 4	554_272	3365	54	113.949	255	2085	37	95.9602	255	17986	437	21
H716_ecDNA_FGFR2_green 7	471_1090	4386	121	112.914	255	2707	44	65.6686	255	26235	560	28
H716_ecDNA_FGFR2_green 7	478_812	2296	91	92.1602	255	4695	83	93.6729	255	25150	319	19
H716_ecDNA_FGFR2_green 7	832_863	1677	72	97.0439	255	3495	52	99.2725	255	19893	292	18
H716_ecDNA_FGFR2_green 7	934_1046	1014	32	69.1479	255	2470	42	56.2355	255	25718	80	6
H716_ecDNA_FGFR2_green 7	971_66	919	24	52.6943	255	257	11	23.1364	198	11520	22	2
H716_ecDNA_FGFR2_green 10	167_429	231	8	47.9978	177	116	6	29.884	140	6506	0	0
H716_ecDNA_FGFR2_green 10	617_1039	2756	100	59.7561	255	3422	117	40.6424	255	55486	109	9
H716_ecDNA_FGFR2_green 10	816_1327	2234	41	125.254	255	2870	43	117.288	255	15519	473	14

## Sheet: ST4. EC vs. HSR variance-mean
image_name	label	mean	variance
PC3 myc FISH-7	ec-amp	3.78891	22.0788
BBI7-EGFR2.Con7_21_Overlay_XY	HSR-amp	3.30802	10.4797
RPMI8226_non_ecDNA_IRF4_red 7	HSR-amp	0.989904	0.331357
BBI9-MYC.Con8_06_Overlay_XY	no-amp	2.48829	10.8314
HCC1569_non_ecDNA_BMP5_red 10	HSR-amp	0.379024	0.0674728
H716_ecDNA_MYC_red 10	ec-amp	7.52886	21.4988
BBI12-CDK6.Con7_10_Overlay_XY	ec-amp	11.6771	153.504
BBI11-MYC.Con8_12_Overlay_XY	ec-amp	1.80755	16.5576
BBI4-ERBB2.Con17_16_Overlay_XY	ec-amp	8.85099	49.4937
SF268_non_ecDNA_MMP8_red 6	HSR-amp	6.16659	208.816
BBI1-CHP212-MYCN.Con2_16_Overlay_XY	ec-amp	6.2837	69.8853
BBI13-MYC.Con8_25_Overlay_XY	HSR-amp	8.2117	29.4802
H522_non_ecDNA_TNF_red 10	HSR-amp	0.630364	0.983357
Colo320HSR_Myc_Red (9)	HSR-amp	3.69699	5.99294
BBI3-DLD1-MYC.Con8_23_Overlay_XY	no-amp	0.296519	0.538552
H716_ecDNA_FGFR2_green 1	ec-amp	10.6866	7.48197
H716_ecDNA_FGFR2_green 2	ec-amp	7.63761	34.7509
BBI5-FGFR2.Con10-30Mar22_14_Overlay_XY	HSR-amp	3.76847	7.69958
BBI3-DLD1-MYC.Con8_11_Overlay_XY	no-amp	0.821873	0.715549
BBI2-MYC.Con8_19_Overlay_XY	HSR-amp	5.90014	14.278
BBI11-MYC.Con8_22_Overlay_XY	ec-amp	0.689544	6.88552
SNU16_ecDNA_myc_16	ec-amp	7.81076	0.194456
HK359_non_ecDNA_ARID5B_red 1	HSR-amp	1.30544
BBI13-ERBB2.Con17_28_Overlay_XY	HSR-amp	5.53926	20.7034
COLO320DM_ G1_FFPE_MYCred 15	ec-amp	1.3619	11.7134
BBI8-MYC.Con8_15_Overlay_XY	no-amp	2.89222	18.0695
Colo320HSR_Myc_Red (1)	HSR-amp	5.8109	1.13621
BBI13-ERBB2.Con17_04_Overlay_XY	HSR-amp	3.54609	5.49636
GBM39DN_ecDNA_EGFR_green 6	ec-amp	20.1107	386.494
BBI12-MDMD2.Con12_18_Overlay_XY	ec-amp	17.2218	158.305
COLO320HSR_ G7_FFPE_MYCred 14	HSR-amp	4.89652	10.2929
BBI10-MDM2.Con12_18_Overlay_XY	HSR-amp	4.61522	10.6938
BBI4-ERBB2.Con17_01_Overlay_XY	ec-amp	13.9819	119.437
BBI13-MYC.Con8_01_Overlay_XY	HSR-amp	6.82426	16.7851
BBI13-MYC.Con8_28_Overlay_XY	HSR-amp	5.87964	17.2424
HOP62_non_ecDNA_ERCC2_red 6	HSR-amp	0.185055	0.105287
H716_ecDNA_MYC_red 1	ec-amp	11.3281	48.9607
H716_ecDNA_FGFR2_green 4	ec-amp	9.23953	21.5613
BBI4-MYC.Con8-30Mar22_11_Overlay_XY	ec-amp	19.2666	189.621
GBM39DN_ecDNA_EGFR_green 7	ec-amp	3.11909	5.52702
BBI13-MYC.Con8_16_Overlay_XY	HSR-amp	3.29042	9.72134
GSC11_non_ecDNA_EGFR_red 7	HSR-amp	0.451896	0.0584421
HK359_non_ecDNA_ARID5B_red 2	HSR-amp	0.547157	0.0514518
BBI1-CHP212-MYCN.Con2_15_Overlay_XY	ec-amp	23.1485	299.456
BBI13-ERBB2.Con17_23_Overlay_XY	HSR-amp	3.89361	12.2386
HOP62_non_ecDNA_ERCC2_red 7	HSR-amp	0.730816	0.23811
OVCAR5_non_ecDNA_BRF2_red 4	HSR-amp	0.15812	0.0316428
RPMI8226_non_ecDNA_IRF4_red 3	HSR-amp	2.2255	3.53368
EKVX_non_ecDNA_RORC_red 1(1)	HSR-amp	1.01358	0.492842
BBI13-ERBB2.Con17_11_Overlay_XY	HSR-amp	2.27617	4.43708
BBI5-FGFR2.Con10-30Mar22_04_Overlay_XY	HSR-amp	3.29789	9.95023
BBI12-CDK6.Con7_16_Overlay_XY	ec-amp	9.4377	65.7841
H522_non_ecDNA_TNF_red 7	HSR-amp	0.456987	0.444676
OVCAR3_non_ecDNA_PAF1_red 4	HSR-amp	2.43146	13.9916
BBI13-MYC.Con8_26_Overlay_XY	HSR-amp	6.53511	19.329
BBI3-DLD1-MYC.Con8_20_Overlay_XY	no-amp	0.317222	0.135699
BBI12-MDMD2.Con12_23_Overlay_XY	ec-amp	16.9262	145.637
HCC1569_non_ecDNA_BMP5_red 3	HSR-amp	0.674933	0.354183
HK359_non_ecDNA_ARID5B_red 10	HSR-amp	0.585145	0.171203
Colo320HSR_Myc_Red (3)	HSR-amp	3.81754	3.12469
BBI10-MDM2.Con12_16_Overlay_XY	HSR-amp	5.80858	16.7288
COLO320DM_ G1_FFPE_MYCred 17	ec-amp	13.8308	181.059
HCC1569_non_ecDNA_BMP5_red 7	HSR-amp	0.427661	0.354936
BBI8-MYC.Con8_02_Overlay_XY	no-amp	8.81393	41.3431
BBI1-CHP212-MYCN.Con2_17_Overlay_XY	ec-amp	7.04371	97.8532
BBI11-MYC.Con8_07_Overlay_XY	ec-amp	0.754094	6.57961
BBI9-MYC.Con8_19_Overlay_XY	no-amp	0.411146	0.51083
BBI13-ERBB2.Con17_07_Overlay_XY	HSR-amp	5.00243	15.6775
BBI9-MYC.Con8_01_Overlay_XY	no-amp	1.40628	5.64281
H716_ecDNA_FGFR2_green 3	ec-amp	14.0447	90.425
BBI12-CDK6.Con7_11_Overlay_XY	ec-amp	8.35309	60.9028
COLO320HSR_ G7_FFPE_MYCred 13	HSR-amp	5.52665	14.1814
BBI12-CDK6.Con7_09_Overlay_XY	ec-amp	7.60893	78.7294
BBI9-MYC.Con8_18_Overlay_XY	no-amp	1.34081	4.4305
HOP62_non_ecDNA_ERCC2_red 3	HSR-amp	0.131387	0.0345252
BBI6-FGFR2.Con10_19_Overlay_XY	ec-amp	21.9316	583.487
SF268_non_ecDNA_MMP8_red 5	HSR-amp	1.66636	3.37651
H522_non_ecDNA_TNF_red 9	HSR-amp	0.285071	0.0503729
PC3 myc FISH-6	ec-amp	10.541	23.7674
COLO320HSR_ G7_FFPE_MYCred 11	HSR-amp	2.59934	12.2052
HK359 egfr FISH-10	ec-amp	7.72949	59.1357
BBI7-EGFR2.Con7_20_Overlay_XY	HSR-amp	3.96495	14.8145
BBI8-MYC.Con8_08_Overlay_XY	no-amp	5.02441	47.2051
PC3 myc FISH-8	ec-amp	2.73744	14.1508
SF268_non_ecDNA_MMP8_red 1	HSR-amp	4.30076	82.1733
BBI12-CDK6.Con7_21_Overlay_XY	ec-amp	11.2001	93.3618
H322_non_ecDNA_SBDS_red 7	HSR-amp	1.68266	14.7361
BBI5-FGFR2.Con10-30Mar22_18_Overlay_XY	HSR-amp	3.82901	7.69337
BBI13-ERBB2.Con17_25_Overlay_XY	HSR-amp	3.98969	24.5426
BBI4-MYC.Con8-30Mar22_23_Overlay_XY	ec-amp	12.205	136.692
BBI12-MDMD2.Con12_01_Overlay_XY	ec-amp	12.9198	97.3748
BBI4-MYC.Con8-30Mar22_18_Overlay_XY	ec-amp	9.25438	108.155
BBI6-FGFR2.Con10_05_Overlay_XY	ec-amp	12.3456	330.674
BBI11-MYC.Con8_18_Overlay_XY	ec-amp	18.0826	266.895
COLO320HSR_ G7_FFPE_MYCred 9	HSR-amp	4.77057	13.891
COLO320HSR_ G7_FFPE_MYCred 21	HSR-amp	4.8493	14.2435
BBI2-MYC.Con8_01_Overlay_XY	HSR-amp	2.60367	14.7107
BBI3-DLD1-MYC.Con8_06_Overlay_XY	no-amp	0.222068	0.0887323
BBI1-CHP212-MYCN.Con2_20_Overlay_XY	ec-amp	6.43607	57.0925
GSC11_non_ecDNA_EGFR_red 1	HSR-amp	1.03267	1.08169
COLO320HSR_ G7_FFPE_MYCred 18	HSR-amp	1.91873	10.4738
H716_ecDNA_MYC_red 3	ec-amp	8.85248	17.8383
BBI10-MDM2.Con12_10_Overlay_XY	HSR-amp	5.01981	16.1074
BBI12-CDK6.Con7_02_Overlay_XY	ec-amp	2.24015	21.8833
BBI4-ERBB2.Con17_15_Overlay_XY	ec-amp	8.71938	67.8448
BBI2-MYC.Con8_08_Overlay_XY	HSR-amp	2.10263	6.47123
COLO320HSR_ G7_FFPE_MYCred 16	HSR-amp	2.50884	14.0096
BBI10-CDK4.Con12_07_Overlay_XY	HSR-amp	5.12961	15.7645
BBI4-MYC.Con8-30Mar22_16_Overlay_XY	ec-amp	21.4279	229.725
BBI13-ERBB2.Con17_20_Overlay_XY	HSR-amp	5.40023	12.1382
BBI3-DLD1-MYC.Con8_03_Overlay_XY	no-amp	0.835141	0.707832
DU145_non_ecDNA_NFKBIA_red 2	HSR-amp	0.533654	0.797738
BBI12-MDMD2.Con12_05_Overlay_XY	ec-amp	10.2446	68.6199
HOP62_non_ecDNA_ERCC2_red 2	HSR-amp	0.0558014	0.0108335
Colo320HSR_Myc_Red (4)	HSR-amp	2.55611	2.65461
BBI12-CDK6.Con7_23_Overlay_XY	ec-amp	3.43127	28.7329
BBI4-ERBB2.Con17_17_Overlay_XY	ec-amp	8.22348	121.883
BBI2-MYC.Con8_18_Overlay_XY	HSR-amp	2.11551	8.01013
BBI8-MYC.Con8_19_Overlay_XY	no-amp	3.66113	20.4264
GBM39DN_ecDNA_EGFR_green 9	ec-amp	20.976	173.99
BBI2-MYC.Con8_23_Overlay_XY	HSR-amp	1.5868	7.17284
BBI10-CDK4.Con12_22_Overlay_XY	HSR-amp	4.66959	12.3115
COLO320HSR_ G7_FFPE_MYCred 20	HSR-amp	5.20238	16.8342
BBI4-MYC.Con8-30Mar22_17_Overlay_XY	ec-amp	11.3869	100.318
EKVX_non_ecDNA_RORC_red 8	HSR-amp	0.267883	0.0905453
GBM39ec egfr FISH-8	ec-amp	10.0629	17.7338
BBI2-MYC.Con8_09_Overlay_XY	HSR-amp	5.66612	12.6085
BBI9-MYC.Con8_03_Overlay_XY	no-amp	1.23736	5.6764
EKVX_non_ecDNA_RORC_red 10	HSR-amp	0.246885	0.0490861
BBI7-EGFR2.Con7_08_Overlay_XY	HSR-amp	3.24758	9.81505
BBI6-FGFR2.Con10_20_Overlay_XY	ec-amp	15.5629	315.148
BBI5-FGFR2.Con10-30Mar22_17_Overlay_XY	HSR-amp	3.47823	9.66157
BBI1-CHP212-MYCN.Con2_09_Overlay_XY	ec-amp	6.77874	73.7664
BBI6-MYC.Con8_06_Overlay_XY	ec-amp	16.1327	372.714
BBI12-CDK6.Con7_18_Overlay_XY	ec-amp	1.81086	15.4726
HCC1569_non_ecDNA_BMP5_red 1	HSR-amp	0.655537	0.110737
COLO320HSR_ G7_FFPE_MYCred 1	HSR-amp	4.62926	9.38173
BBI8-MYC.Con8_12_Overlay_XY	no-amp	4.4474	29.7044
HK359 egfr FISH-6	ec-amp	5.41424	56.0739
COLO320HSR MYC green 1	HSR-amp	1.53855	1.70508
RPMI8226_non_ecDNA_IRF4_red 2	HSR-amp	2.85626	13.0372
HK359_non_ecDNA_ARID5B_red 3	HSR-amp	0.924847	1.15022
BBI10-MDM2.Con12_12_Overlay_XY	HSR-amp	6.21933	24.1546
HOP62_non_ecDNA_ERCC2_red 1	HSR-amp	1.99134
H716_ecDNA_MYC_red 4	ec-amp	8.61966	21.0807
EKVX_non_ecDNA_RORC_red 4	HSR-amp	0.555913	0.148507
BBI6-MYC.Con8_05_Overlay_XY	ec-amp	6.69921	88.7783
H522_non_ecDNA_TNF_red 3	HSR-amp	0.293422	0.0864447
COLO320DM_ G1_FFPE_MYCred 5	ec-amp	20.236	293.939
H716_ecDNA_FGFR2_green 9	ec-amp	10.8062	37.3064
BBI4-ERBB2.Con17_26_Overlay_XY	ec-amp	5.3027	43.7066
BBI12-CDK6.Con7_22_Overlay_XY	ec-amp	18.8799	254.123
HK359_non_ecDNA_ARID5B_red 4	HSR-amp	0.994922	0.343108
BBI13-MYC.Con8_11_Overlay_XY	HSR-amp	3.07655	7.07113
BBI2-MYC.Con8_13_Overlay_XY	HSR-amp	2.04659	7.7441
BBI3-DLD1-MYC.Con8_04_Overlay_XY	no-amp	0.731025	0.476206
BBI2-MYC.Con8_15_Overlay_XY	HSR-amp	5.71061	21.6798
BBI10-CDK4.Con12_05_Overlay_XY	HSR-amp	4.0332	9.20849
BBI8-MYC.Con8_06_Overlay_XY	no-amp	5.58732	33.2018
BBI6-MYC.Con8_09_Overlay_XY	ec-amp	7.2107	123.531
RPMI8226_non_ecDNA_IRF4_red 4	HSR-amp	1.22846	0.660409
SNU16_ecDNA_myc_9	ec-amp	5.69923	25.3316
GBM39HSR egfr FISH-4	HSR-amp	8.72539	3.69236
SN12C_non_ecDNA_TNFRSF13B_red 4	HSR-amp	0.158185	0.0559141
BBI9-MYC.Con8_22_Overlay_XY	no-amp	2.23212	15.4112
BBI4-ERBB2.Con17_14_Overlay_XY	ec-amp	6.27951	70.2928
BBI12-CDK6.Con7_03_Overlay_XY	ec-amp	10.2421	95.4141
Series008	ec-amp	2.45963	12.6678
BBI12-MDMD2.Con12_11_Overlay_XY	ec-amp	13.9269	131.37
OVCAR3_non_ecDNA_PAF1_red 3	HSR-amp	0.517624	0.507527
COLO320DM_ G1_FFPE_MYCred 6	ec-amp	19.2049	180.54
HCC1569_non_ecDNA_BMP5_red 4	HSR-amp	0.475682	0.046613
H522_non_ecDNA_TNF_red 8	HSR-amp	0.13415	0.0233859
BBI9-MYC.Con8_17_Overlay_XY	no-amp	0.63693	1.35815
BBI5-FGFR2.Con10-30Mar22_21_Overlay_XY	HSR-amp	2.50663	7.31092
BBI13-ERBB2.Con17_14_Overlay_XY	HSR-amp	4.82794	27.7882
BBI3-DLD1-MYC.Con8_15_Overlay_XY	no-amp	0.268336	0.138525
DU145_non_ecDNA_NFKBIA_red 6	HSR-amp	1.80887	15.2189
Series003	ec-amp	3.70619	16.5756
SF268_non_ecDNA_MMP8_red 2	HSR-amp	3.67895	10.3464
BBI1-CHP212-MYCN.Con2_10_Overlay_XY	ec-amp	3.37787	30.4738
BBI13-MYC.Con8_04_Overlay_XY	HSR-amp	2.18385	4.75235
BBI1-MYCN.Con8_03_Overlay_XY	ec-amp	10.8907	64.7338
BBI4-MYC.Con8-30Mar22_21_Overlay_XY	ec-amp	20.4893	221.885
BBI2-MYC.Con8_10_Overlay_XY	HSR-amp	6.68883	9.9253
SNU16_ecDNA_myc_8	ec-amp	4.28924	5.26584
H522_non_ecDNA_TNF_red 2	HSR-amp	0.177752	0.0270244
H716_ecDNA_MYC_red 8	ec-amp	13.4144	22.5484
BBI13-MYC.Con8_12_Overlay_XY	HSR-amp	5.34108	19.8274
BBI6-MYC.Con8_13_Overlay_XY	ec-amp	12.7283	257.77
BBI10-CDK4.Con12_02_Overlay_XY	HSR-amp	3.37822	7.85172
H716_ecDNA_MYC_red 5	ec-amp	12.3083	89.702
SW620_non_ecDNA_IGFBP1_red 5	HSR-amp	1.44138	0.368732
COLO320HSR_ G7_FFPE_MYCred 12	HSR-amp	5.4633	28.5732
BBI7-EGFR2.Con7_12_Overlay_XY	HSR-amp	2.67709	6.13922
BBI10-MDM2.Con12_22_Overlay_XY	HSR-amp	4.84907	15.7821
BBI5-FGFR2.Con10-30Mar22_19_Overlay_XY	HSR-amp	3.3522	11.3273
BBI4-ERBB2.Con17_06_Overlay_XY	ec-amp	13.7015	198.042
BBI10-MDM2.Con12_21_Overlay_XY	HSR-amp	4.75545	15.6394
BBI1-CHP212-MYCN.Con2_22_Overlay_XY	ec-amp	17.2718	184.734
HOP62_non_ecDNA_ERCC2_red 5	HSR-amp	8.34242	139.192
BBI10-MDM2.Con12_13_Overlay_XY	HSR-amp	5.2787	17.097
Series009	ec-amp	3.22322	16.7137
BBI6-MYC.Con8_18_Overlay_XY	ec-amp	14.1951	280.456
BBI10-CDK4.Con12_03_Overlay_XY	HSR-amp	3.63357	6.79953
BBI1-CHP212-MYCN.Con2_04_Overlay_XY	ec-amp	6.1699	85.8887
BBI1-CHP212-MYCN.Con2_14_Overlay_XY	ec-amp	6.22771	68.4489
BBI3-DLD1-MYC.Con8_13_Overlay_XY	no-amp	0.796903	1.0704
BBI13-MYC.Con8_10_Overlay_XY	HSR-amp	3.76772	9.89523
SW620_non_ecDNA_IGFBP1_red 9	HSR-amp	0.940131	1.22683
BBI6-MYC.Con8_03_Overlay_XY	ec-amp	18.6231	422.651
SNU16_ecDNA_myc_13	ec-amp	6.05659	12.4842
BBI12-CDK6.Con7_27_Overlay_XY	ec-amp	6.27238	46.2283
BBI6-FGFR2.Con10_11_Overlay_XY	ec-amp	19.0091	249.065
BBI4-ERBB2.Con17_25_Overlay_XY	ec-amp	7.82286	80.0559
Series006	ec-amp	4.19269	26.3984
BBI13-MYC.Con8_17_Overlay_XY	HSR-amp	7.94724	17.0173
Series001	ec-amp	2.30125	10.9682
SNU16_ecDNA_myc_12	ec-amp	6.65692	3.34147
BBI12-MDMD2.Con12_19_Overlay_XY	ec-amp	10.886	33.5497
BBI12-CDK6.Con7_07_Overlay_XY	ec-amp	14.3561	183.707
BBI13-MYC.Con8_15_Overlay_XY	HSR-amp	9.12817	32.2559
BBI5-FGFR2.Con10-30Mar22_01_Overlay_XY	HSR-amp	4.71175	22.4627
BBI4-MYC.Con8-30Mar22_01_Overlay_XY	ec-amp	10.9081	107.796
BBI10-MDM2.Con12_11_Overlay_XY	HSR-amp	6.58044	14.4603
BBI13-ERBB2.Con17_17_Overlay_XY	HSR-amp	4.52958	17.3719
BBI13-MYC.Con8_13_Overlay_XY	HSR-amp	6.23089	21.7734
BBI6-FGFR2.Con10_21_Overlay_XY	ec-amp	8.82509	192.501
COLO320DM_ G1_FFPE_MYCred 7	ec-amp	15.1968	150.987
COLO320DM_ G1_FFPE_MYCred 9	ec-amp	20.3644	323.5
BBI8-MYC.Con8_05_Overlay_XY	no-amp	1.87981	9.26818
BBI9-MYC.Con8_14_Overlay_XY	no-amp	4.98247	23.6418
COLO320DM_ G1_FFPE_MYCred 19	ec-amp	12.6477	122.739
COLO320HSR MYC green 7	HSR-amp	3.5755	4.31177
BBI4-ERBB2.Con17_22_Overlay_XY	ec-amp	7.22252	50.1834
H716_ecDNA_FGFR2_green 5	ec-amp	7.94316	23.6502
BBI1-CHP212-MYCN.Con2_01_Overlay_XY	ec-amp	7.42814	80.388
HK359 egfr FISH-1	ec-amp	9.74929	20.3975
DU145_non_ecDNA_NFKBIA_red 8	HSR-amp	0.126592	0.0360156
GSC11_non_ecDNA_EGFR_red 2	HSR-amp	0.523641	0.151477
SW620_non_ecDNA_IGFBP1_red 4	HSR-amp	0.743225	0.854098
HCC1569_non_ecDNA_BMP5_red 6	HSR-amp	0.845618	0.281567
COLO320DM_ G1_FFPE_MYCred 2	ec-amp	17.5975	156.669
SN12C_non_ecDNA_TNFRSF13B_red 10	HSR-amp	0.257016	0.216133
BBI6-MYC.Con8_16_Overlay_XY	ec-amp	13.5678	215.555
BBI9-MYC.Con8_23_Overlay_XY	no-amp	1.5246	6.1788
BBI5-FGFR2.Con10-30Mar22_10_Overlay_XY	HSR-amp	3.65065	12.8526
BBI11-MYC.Con8_05_Overlay_XY	ec-amp	0.440571	3.22563
BBI10-MDM2.Con12_15_Overlay_XY	HSR-amp	4.55655	12.358
BBI13-MYC.Con8_19_Overlay_XY	HSR-amp	5.77526	16.4689
SF268_non_ecDNA_MMP8_red 7	HSR-amp	3.33691	33.1062
H522_non_ecDNA_TNF_red 1	HSR-amp	1.27206	3.94543
BBI13-MYC.Con8_06_Overlay_XY	HSR-amp	5.45583	12.3217
GSC11_non_ecDNA_EGFR_red 4	HSR-amp	0.617478	0.0268414
H522_non_ecDNA_TNF_red 6	HSR-amp	0.582383	0.835762
SF268_non_ecDNA_MMP8_red 4	HSR-amp	0.664724	0.996916
BBI11-MYC.Con8_17_Overlay_XY	ec-amp	0.187716	1.23066
BBI11-MYC.Con8_08_Overlay_XY	ec-amp	14.4424	141.897
COLO320HSR_ G7_FFPE_MYCred 19	HSR-amp	2.32909	9.6833
BBI10-CDK4.Con12_11_Overlay_XY	HSR-amp	4.15563	13.792
BBI2-MYC.Con8_07_Overlay_XY	HSR-amp	5.57293	22.6884
RPMI8226_non_ecDNA_IRF4_red 10	HSR-amp	2.37967	13.4324
BBI13-ERBB2.Con17_16_Overlay_XY	HSR-amp	2.27512	3.8602
GBM39ec egfr FISH-5	ec-amp	5.3449	29.6168
H716_ecDNA_FGFR2_green 7	ec-amp	8.58487	21.2393
COLO320HSR_ G7_FFPE_MYCred 4	HSR-amp	2.35613	10.0883
BBI8-MYC.Con8_01_Overlay_XY	no-amp	0.421365	0.264453
BBI13-ERBB2.Con17_03_Overlay_XY	HSR-amp	3.97124	7.94431
BBI2-MYC.Con8_14_Overlay_XY	HSR-amp	2.34851	11.4263
H716_ecDNA_MYC_red 9	ec-amp	8.81458	75.0661
H322_non_ecDNA_SBDS_red 9	HSR-amp	1.95602	8.57698
HK359_non_ecDNA_ARID5B_red 8	HSR-amp	1.50042
H322_non_ecDNA_SBDS_red 4	HSR-amp	0.609104	0.85465
BBI4-ERBB2.Con17_08_Overlay_XY	ec-amp	12.7132	98.0099
BBI5-FGFR2.Con10-30Mar22_16_Overlay_XY	HSR-amp	3.73594	9.66092
BBI10-CDK4.Con12_18_Overlay_XY	HSR-amp	5.0014	14.9757
HK359 egfr FISH-2	ec-amp	6.80675	58.3848
SW620_non_ecDNA_IGFBP1_red 3	HSR-amp	2.73654	26.9284
BBI7-EGFR2.Con7_09_Overlay_XY	HSR-amp	2.92837	13.2941
BBI9-MYC.Con8_09_Overlay_XY	no-amp	0.16296	0.179008
DU145_non_ecDNA_NFKBIA_red 4	HSR-amp	3.63149	26.7025
BBI6-FGFR2.Con10_08_Overlay_XY	ec-amp	14.3561	298.122
BBI2-MYC.Con8_11_Overlay_XY	HSR-amp	2.03062	8.16981
GBM39ec egfr FISH-1	ec-amp	10.3299	15.938
BBI9-MYC.Con8_08_Overlay_XY	no-amp	0.793227	1.16698
BBI4-ERBB2.Con17_20_Overlay_XY	ec-amp	4.41458	56.5816
BBI4-MYC.Con8-30Mar22_12_Overlay_XY	ec-amp	14.7592	114.6
BBI12-CDK6.Con7_14_Overlay_XY	ec-amp	5.58423	57.8164
BBI9-MYC.Con8_13_Overlay_XY	no-amp	5.33638	35.0509
SN12C_non_ecDNA_TNFRSF13B_red 5	HSR-amp	0.0940723	0.0157469
H322_non_ecDNA_SBDS_red 10	HSR-amp	0.664302	0.494995
BBI6-MYC.Con8_19_Overlay_XY	ec-amp	7.15167	158.16
BBI7-EGFR2.Con7_24_Overlay_XY	HSR-amp	2.96027	8.3945
BBI7-EGFR2.Con7_18_Overlay_XY	HSR-amp	2.73457	6.11559
BBI12-MDMD2.Con12_13_Overlay_XY	ec-amp	13.1674	120.151
DU145_non_ecDNA_NFKBIA_red 7	HSR-amp	0.892593	9.60396
GSC11_non_ecDNA_EGFR_red 10	HSR-amp	0.344121	0.109698
SN12C_non_ecDNA_TNFRSF13B_red 3	HSR-amp	0.335151	0.275449
SN12C_non_ecDNA_TNFRSF13B_red 7	HSR-amp	0.163209	0.0685876
BBI4-ERBB2.Con17-02_Overlay_XY	ec-amp	8.21518	99.1226
BBI5-FGFR2.Con10-30Mar22_06_Overlay_XY	HSR-amp	3.96605	11.5428
BBI12-MDMD2.Con12_17_Overlay_XY	ec-amp	8.81033	55.6404
BBI12-CDK6.Con7_08_Overlay_XY	ec-amp	8.40721	42.2481
BBI12-MDMD2.Con12_21_Overlay_XY	ec-amp	16.6863	165.73
COLO320HSR_ G7_FFPE_MYCred 10	HSR-amp	2.5778	13.8113
HK359 egfr FISH-4	ec-amp	10.1144	10.3211
Colo320HSR_Myc_Red (6)	HSR-amp	2.81565	3.88337
BBI7-FGFR2.Con2_01_Overlay_XY	HSR-amp	3.50029	9.7311
BBI13-ERBB2.Con17_26_Overlay_XY	HSR-amp	4.59335	18.3338
HK359_non_ecDNA_ARID5B_red 9	HSR-amp	0.823267	0.600015
GSC11_non_ecDNA_EGFR_red 5	HSR-amp	0.401818	0.215254
Series004	ec-amp	2.65493	6.83239
BBI5-FGFR2.Con10-30Mar22_11_Overlay_XY	HSR-amp	4.61137	18.5978
BBI13-MYC.Con8_05_Overlay_XY	HSR-amp	4.90656	12.31
BBI12-MDMD2.Con12_15_Overlay_XY	ec-amp	10.1759	78.7763
BBI7-EGFR2.Con7_04_Overlay_XY	HSR-amp	3.35691	16.0866
COLO320HSR MYC green 8	HSR-amp	3.29853	1.80077
BBI5-FGFR2.Con10-30Mar22_22_Overlay_XY	HSR-amp	3.43077	10.9186
SW620_non_ecDNA_IGFBP1_red 6	HSR-amp	6.3807	243.43
BBI3-DLD1-MYC.Con8_17_Overlay_XY	no-amp	0.712801	0.989243
BBI13-MYC.Con8_02_Overlay_XY	HSR-amp	5.38522	16.8794
BBI11-MYC.Con8_10_Overlay_XY	ec-amp	1.01706	5.77583
HCC1569_non_ecDNA_BMP5_red 9	HSR-amp	0.677075	0.325817
GBM39HSR egfr FISH-2	HSR-amp	7.54351	2.63157
BBI7-EGFR2.Con7_23_Overlay_XY	HSR-amp	2.95454	8.42208
PC3 myc FISH-4	ec-amp	7.37646	32.3244
HK359 egfr FISH-8	ec-amp	10.1653	19.9475
BBI2-MYC.Con8_22_Overlay_XY	HSR-amp	5.49673	19.7718
SF268_non_ecDNA_MMP8_red 3	HSR-amp	10.5999	421.384
SW620_non_ecDNA_IGFBP1_red 8	HSR-amp	1.13535	3.1057
COLO320HSR_ G7_FFPE_MYCred 2	HSR-amp	2.58597	13.4461
BBI10-CDK4.Con12_15_Overlay_XY	HSR-amp	3.87633	10.0086
GSC11_non_ecDNA_EGFR_red 9	HSR-amp	1.68326	12.2103
BBI5-FGFR2.Con10-30Mar22_08_Overlay_XY	HSR-amp	4.16779	14.0862
BBI6-FGFR2.Con10_23_Overlay_XY	ec-amp	18.5023	315.157
BBI12-MDMD2.Con12_16_Overlay_XY	ec-amp	13.8737	110.934
EKVX_non_ecDNA_RORC_red 3	HSR-amp	1.27051	1.04424
BBI10-CDK4.Con12_09_Overlay_XY	HSR-amp	4.36652	26.7972
HK359_non_ecDNA_ARID5B_red 6	HSR-amp	0.502816	0.127292
RPMI8226_non_ecDNA_IRF4_red 1	HSR-amp	4.26097	60.1755
BBI6-MYC.Con8_10_Overlay_XY	ec-amp	10.1891	171.95
BBI4-ERBB2.Con17_04_Overlay_XY	ec-amp	7.97471	63.2543
BBI1-CHP212-MYCN.Con2_06_Overlay_XY	ec-amp	5.88996	75.5764
BBI12-MDMD2.Con12_12_Overlay_XY	ec-amp	9.16189	59.5428
BBI1-CHP212-MYCN.Con2_12_Overlay_XY	ec-amp	15.6768	185.411
BBI10-MDM2.Con12_09_Overlay_XY	HSR-amp	6.18262	16.9839
BBI10-CDK4.Con12_01_Overlay_XY	HSR-amp	3.75086	8.63552
BBI6-FGFR2.Con10_02_Overlay_XY	ec-amp	12.3506	265.551
BBI6-FGFR2.Con10_22_Overlay_XY	ec-amp	16.3862	464.111
BBI3-DLD1-MYC.Con8_22_Overlay_XY	no-amp	0.903141	2.29889
SF268_non_ecDNA_MMP8_red 8	HSR-amp	14.1966	503.795
BBI9-MYC.Con8_02_Overlay_XY	no-amp	0.674948	1.28772
BBI11-MYC.Con8_23_Overlay_XY	ec-amp	16.0298	135.086
SN12C_non_ecDNA_TNFRSF13B_red 8	HSR-amp	0.0450956	0.00541994
BBI11-MYC.Con8_20_Overlay_XY	ec-amp	0.820664	7.17504
BBI9-MYC.Con8_10_Overlay_XY	no-amp	0.795911	5.66075
COLO320HSR_ G7_FFPE_MYCred 15	HSR-amp	5.54934	21.1465
HOP62_non_ecDNA_ERCC2_red 8(1)	HSR-amp	0.0722732	0.0118436
EKVX_non_ecDNA_RORC_red 9	HSR-amp	0.56414	0.182634
BBI3-DLD1-MYC.Con8_19_Overlay_XY	no-amp	0.49279	0.246493
BBI12-MDMD2.Con12_08_Overlay_XY	ec-amp	15.7971	78.0913
HCC1569_non_ecDNA_BMP5_red 5	HSR-amp	0.207616	0.0498848
COLO320HSR_ G7_FFPE_MYCred 17	HSR-amp	7.11426	18.8205
BBI6-MYC.Con8_14_Overlay_XY	ec-amp	14.8662	233.459
BBI7-EGFR2.Con7_22_Overlay_XY	HSR-amp	3.71159	16.7166
GBM39DN_ecDNA_EGFR_green 5	ec-amp	7.39007	77.4954
Series005	ec-amp	3.65393	13.9102
BBI8-MYC.Con8_18_Overlay_XY	no-amp	3.27968	19.9632
BBI6-MYC.Con8_07_Overlay_XY	ec-amp	7.74654	127.942
BBI11-MYC.Con8_14_Overlay_XY	ec-amp	19.7817	203.003
BBI13-MYC.Con8_08_Overlay_XY	HSR-amp	3.32728	8.22961
BBI3-DLD1-MYC.Con8_16_Overlay_XY	no-amp	0.857622	0.875468
BBI6-FGFR2.Con10_09_Overlay_XY	ec-amp	1.23716	18.7573
RPMI8226_non_ecDNA_IRF4_red 8	HSR-amp	1.94983	3.00546
BBI12-MDMD2.Con12_03_Overlay_XY	ec-amp	13.8256	124.312
BBI2-MYC.Con8_21_Overlay_XY	HSR-amp	1.90934	8.31371
BBI8-MYC.Con8_10_Overlay_XY	no-amp	1.93636	10.3545
BBI7-EGFR2.Con7_17_Overlay_XY	HSR-amp	3.68782	14.5889
BBI13-ERBB2.Con17_01_Overlay_XY	HSR-amp	3.20975	8.39587
BBI6-FGFR2.Con10_13_Overlay_XY	ec-amp	17.6802	374.862
BBI11-MYC.Con8_21_Overlay_XY	ec-amp	20.1946	181.745
BBI13-ERBB2.Con17_09_Overlay_XY	HSR-amp	7.11707	43.6029
BBI4-ERBB2.Con17_27_Overlay_XY	ec-amp	4.39031	54.0088
BBI12-CDK6.Con7_17_Overlay_XY	ec-amp	12.2908	130.982
BBI6-MYC.Con8_20_Overlay_XY	ec-amp	8.70479	161.862
GBM39HSR egfr FISH-1	HSR-amp	9.03407	4.90694
BBI12-CDK6.Con7_15_Overlay_XY	ec-amp	3.26121	26.3881
BBI1-CHP212-MYCN.Con2_07_Overlay_XY	ec-amp	3.8492	30.4401
BBI6-MYC.Con8_15_Overlay_XY	ec-amp	8.0561	138.431
BBI1-CHP212-MYCN.Con2_05_Overlay_XY	ec-amp	20.7612	318.405
H716_ecDNA_MYC_red 7	ec-amp	8.83179	12.9627
BBI10-CDK4.Con12_04_Overlay_XY	HSR-amp	3.43721	9.69077
BBI6-FGFR2.Con10_17_Overlay_XY	ec-amp	8.48809	182.813
HK359_non_ecDNA_ARID5B_red 7	HSR-amp	1.1787	2.81682
BBI6-FGFR2.Con10_03_Overlay_XY	ec-amp	6.71684	216.178
BBI1-CHP212-MYCN.Con2_19_Overlay_XY	ec-amp	12.9407	118.502
H322_non_ecDNA_SBDS_red 1	HSR-amp	1.1203	5.87421
BBI10-MDM2.Con12_20_Overlay_XY	HSR-amp	3.93297	10.7539
BBI13-ERBB2.Con17_02_Overlay_XY	HSR-amp	5.33632	14.0887
BBI11-MYC.Con8_15_Overlay_XY	ec-amp	0.719713	6.28019
BBI12-CDK6.Con7_13_Overlay_XY	ec-amp	6.02597	64.7617
COLO320HSR_ G7_FFPE_MYCred 5	HSR-amp	2.72335	15.1632
BBI4-MYC.Con8-30Mar22_09_Overlay_XY	ec-amp	12.9046	109.023
BBI6-FGFR2.Con10_10_Overlay_XY	ec-amp	4.3978	97.0426
BBI10-CDK4.Con12_19_Overlay_XY	HSR-amp	4.03162	10.564
BBI4-ERBB2.Con17_24_Overlay_XY	ec-amp	12.8121	104.204
GBM39DN_ecDNA_EGFR_green 3	ec-amp	10.7788	105.388
H322_non_ecDNA_SBDS_red 5	HSR-amp	1.41446	6.17249
BBI6-MYC.Con8_02_Overlay_XY	ec-amp	7.82583	156.302
COLO320HSR_ G7_FFPE_MYCred 8	HSR-amp	4.59518	15.7742
OVCAR3_non_ecDNA_PAF1_red 5	HSR-amp	0.0590921	0.00753247
GBM39HSR egfr FISH-3	HSR-amp	7.90683	2.77882
BBI2-MYC.Con8_02_Overlay_XY	HSR-amp	5.36481	16.5116
RPMI8226_non_ecDNA_IRF4_red 5	HSR-amp	1.23357	0.481577
OVCAR5_non_ecDNA_BRF2_red 2	HSR-amp	0.524901	0.51011
Series007	ec-amp	2.90572	14.9952
HK359 egfr FISH-3	ec-amp	6.55967	22.3897
BBI8-MYC.Con8_17_Overlay_XY	no-amp	3.78579	25.325
COLO320HSR_ G7_FFPE_MYCred 7	HSR-amp	4.93584	13.5659
OVCAR3_non_ecDNA_PAF1_red 2	HSR-amp	0.319263	0.0783497
BBI8-MYC.Con8_07_Overlay_XY	no-amp	0.452153	0.767237
HOP62_non_ecDNA_ERCC2_red 8	HSR-amp	1.86791	4.0156
BBI13-ERBB2.Con17_10_Overlay_XY	HSR-amp	6.4445	20.1551
Colo320HSR_Myc_Red (5)	HSR-amp	3.85478	4.46802
BBI6-FGFR2.Con10_12_Overlay_XY	ec-amp	7.62185	155.523
BBI12-CDK6.Con7_19_Overlay_XY	ec-amp	12.3703	167.209
Colo320HSR_Myc_Red (10)	HSR-amp	3.35486	2.81999
BBI4-MYC.Con8-30Mar22_15_Overlay_XY	ec-amp	13.9675	143.928
BBI4-ERBB2.Con17_23_Overlay_XY	ec-amp	4.12733	29.7051
BBI4-ERBB2.Con17_11_Overlay_XY	ec-amp	13.5621	119.476
BBI4-ERBB2.Con17_09_Overlay_XY	ec-amp	8.53325	77.3166
BBI5-FGFR2.Con10-30Mar22_15_Overlay_XY	HSR-amp	3.4846	12.5696
GBM39ec egfr FISH-7	ec-amp	6.25955	16.7331
BBI9-MYC.Con8_12_Overlay_XY	no-amp	1.62695	5.39265
BBI8-MYC.Con8_16_Overlay_XY	no-amp	1.40089	2.92364
BBI13-MYC.Con8_27_Overlay_XY	HSR-amp	7.00201	31.937
BBI7-FGFR2.Con2_02_Overlay_XY	HSR-amp	3.48644	17.9191
BBI6-FGFR2.Con10_04_Overlay_XY	ec-amp	14.1523	247.51
SF268_non_ecDNA_MMP8_red 10	HSR-amp	1.83934	4.31331
BBI6-MYC.Con8_01_Overlay_XY	ec-amp	16.5434	234.295
BBI8-MYC.Con8_20_Overlay_XY	no-amp	3.14228	18.8473
SF268_non_ecDNA_MMP8_red 9	HSR-amp	3.01609	11.2102
BBI3-DLD1-MYC.Con8_08_Overlay_XY	no-amp	0.629024	0.390406
BBI4-MYC.Con8-30Mar22_19_Overlay_XY	ec-amp	14.8823	106.291
BBI10-MDM2.Con12_19_Overlay_XY	HSR-amp	8.68712	44.1817
COLO320DM_ G1_FFPE_MYCred 3	ec-amp	2.10641	23.7406
BBI2-MYC.Con8_04_Overlay_XY	HSR-amp	1.62947	6.54481
SW620_non_ecDNA_IGFBP1_red 10	HSR-amp	0.894425	2.97947
BBI3-DLD1-MYC.Con8_14_Overlay_XY	no-amp	0.565413	0.339436
BBI13-ERBB2.Con17_19_Overlay_XY	HSR-amp	4.16858	10.4704
GBM39DN_ecDNA_EGFR_green 2	ec-amp	18.4585	188.02
GBM39ec egfr FISH-4	ec-amp	8.00626	12.7381
BBI10-CDK4.Con12_14_Overlay_XY	HSR-amp	3.98814	8.59994
BBI7-EGFR2.Con7_15_Overlay_XY	HSR-amp	2.96891	11.7697
BBI2-MYC.Con8_20_Overlay_XY	HSR-amp	4.82084	12.6133
COLO320HSR MYC green 5	HSR-amp	3.37962	2.83885
BBI9-MYC.Con8_04_Overlay_XY	no-amp	4.07771	34.7021
HK359 egfr FISH-9	ec-amp	4.80153	6.10596
PC3 myc FISH-1	ec-amp	5.23252	7.36992
PC3 myc FISH-5	ec-amp	5.23885	42.7244
BBI7-EGFR2.Con7_16_Overlay_XY	HSR-amp	3.43111	7.51521
BBI8-MYC.Con8_21_Overlay_XY	no-amp	6.24362	21.8894
GBM39ec egfr FISH-6	ec-amp	4.53858	9.84779
BBI12-CDK6.Con7_29_Overlay_XY	ec-amp	10.1513	71.4809
BBI5-FGFR2.Con10-30Mar22_07_Overlay_XY	HSR-amp	3.54113	13.2632
BBI4-ERBB2.Con17_05_Overlay_XY	ec-amp	5.53252	38.4986
BBI7-EGFR2.Con7_05_Overlay_XY	HSR-amp	2.69246	5.91608
BBI13-MYC.Con8_24_Overlay_XY	HSR-amp	4.75336	14.0079
BBI12-MDMD2.Con12_14_Overlay_XY	ec-amp	10.881	79.4291
BBI2-MYC.Con8_12_Overlay_XY	HSR-amp	5.25057	15.8987
GSC11_non_ecDNA_EGFR_red 3	HSR-amp	0.857	0.358563
COLO320HSR MYC green 4	HSR-amp	4.04315	1.92532
BBI9-MYC.Con8_07_Overlay_XY	no-amp	0.763908	2.49299
BBI5-FGFR2.Con10-30Mar22_03_Overlay_XY	HSR-amp	2.96452	4.51387
BBI8-MYC.Con8_04_Overlay_XY	no-amp	8.61726	82.8317
EKVX_non_ecDNA_RORC_red 5	HSR-amp	0.430489	0.0942209
SN12C_non_ecDNA_TNFRSF13B_red 6	HSR-amp	0.154909	0.0625938
BBI2-MYC.Con8_17_Overlay_XY	HSR-amp	6.53602	14.6598
BBI3-DLD1-MYC.Con8_21_Overlay_XY	no-amp	0.913925	0.987231
DU145_non_ecDNA_NFKBIA_red 10	HSR-amp	0.303082	0.120196
BBI12-MDMD2.Con12_07_Overlay_XY	ec-amp	13.6216	64.4723
BBI4-MYC.Con8-30Mar22_20_Overlay_XY	ec-amp	13.4669	123.262
H716_ecDNA_FGFR2_green 10	ec-amp	9.30664	15.2604
BBI12-MDMD2.Con12_20_Overlay_XY	ec-amp	7.49003	42.3571
BBI10-CDK4.Con12_12_Overlay_XY	HSR-amp	4.47838	13.5396
BBI13-MYC.Con8_03_Overlay_XY	HSR-amp	6.27387	26.9049
BBI3-DLD1-MYC.Con8_10_Overlay_XY	no-amp	0.646305	0.384184
EKVX_non_ecDNA_RORC_red 6	HSR-amp	0.362745	0.0389626
BBI1-CHP212-MYCN.Con2_18_Overlay_XY	ec-amp	6.19463	60.5257
BBI11-MYC.Con8_19_Overlay_XY	ec-amp	0.934421	9.08358
GBM39DN_ecDNA_EGFR_green 4	ec-amp	21.6509	682.078
BBI2-MYC.Con8_03_Overlay_XY	HSR-amp	1.88144	7.37271
BBI6-MYC.Con8_22_Overlay_XY	ec-amp	9.58918	199.909
BBI9-MYC.Con8_16_Overlay_XY	no-amp	1.48702	6.92351
HCC1569_non_ecDNA_BMP5_red 2	HSR-amp	0.707798	0.543749
BBI6-FGFR2.Con10_01_Overlay_XY	ec-amp	13.3687	201.84
PC3 myc FISH-3	ec-amp	7.48762	37.2233
BBI4-ERBB2.Con17_03_Overlay_XY	ec-amp	13.0209	72.9671
RPMI8226_non_ecDNA_IRF4_red 6	HSR-amp	1.72557	3.06441
BBI4-MYC.Con8-30Mar22_02_Overlay_XY	ec-amp	14.1194	165.004
GBM39ec egfr FISH-2	ec-amp	7.37452	25.57
COLO320DM_ G1_FFPE_MYCred 4	ec-amp	1.73783	10.4128
BBI3-DLD1-MYC.Con8_02_Overlay_XY	no-amp	0.670614	0.542728
RPMI8226_non_ecDNA_IRF4_red 9	HSR-amp	1.81005	2.6249
H716_ecDNA_MYC_red 2	ec-amp	11.6781	44.7403
BBI5-FGFR2.Con10-30Mar22_05_Overlay_XY	HSR-amp	2.89643	10.8897
COLO320DM_ G1_FFPE_MYCred 21	ec-amp	1.38467	9.5286
BBI13-MYC.Con8_21_Overlay_XY	HSR-amp	6.7405	24.092
PC3 myc FISH-9	ec-amp	7.33292	15.0079
SNU16_ecDNA_myc_10	ec-amp	6.33259	1.15089
BBI7-EGFR2.Con7_10_Overlay_XY	HSR-amp	3.2606	12.9052
DU145_non_ecDNA_NFKBIA_red 3	HSR-amp	0.734183	0.58296
BBI6-MYC.Con8_21_Overlay_XY	ec-amp	14.3867	229.832
OVCAR3_non_ecDNA_PAF1_red 1	HSR-amp	0.119242	0.0193584
BBI11-MYC.Con8_13_Overlay_XY	ec-amp	10.094	82.0907
SNU16_ecDNA_myc_15	ec-amp	7.46154	29.929
H322_non_ecDNA_SBDS_red 8	HSR-amp	1.75242	9.31479
BBI4-MYC.Con8-30Mar22_06_Overlay_XY	ec-amp	11.984	226.145
BBI13-ERBB2.Con17_22_Overlay_XY	HSR-amp	5.50523	22.2489
BBI13-ERBB2.Con17_05_Overlay_XY	HSR-amp	4.61022	21.4708
BBI13-ERBB2.Con17_08_Overlay_XY	HSR-amp	6.70548	12.7365
BBI13-ERBB2.Con17_27_Overlay_XY	HSR-amp	5.85807	15.5837
BBI13-MYC.Con8_18_Overlay_XY	HSR-amp	4.99115	10.1242
COLO320DM_ G1_FFPE_MYCred 16	ec-amp	17.679	141.485
BBI4-ERBB2.Con17_010_Overlay_XY	ec-amp	12.9839	114.63
BBI12-CDK6.Con7_24_Overlay_XY	ec-amp	1.94981	17.0795
GSC11_non_ecDNA_EGFR_red 6	HSR-amp	0.470613	0.31283
BBI1-CHP212-MYCN.Con2_13_Overlay_XY	ec-amp	5.29063	74.1237
COLO320DM_ G1_FFPE_MYCred 18	ec-amp	6.79906	21.9258
HK359_non_ecDNA_ARID5B_red 5	HSR-amp	1.33447	0.486261
BBI12-MDMD2.Con12_09_Overlay_XY	ec-amp	13.1265	65.7239
Colo320HSR_Myc_Red (2)	HSR-amp	3.34626	7.50317
BBI13-ERBB2.Con17_21_Overlay_XY	HSR-amp	2.77424	11.9092
BBI4-ERBB2.Con17_12_Overlay_XY	ec-amp	4.36277	40.3193
BBI10-MDM2.Con12_01_Overlay_XY	HSR-amp	5.21436	9.51916
H322_non_ecDNA_SBDS_red 3	HSR-amp	1.09955	1.82515
BBI13-ERBB2.Con17_18_Overlay_XY	HSR-amp	3.15581	7.62953
BBI13-ERBB2.Con17_15_Overlay_XY	HSR-amp	4.67893	11.8093
COLO320HSR_ G7_FFPE_MYCred 6	HSR-amp	4.88346	14.2889
BBI10-CDK4.Con12_17_Overlay_XY	HSR-amp	5.004	19.8458
BBI1-CHP212-MYCN.Con2_02_Overlay_XY	ec-amp	13.184	237.579
BBI12-CDK6.Con7_28_Overlay_XY	ec-amp	2.60885	26.121
BBI1-CHP212-MYCN.Con2_03_Overlay_XY	ec-amp	4.22598	35.7707
BBI5-FGFR2.Con10-30Mar22_13_Overlay_XY	HSR-amp	3.72158	8.89039
BBI12-MDMD2.Con12_04_Overlay_XY	ec-amp	21.2865	254.059
BBI10-CDK4.Con12_08_Overlay_XY	HSR-amp	4.56108	17.2472
BBI10-MDM2.Con12_07_Overlay_XY	HSR-amp	6.485	23.7934
BBI7-EGFR2.Con7_11_Overlay_XY	HSR-amp	2.79268	7.59406
SNU16_ecDNA_myc_14	ec-amp	6.70984	5.38099
HCC1569_non_ecDNA_BMP5_red 8	HSR-amp	0.461108	0.0386562
BBI13-MYC.Con8_07_Overlay_XY	HSR-amp	3.69244	10.7601
BBI11-MYC.Con8_16_Overlay_XY	ec-amp	16.2977	164.382
BBI6-MYC.Con8_23_Overlay_XY	ec-amp	15.1645	196.423
BBI7-EGFR2.Con7_13_Overlay_XY	HSR-amp	3.21221	12.6791
BBI12-CDK6.Con7_05_Overlay_XY	ec-amp	4.97041	48.5511
BBI10-MDM2.Con12_04_Overlay_XY	HSR-amp	5.3056	14.467
BBI13-MYC.Con8_20_Overlay_XY	HSR-amp	1.9211	4.07164
BBI9-MYC.Con8_15_Overlay_XY	no-amp	0.750575	1.4644
BBI1-CHP212-MYCN.Con2_21_Overlay_XY	ec-amp	5.48205	61.6533
BBI12-CDK6.Con7_25_Overlay_XY	ec-amp	12.5114	112.304
PC3 myc FISH-10	ec-amp	10.1606	16.5063
H322_non_ecDNA_SBDS_red 2	HSR-amp	1.03809	1.24055
BBI13-ERBB2.Con17_24_Overlay_XY	HSR-amp	7.3561	20.8993
BBI10-CDK4.Con12_06_Overlay_XY	HSR-amp	3.94161	10.8884
BBI11-MYC.Con8_11_Overlay_XY	ec-amp	14.4976	139.276
BBI10-MDM2.Con12_08_Overlay_XY	HSR-amp	5.68957	18.5016
EKVX_non_ecDNA_RORC_red 7	HSR-amp	0.418839	0.0922967
H716_ecDNA_FGFR2_green 6	ec-amp	11.201	31.7374
BBI6-FGFR2.Con10_06_Overlay_XY	ec-amp	26.9219	435.745
BBI6-FGFR2.Con10_07_Overlay_XY	ec-amp	13.9821	334.822
DU145_non_ecDNA_NFKBIA_red 1	HSR-amp	0.178069	0.0281631
H522_non_ecDNA_TNF_red 4	HSR-amp	0.840421	1.44318
SN12C_non_ecDNA_TNFRSF13B_red 9	HSR-amp	0.341162	0.358317
COLO320HSR_ G7_FFPE_MYCred 3	HSR-amp	1.98525	8.44251
SW620_non_ecDNA_IGFBP1_red 2	HSR-amp	0.472739	0.625099
HK359 egfr FISH-5	ec-amp	5.95043	39.3154
BBI13-MYC.Con8_23_Overlay_XY	HSR-amp	4.54661	11.0198
BBI4-ERBB2.Con17_19_Overlay_XY	ec-amp	8.0583	61.8552
BBI11-MYC.Con8_06_Overlay_XY	ec-amp	21.3067	277.057
BBI13-ERBB2.Con17_12_Overlay_XY	HSR-amp	6.9265	13.907
BBI12-MDMD2.Con12_10_Overlay_XY	ec-amp	14.7553	85.7072
OVCAR5_non_ecDNA_BRF2_red 1	HSR-amp	0.112074	0.0291492
H322_non_ecDNA_SBDS_red 6	HSR-amp	1.44193	0.99804
BBI12-CDK6.Con7_20_Overlay_XY	ec-amp	6.6955	63.2404
Colo320HSR_Myc_Red (8)	HSR-amp	3.43557	2.87469
Series010	ec-amp	2.75224	12.2483
BBI10-CDK4.Con12_13_Overlay_XY	HSR-amp	3.69074	13.8784
GBM39ec egfr FISH-3	ec-amp	4.83651	18.9034
BBI10-MDM2.Con12_06_Overlay_XY	HSR-amp	5.00317	14.9535
SNU16_ecDNA_myc_11	ec-amp	9.41764	27.3737
BBI3-DLD1-MYC.Con8_12_Overlay_XY	no-amp	0.759449	1.64795
BBI13-MYC.Con8_22_Overlay_XY	HSR-amp	5.45881	14.9853
GSC11_non_ecDNA_EGFR_red 8	HSR-amp	0.194296	0.0755019
COLO320DM_ G1_FFPE_MYCred 14	ec-amp	1.50386	10.9014
OVCAR3_non_ecDNA_PAF1_red 6	HSR-amp	2.18421	25.4407
BBI6-FGFR2.Con10_14_Overlay_XY	ec-amp	15.9197	550.212
H522_non_ecDNA_TNF_red 5	HSR-amp	0.177485	0.00663053
BBI8-MYC.Con8_14_Overlay_XY	no-amp	2.00057	6.8931
BBI1-CHP212-MYCN.Con2_08_Overlay_XY	ec-amp	5.40149	55.174
BBI10-MDM2.Con12_17_Overlay_XY	HSR-amp	5.38857	17.4996
BBI9-MYC.Con8_05_Overlay_XY	no-amp	0.310522	0.269069
BBI3-DLD1-MYC.Con8_01_Overlay_XY	no-amp	0.507707	0.248502
COLO320DM_ G1_FFPE_MYCred 12	ec-amp	0.972262	7.73353
H716_ecDNA_FGFR2_green 8	ec-amp	11.554	38.8965
DU145_non_ecDNA_NFKBIA_red 5	HSR-amp	0.520782	0.606085
BBI6-MYC.Con8_11_Overlay_XY	ec-amp	15.0301	247.571
BBI11-MYC.Con8_01_Overlay_XY	ec-amp	13.0272	88.7898
BBI6-MYC.Con8_17_Overlay_XY	ec-amp	8.13856	139.544
BBI1-CHP212-MYCN.Con2_11_Overlay_XY	ec-amp	5.88169	57.9757
GBM39DN_ecDNA_EGFR_green 8	ec-amp	13.7593	113.221
SN12C_non_ecDNA_TNFRSF13B_red 2	HSR-amp	0.446471	1.73599
PC3 myc FISH-2	ec-amp	6.2318	19.1594
BBI6-FGFR2.Con10_18_Overlay_XY	ec-amp	25.2425	457.144
BBI4-MYC.Con8-30Mar22_13_Overlay_XY	ec-amp	13.9776	93.4641
BBI3-DLD1-MYC.Con8_07_Overlay_XY	no-amp	0.560399	0.236936
BBI9-MYC.Con8_20_Overlay_XY	no-amp	0.324102	0.381523
HK359 egfr FISH-7	ec-amp	3.67591	11.1131
BBI7-EGFR2.Con7_14_Overlay_XY	HSR-amp	3.1488	10.0028
COLO320HSR MYC green 6	HSR-amp	3.45343	4.6746
COLO320HSR MYC green 10	HSR-amp	2.42929	1.38936
BBI6-FGFR2.Con10_15_Overlay_XY	ec-amp	11.1146	210.154
H716_ecDNA_MYC_red 6	ec-amp	5.70987	9.4681
BBI13-ERBB2.Con17_06_Overlay_XY	HSR-amp	5.27869	12.7853
BBI8-MYC.Con8_03_Overlay_XY	no-amp	7.22731	44.9616
BBI2-MYC.Con8_16_Overlay_XY	HSR-amp	1.51368	5.31184
BBI5-FGFR2.Con10-30Mar22_09_Overlay_XY	HSR-amp	3.75575	13.9746
BBI12-MDMD2.Con12_02_Overlay_XY	ec-amp	7.76568	75.4851
SW620_non_ecDNA_IGFBP1_red 1	HSR-amp	1.7418	2.08511
COLO320DM_ G1_FFPE_MYCred 20	ec-amp	1.73403	15.3267
BBI8-MYC.Con8_09_Overlay_XY	no-amp	3.19219	17.4296
GBM39DN_ecDNA_EGFR_green 10	ec-amp	4.17458	26.9476
BBI4-MYC.Con8-30Mar22_22_Overlay_XY	ec-amp	13.2845	115.527
BBI13-MYC.Con8_09_Overlay_XY	HSR-amp	7.32387	20.8509
BBI4-ERBB2.Con17_21_Overlay_XY	ec-amp	7.7979	88.3504
EKVX_non_ecDNA_RORC_red 1	HSR-amp	1.51971	8.05282
BBI10-MDM2.Con12_05_Overlay_XY	HSR-amp	5.77178	23.5247
SW620_non_ecDNA_IGFBP1_red 7	HSR-amp	0.685458	2.1333
BBI2-MYC.Con8_05_Overlay_XY	HSR-amp	4.87279	12.129
COLO320DM_ G1_FFPE_MYCred 11	ec-amp	20.2268	242.682
BBI11-MYC.Con8_09_Overlay_XY	ec-amp	0.578846	7.84822
COLO320DM_ G1_FFPE_MYCred 8	ec-amp	15.3003	185.063
BBI13-ERBB2.Con17_13_Overlay_XY	HSR-amp	5.9857	15.9593
HOP62_non_ecDNA_ERCC2_red 4	HSR-amp	0.0618729	0.0076565
OVCAR5_non_ecDNA_BRF2_red 3	HSR-amp	0.281342	0.147991
COLO320HSR MYC green 9	HSR-amp	2.84292	2.82563
BBI8-MYC.Con8_13_Overlay_XY	no-amp	2.61468	11.5304
Series011	ec-amp	6.23708	23.0097
SNU16_ecDNA_myc_17	ec-amp	8.93212	19.0563
BBI2-MYC.Con8_06_Overlay_XY	HSR-amp	2.02234	8.2727
BBI3-DLD1-MYC.Con8_18_Overlay_XY	no-amp	0.432642	0.535355
BBI1-MYCN.Con8_02_Overlay_XY	ec-amp	0.869614	8.5632
BBI7-EGFR2.Con7_06_Overlay_XY	HSR-amp	2.85266	6.23769
GBM39DN_ecDNA_EGFR_green 1	ec-amp	16.6683	79.6407
BBI11-MYC.Con8_04_Overlay_XY	ec-amp	11.6142	74.5194
BBI12-CDK6.Con7_26_Overlay_XY	ec-amp	2.34554	36.2079
BBI6-MYC.Con8_04_Overlay_XY	ec-amp	15.3905	195.29
BBI10-MDM2.Con12_02_Overlay_XY	HSR-amp	5.21387	14.4643
BBI7-FGFR2.Con2_03_Overlay_XY	HSR-amp	3.80014	15.2061
BBI10-MDM2.Con12_14_Overlay_XY	HSR-amp	4.69959	19.8125
BBI12-CDK6.Con7_01_Overlay_XY	ec-amp	7.51845	45.5366
BBI6-FGFR2.Con10_16_Overlay_XY	ec-amp	17.1278	357.841
BBI12-CDK6.Con7_04_Overlay_XY	ec-amp	3.19511	31.6267
BBI9-MYC.Con8_11_Overlay_XY	no-amp	1.89635	14.1438
Colo320HSR_Myc_Red (7)	HSR-amp	2.24345	2.05602
BBI4-ERBB2.Con17_13_Overlay_XY	ec-amp	11.801	83.7291
DU145_non_ecDNA_NFKBIA_red 9	HSR-amp	0.214731	0.0455694
COLO320HSR MYC green 2	HSR-amp	3.50763	0.792697
BBI12-MDMD2.Con12_22_Overlay_XY	ec-amp	9.71561	51.4759
BBI8-MYC.Con8_11_Overlay_XY	no-amp	2.88669	14.5514
SN12C_non_ecDNA_TNFRSF13B_red 1	HSR-amp	0.154316	0.059393
BBI9-MYC.Con8_21_Overlay_XY	no-amp	1.3471	5.49063
BBI6-MYC.Con8_08_Overlay_XY	ec-amp	14.9145	208.767
BBI3-DLD1-MYC.Con8_05_Overlay_XY	no-amp	0.916179	0.612379
BBI5-FGFR2.Con10-30Mar22_12_Overlay_XY	HSR-amp	3.30956	19.2385
BBI5-FGFR2.Con10-30Mar22_20_Overlay_XY	HSR-amp	3.42922	8.96138
BBI4-ERBB2.Con17_18_Overlay_XY	ec-amp	11.6599	124.954
COLO320HSR MYC green 3	HSR-amp	2.69596	0.912569

## Sheet: ST5. statFish results for EC-am
image_name	nucleus_center	#_FISH_pixels (green)	#_FISH_foci (green)	Avg fish intensity (green)	Max fish intensity (green)	#_FISH_pixels (red)	#_FISH_foci (red)	Avg fish intensity (red)	Max fish intensity (red)	#_DAPI_pixels	#_FISH_pixels (green and red)	#_FISH_foci (green and red)
BBI12-CDK6.Con7_24_Overlay_XY	11_567	0	0	11.5	69	537	2	133.217	255	2087	0	0
BBI12-CDK6.Con7_24_Overlay_XY	28_1731	0	0	0	0	20	2	27.9429	132	2418	0	0
BBI12-CDK6.Con7_24_Overlay_XY	42_30	0	0	19.5789	121	153	5	67.1943	255	2589	0	0
BBI12-CDK6.Con7_24_Overlay_XY	59_404	0	0	0	0	0	0	9.5	16	1129	0	0
BBI12-CDK6.Con7_24_Overlay_XY	89_1466	7	1	54.5366	255	1184	14	139.726	255	5148	0	0
BBI12-CDK6.Con7_24_Overlay_XY	117_585	0	0	11.9381	174	464	13	77.988	255	3014	0	0
BBI12-CDK6.Con7_24_Overlay_XY	114_1111	0	0	0	0	0	0	23.1299	82	2193	0	0
BBI12-CDK6.Con7_24_Overlay_XY	147_1363	0	0	29.6364	215	596	11	99.4896	255	3045	0	0
BBI12-CDK6.Con7_24_Overlay_XY	145_99	0	0	45.6129	166	975	5	151.662	255	3745	0	0
BBI12-CDK6.Con7_24_Overlay_XY	205_605	0	0	15.7647	48	385	4	113.945	255	1941	0	0
BBI12-CDK6.Con7_24_Overlay_XY	238_68	0	0	133.889	255	244	5	76.8762	255	4440	0	0
BBI12-CDK6.Con7_24_Overlay_XY	242_981	0	0	10.3636	16	559	13	80.1115	255	3195	0	0
BBI12-CDK6.Con7_24_Overlay_XY	375_874	0	0	15.4167	73	439	7	107.753	255	1860	0	0
BBI12-CDK6.Con7_24_Overlay_XY	391_939	0	0	64.1379	211	200	9	53.8889	255	2855	0	0
BBI12-CDK6.Con7_24_Overlay_XY	411_11	42	2	32.7255	255	81	5	39.777	148	1748	0	0
BBI12-CDK6.Con7_24_Overlay_XY	424_1466	7	1	60.825	255	282	14	58.8052	255	3766	0	0
BBI12-CDK6.Con7_24_Overlay_XY	463_484	0	0	90.7727	255	306	9	68.0363	255	3703	0	0
BBI12-CDK6.Con7_24_Overlay_XY	472_1143	0	0	115.733	211	52	4	42.3207	189	3104	0	0
BBI12-CDK6.Con7_24_Overlay_XY	535_688	0	0	69.3333	89	48	2	60.1512	255	3354	0	0
BBI12-CDK6.Con7_24_Overlay_XY	566_1914	0	0	0	0	40	2	36.6	231	768	0	0
BBI12-CDK6.Con7_24_Overlay_XY	603_1827	0	0	107.231	199	285	7	58.4814	255	3897	0	0
BBI12-CDK6.Con7_24_Overlay_XY	625_1641	0	0	35.0333	170	912	6	157.587	255	2841	0	0
BBI12-CDK6.Con7_24_Overlay_XY	666_565	65	5	110.349	255	3101	11	160.724	255	7958	32	3
BBI12-CDK6.Con7_24_Overlay_XY	663_1025	0	0	77.5	93	96	5	55.2959	247	2350	0	0
BBI12-CDK6.Con7_24_Overlay_XY	696_213	0	0	2.53125	4	83	5	32.7766	247	4251	0	0
BBI12-CDK6.Con7_24_Overlay_XY	724_1253	0	0	19.6508	166	1739	16	127.764	255	6020	0	0
BBI12-CDK6.Con7_24_Overlay_XY	742_333	0	0	5.34483	12	485	13	67.5341	255	3069	0	0
BBI12-CDK6.Con7_24_Overlay_XY	759_1180	8	1	92.9091	223	152	6	41.3099	239	3409	0	0
BBI12-CDK6.Con7_24_Overlay_XY	757_997	0	0	72.6667	162	47	3	54.0469	239	2547	0	0
BBI12-CDK6.Con7_24_Overlay_XY	786_734	0	0	16.8	36	38	4	43.2723	198	2994	0	0
BBI12-CDK6.Con7_24_Overlay_XY	817_1274	47	3	26.3071	255	303	13	55.1864	255	3570	0	0
BBI12-CDK6.Con7_24_Overlay_XY	872_785	0	0	15.1681	243	96	8	33.3532	255	2804	0	0
BBI12-CDK6.Con7_24_Overlay_XY	942_164	176	7	36.4669	255	949	32	92.1058	255	5622	11	1
BBI12-CDK6.Con7_24_Overlay_XY	948_538	0	0	32	32	16	2	55.0959	123	857	0	0
BBI12-CDK6.Con7_24_Overlay_XY	984_1160	0	0	40.9625	178	748	14	80.9853	255	4881	0	0
BBI12-CDK6.Con7_24_Overlay_XY	990_1303	12	1	88.1154	255	366	6	78.4513	255	2910	10	1
BBI12-CDK6.Con7_24_Overlay_XY	1000_842	0	0	60.1875	174	1467	5	165.668	255	3237	0	0
BBI12-CDK6.Con7_24_Overlay_XY	1001_1054	0	0	33.2581	251	20	1	45.125	156	1254	0	0
BBI12-CDK6.Con7_24_Overlay_XY	1060_725	0	0	93.25	150	122	5	53.2562	255	2915	0	0
BBI12-CDK6.Con7_24_Overlay_XY	1093_303	0	0	72.1429	101	115	7	38.0153	231	2067	0	0
BBI12-CDK6.Con7_24_Overlay_XY	1101_545	0	0	6.93182	24	255	5	75.6773	255	2658	0	0
BBI12-CDK6.Con7_24_Overlay_XY	1120_1220	0	0	42.5625	211	788	7	126.436	255	3705	0	0
BBI12-CDK6.Con7_24_Overlay_XY	1138_19	8	1	103.143	227	664	10	99.6926	255	3871	0	0
BBI12-CDK6.Con7_24_Overlay_XY	1142_1754	8	1	54.5395	247	1193	13	132.486	255	4898	0	0
BBI12-CDK6.Con7_24_Overlay_XY	1194_1073	0	0	53.5517	255	1410	14	130.525	255	4992	0	0
BBI12-CDK6.Con7_24_Overlay_XY	1216_320	0	0	23.2745	130	282	10	62.5517	222	3345	0	0
BBI12-CDK6.Con7_24_Overlay_XY	1230_1406	264	10	59.2498	255	746	17	68.3466	255	5481	74	4
BBI12-CDK6.Con7_24_Overlay_XY	1220_1348	0	0	20.7368	215	43	1	54.8094	255	1410	0	0
BBI12-CDK6.Con7_24_Overlay_XY	1236_1250	7	1	72.3158	247	86	6	42.4934	189	2321	0	0
BBI12-CDK6.Con7_24_Overlay_XY	1321_1580	17	2	127.515	255	1239	14	122.582	255	4768	0	0
BBI12-CDK6.Con7_24_Overlay_XY	1313_819	0	0	33.3818	223	1037	19	90.2278	255	5200	0	0
BBI12-CDK6.Con7_24_Overlay_XY	1333_725	0	0	96.1538	190	359	8	71.3615	255	3016	0	0
BBI12-CDK6.Con7_24_Overlay_XY	1334_598	0	0	32	154	579	10	76.837	255	2977	0	0
BBI12-CDK6.Con7_24_Overlay_XY	1372_67	7	1	55.7619	243	568	21	57.449	255	4785	0	0
BBI12-CDK6.Con7_24_Overlay_XY	1367_465	0	0	28.3611	235	41	3	43.8244	231	2876	0	0
BBI12-CDK6.Con7_24_Overlay_XY	1388_1016	8	1	63.0513	243	193	5	49.472	255	3378	0	0
BBI12-CDK6.Con7_24_Overlay_XY	1411_133	0	0	79.4667	162	248	6	55.5613	255	3019	0	0
BBI12-CDK6.Con7_24_Overlay_XY	753_597	0	0	47.6786	203	1364	19	140.097	255	5102	0	0
BBI12-CDK6.Con7_24_Overlay_XY	1361_689	0	0	43.0968	247	137	2	58.9789	255	1954	0	0
BBI12-CDK6.Con7_18_Overlay_XY	23_241	0	0	94.2308	190	122	5	31.11	222	2961	0	0
BBI12-CDK6.Con7_18_Overlay_XY	36_828	9	1	47.3571	219	335	8	67.8264	255	5368	0	0
BBI12-CDK6.Con7_18_Overlay_XY	39_931	29	2	48.1625	255	294	9	51.3912	206	6417	20	1
BBI12-CDK6.Con7_18_Overlay_XY	7_1322	0	0	0	0	38	1	50.5233	206	841	0	0
BBI12-CDK6.Con7_18_Overlay_XY	57_1667	19	2	73.0933	255	832	19	89.335	255	5633	0	0
BBI12-CDK6.Con7_18_Overlay_XY	57_1757	0	0	0	0	28	2	49.3672	255	2434	0	0
BBI12-CDK6.Con7_18_Overlay_XY	76_1484	0	0	0	0	74	1	39.3558	206	1893	0	0
BBI12-CDK6.Con7_18_Overlay_XY	102_1189	0	0	74	158	10	1	30.1423	165	3307	0	0
BBI12-CDK6.Con7_18_Overlay_XY	117_1570	0	0	92.6842	199	191	4	45.1363	255	5074	0	0
BBI12-CDK6.Con7_18_Overlay_XY	109_1322	0	0	64.6316	255	108	6	29.3197	173	3375	0	0
BBI12-CDK6.Con7_18_Overlay_XY	126_383	0	0	58.7273	227	464	6	71.7402	255	3849	0	0
BBI12-CDK6.Con7_18_Overlay_XY	123_1445	37	3	69.0109	255	391	13	70.1668	255	3612	0	0
BBI12-CDK6.Con7_18_Overlay_XY	111_801	0	0	0	0	0	0	39.15	90	745	0	0
BBI12-CDK6.Con7_18_Overlay_XY	140_911	0	0	91.36	195	234	7	56.0494	222	3492	0	0
BBI12-CDK6.Con7_18_Overlay_XY	135_1847	8	1	32.2903	235	35	2	31.0528	173	2464	0	0
BBI12-CDK6.Con7_18_Overlay_XY	165_665	9	1	14.7881	251	91	4	40.4405	222	3692	0	0
BBI12-CDK6.Con7_18_Overlay_XY	171_783	9	1	54.0769	190	20	1	31.2335	181	4743	0	0
BBI12-CDK6.Con7_18_Overlay_XY	189_1746	0	0	59.4286	142	56	2	41.8013	189	2967	0	0
BBI12-CDK6.Con7_18_Overlay_XY	224_1191	0	0	27.2812	182	1852	16	152.342	255	5650	0	0
BBI12-CDK6.Con7_18_Overlay_XY	233_299	12	1	45.878	255	147	1	67.104	255	1982	0	0
BBI12-CDK6.Con7_18_Overlay_XY	247_1284	44	3	24.5204	255	15	2	27.5378	148	4287	0	0
BBI12-CDK6.Con7_18_Overlay_XY	236_566	9	1	57.7692	255	15	1	22.9061	189	2621	0	0
BBI12-CDK6.Con7_18_Overlay_XY	240_1595	0	0	76.96	231	0	0	21.76	74	2449	0	0
BBI12-CDK6.Con7_18_Overlay_XY	258_1810	39	4	34.6269	138	112	8	52.1135	156	2878	9	1
BBI12-CDK6.Con7_18_Overlay_XY	280_465	0	0	52.5652	182	0	0	17.4676	140	4759	0	0
BBI12-CDK6.Con7_18_Overlay_XY	297_706	129	5	59.0214	255	232	8	38.3056	255	6335	0	0
BBI12-CDK6.Con7_18_Overlay_XY	286_1905	0	0	52.6923	113	0	0	34.2371	123	1733	0	0
BBI12-CDK6.Con7_18_Overlay_XY	349_86	12	1	40.1706	243	1766	16	100.893	255	13022	0	0
BBI12-CDK6.Con7_18_Overlay_XY	325_1472	37	3	104.74	255	752	18	77.5655	255	6220	0	0
BBI12-CDK6.Con7_18_Overlay_XY	308_298	8	1	31.6281	113	66	3	67.0128	189	928	7	1
BBI12-CDK6.Con7_18_Overlay_XY	311_1757	7	1	59	227	60	4	29.7365	255	2233	0	0
BBI12-CDK6.Con7_18_Overlay_XY	326_1165	0	0	8.875	24	539	9	106.071	255	3608	0	0
BBI12-CDK6.Con7_18_Overlay_XY	351_895	9	1	119.778	231	0	0	27.6798	132	1834	0	0
BBI12-CDK6.Con7_18_Overlay_XY	362_1694	0	0	86.3125	178	20	2	31.3641	140	2449	0	0
BBI12-CDK6.Con7_18_Overlay_XY	374_433	9	1	38.5625	138	17	2	20.949	198	2980	0	0
BBI12-CDK6.Con7_18_Overlay_XY	387_1288	0	0	113.769	215	7	1	27.9808	115	5072	0	0
BBI12-CDK6.Con7_18_Overlay_XY	421_181	7	1	52.8552	239	561	17	53.2316	255	10886	0	0
BBI12-CDK6.Con7_18_Overlay_XY	388_599	0	0	0	0	34	2	68.9	247	896	0	0
BBI12-CDK6.Con7_18_Overlay_XY	443_1903	7	1	130.429	239	30	2	36.4884	173	1986	0	0
BBI12-CDK6.Con7_18_Overlay_XY	442_983	55	3	41.9205	170	223	11	51.8017	198	2805	43	2
BBI12-CDK6.Con7_18_Overlay_XY	458_1090	0	0	10.5088	109	97	3	61.9118	255	2461	0	0
BBI12-CDK6.Con7_18_Overlay_XY	464_1717	7	1	97.303	227	0	0	25.9425	90	3417	0	0
BBI12-CDK6.Con7_18_Overlay_XY	488_1375	0	0	52.7234	186	274	7	54.8553	255	4533	0	0
BBI12-CDK6.Con7_18_Overlay_XY	499_1618	0	0	16.7568	162	493	7	92.6794	255	3270	0	0
BBI12-CDK6.Con7_18_Overlay_XY	508_1481	0	0	16.3944	101	168	6	53.1403	255	2764	0	0
BBI12-CDK6.Con7_18_Overlay_XY	522_32	32	1	25.3212	255	158	12	41.2183	189	3715	0	0
BBI12-CDK6.Con7_18_Overlay_XY	523_905	0	0	78.75	109	12	1	32.4674	115	2295	0	0
BBI12-CDK6.Con7_18_Overlay_XY	520_1101	0	0	23	44	0	0	0	0	2374	0	0
BBI12-CDK6.Con7_18_Overlay_XY	534_322	0	0	67.5	81	0	0	16.8056	82	2023	0	0
BBI12-CDK6.Con7_18_Overlay_XY	580_723	0	0	79.25	199	569	9	107.571	255	5470	0	0
BBI12-CDK6.Con7_18_Overlay_XY	570_843	17	2	74.4324	255	0	0	18.958	107	3394	0	0
BBI12-CDK6.Con7_18_Overlay_XY	630_1026	31	4	73.5596	255	331	18	35.8292	255	8612	0	0
BBI12-CDK6.Con7_18_Overlay_XY	596_1298	0	0	72.6667	109	0	0	0	0	1623	0	0
BBI12-CDK6.Con7_18_Overlay_XY	605_1449	14	1	103.429	255	14	1	43.652	214	3054	0	0
BBI12-CDK6.Con7_18_Overlay_XY	594_1676	0	0	36.7	150	0	0	30.9065	115	2674	0	0
BBI12-CDK6.Con7_18_Overlay_XY	616_1141	7	1	51.9342	255	70	4	40.6988	198	4853	0	0
BBI12-CDK6.Con7_18_Overlay_XY	618_179	0	0	21.5801	125	94	3	60.7946	231	912	0	0
BBI12-CDK6.Con7_18_Overlay_XY	619_1861	0	0	0	0	0	0	0	0	876	0	0
BBI12-CDK6.Con7_18_Overlay_XY	655_473	0	0	72.875	117	72	3	45.412	255	4428	0	0
BBI12-CDK6.Con7_18_Overlay_XY	660_1555	0	0	64.3704	255	7	1	28.376	140	2950	0	0
BBI12-CDK6.Con7_18_Overlay_XY	652_144	0	0	91.3333	190	0	0	6.3125	16	1326	0	0
BBI12-CDK6.Con7_18_Overlay_XY	666_1891	21	2	75.5882	243	95	2	47.2764	255	3045	11	1
BBI12-CDK6.Con7_18_Overlay_XY	669_1284	0	0	14.1042	56	33	3	34.3811	140	2639	0	0
BBI12-CDK6.Con7_18_Overlay_XY	670_607	7	1	148.714	251	203	5	83.0316	255	2513	0	0
BBI12-CDK6.Con7_18_Overlay_XY	684_46	0	0	26.7	174	403	11	67.257	255	4220	0	0
BBI12-CDK6.Con7_18_Overlay_XY	669_795	0	0	5.44828	32	16	1	31.1781	148	2543	0	0
BBI12-CDK6.Con7_18_Overlay_XY	675_894	0	0	38.1818	182	103	4	53.5909	255	2122	0	0
BBI12-CDK6.Con7_18_Overlay_XY	683_1420	0	0	25.0244	113	52	3	52.7991	255	2499	0	0
BBI12-CDK6.Con7_18_Overlay_XY	695_1711	0	0	92.5	101	0	0	0	0	1376	0	0
BBI12-CDK6.Con7_18_Overlay_XY	747_1246	0	0	94.48	255	85	6	37.0796	206	3833	0	0
BBI12-CDK6.Con7_18_Overlay_XY	763_966	0	0	37.6842	174	0	0	0	0	4354	0	0
BBI12-CDK6.Con7_18_Overlay_XY	757_1116	0	0	74.9048	219	480	8	72.1366	255	4121	0	0
BBI12-CDK6.Con7_18_Overlay_XY	764_1785	0	0	53.2308	170	614	9	93.2408	255	3265	0	0
BBI12-CDK6.Con7_18_Overlay_XY	749_640	0	0	0	0	0	0	0	0	1391	0	0
BBI12-CDK6.Con7_18_Overlay_XY	780_1370	0	0	24.8718	142	161	3	44.3602	255	3268	0	0
BBI12-CDK6.Con7_18_Overlay_XY	779_270	0	0	62.5439	178	186	7	41.5648	198	3246	0	0
BBI12-CDK6.Con7_18_Overlay_XY	791_450	21	1	101.735	255	35	4	35.8618	148	2004	0	0
BBI12-CDK6.Con7_18_Overlay_XY	829_666	41	3	33.6562	235	258	11	39.6368	255	5403	16	1
BBI12-CDK6.Con7_18_Overlay_XY	842_14	0	0	104.667	166	156	7	47.3034	206	1914	0	0
BBI12-CDK6.Con7_18_Overlay_XY	847_787	0	0	50.0833	97	257	5	71.7363	255	2959	0	0
BBI12-CDK6.Con7_18_Overlay_XY	864_1881	19	2	107.868	255	34	2	36.9568	148	6146	0	0
BBI12-CDK6.Con7_18_Overlay_XY	849_1162	0	0	81.5	134	62	4	36.5327	198	1989	0	0
BBI12-CDK6.Con7_18_Overlay_XY	865_89	9	1	76.4878	223	146	6	49.8819	222	3145	8	1
BBI12-CDK6.Con7_18_Overlay_XY	856_1239	0	0	32.75	56	0	0	3.92857	8	1709	0	0
BBI12-CDK6.Con7_18_Overlay_XY	884_872	40	2	27.5155	255	281	15	43.7399	206	3787	12	1
BBI12-CDK6.Con7_18_Overlay_XY	868_1085	0	0	127.75	219	14	1	54.7467	239	2168	0	0
BBI12-CDK6.Con7_18_Overlay_XY	874_964	0	0	7.91892	40	0	0	4	8	1736	0	0
BBI12-CDK6.Con7_18_Overlay_XY	879_1757	0	0	79.4545	199	32	1	29.0063	173	4103	0	0
BBI12-CDK6.Con7_18_Overlay_XY	917_417	0	0	42.129	190	16	1	22.6563	181	4409	0	0
BBI12-CDK6.Con7_18_Overlay_XY	901_1335	0	0	18	105	7	1	25.707	123	3085	0	0
BBI12-CDK6.Con7_18_Overlay_XY	914_1601	0	0	0	0	110	3	76.9912	255	2460	0	0
BBI12-CDK6.Con7_18_Overlay_XY	927_13	15	1	74.975	255	0	0	0	0	817	0	0
BBI12-CDK6.Con7_18_Overlay_XY	958_1796	7	1	48.9535	255	1508	24	114.676	255	6172	0	0
BBI12-CDK6.Con7_18_Overlay_XY	956_1003	0	0	61.4286	150	95	5	51.657	214	2863	0	0
BBI12-CDK6.Con7_18_Overlay_XY	958_277	0	0	0	0	0	0	35.6241	107	2297	0	0
BBI12-CDK6.Con7_18_Overlay_XY	955_890	0	0	54.6667	89	0	0	44	66	816	0	0
BBI12-CDK6.Con7_18_Overlay_XY	980_1651	17	2	65.6842	255	630	13	80.1865	255	4840	9	1
BBI12-CDK6.Con7_18_Overlay_XY	968_1225	0	0	0	0	12	1	99.4783	206	2060	0	0
BBI12-CDK6.Con7_18_Overlay_XY	1009_1387	0	0	67.963	255	2250	3	187.391	255	3945	0	0
BBI12-CDK6.Con7_18_Overlay_XY	1023_684	0	0	70.3214	231	105	3	44.211	231	2894	0	0
BBI12-CDK6.Con7_18_Overlay_XY	1020_1228	0	0	20.6286	85	449	10	77.6545	255	3093	0	0
BBI12-CDK6.Con7_18_Overlay_XY	1034_403	0	0	13.1429	89	327	3	93.1226	255	3259	0	0
BBI12-CDK6.Con7_18_Overlay_XY	1035_267	0	0	0	0	284	4	64.4294	255	1773	0	0
BBI12-CDK6.Con7_18_Overlay_XY	1053_152	0	0	56.1111	101	17	1	39.5673	140	2786	0	0
BBI12-CDK6.Con7_18_Overlay_XY	1052_531	16	1	92.5161	255	104	3	39.7387	231	4138	0	0
BBI12-CDK6.Con7_18_Overlay_XY	1041_1554	0	0	20.8621	77	12	1	45.2542	165	1023	0	0
BBI12-CDK6.Con7_18_Overlay_XY	1058_914	0	0	53.1026	227	289	11	60.5902	255	4396	0	0
BBI12-CDK6.Con7_18_Overlay_XY	1074_1815	0	0	50.6296	243	733	10	90.7344	255	6296	0	0
BBI12-CDK6.Con7_18_Overlay_XY	1064_1095	0	0	35.6053	186	227	4	114.633	255	1825	0	0
BBI12-CDK6.Con7_18_Overlay_XY	1070_828	0	0	106.478	227	7	1	30.9938	107	2740	0	0
BBI12-CDK6.Con7_18_Overlay_XY	1060_1184	0	0	0	0	0	0	19.2632	57	829	0	0
BBI12-CDK6.Con7_18_Overlay_XY	1089_11	0	0	0	0	243	5	83.3319	255	1512	0	0
BBI12-CDK6.Con7_18_Overlay_XY	1086_1383	0	0	0	0	0	0	7.36364	33	2023	0	0
BBI12-CDK6.Con7_18_Overlay_XY	1125_1873	0	0	46.2432	150	248	7	51.4739	255	5702	0	0
BBI12-CDK6.Con7_18_Overlay_XY	1112_1268	12	1	69.6129	255	158	6	61.0355	255	2751	0	0
BBI12-CDK6.Con7_18_Overlay_XY	1138_356	0	0	7.30233	28	237	8	63.0746	255	2497	0	0
BBI12-CDK6.Con7_18_Overlay_XY	1143_1514	0	0	0	0	69	2	62.2143	255	1874	0	0
BBI12-CDK6.Con7_18_Overlay_XY	1143_418	0	0	0	0	0	0	0	0	1467	0	0
BBI12-CDK6.Con7_18_Overlay_XY	1157_1699	10	1	34.1914	255	817	11	86.6991	255	5664	0	0
BBI12-CDK6.Con7_18_Overlay_XY	1173_736	7	1	67.4167	255	502	18	64.4214	255	5219	0	0
BBI12-CDK6.Con7_18_Overlay_XY	1168_561	0	0	142.714	243	0	0	19.0885	74	2021	0	0
BBI12-CDK6.Con7_18_Overlay_XY	1193_1581	20	2	116.35	251	527	12	74.8135	255	3537	0	0
BBI12-CDK6.Con7_18_Overlay_XY	1193_1233	0	0	0	0	0	0	10.1538	16	1809	0	0
BBI12-CDK6.Con7_18_Overlay_XY	1200_109	0	0	28.7667	170	495	10	68.9314	255	3426	0	0
BBI12-CDK6.Con7_18_Overlay_XY	1188_808	0	0	0	0	0	0	41.6667	107	1552	0	0
BBI12-CDK6.Con7_18_Overlay_XY	1210_1300	0	0	77.9167	170	0	0	14.197	49	4346	0	0
BBI12-CDK6.Con7_18_Overlay_XY	1211_197	0	0	54.75	73	117	5	55.7384	255	2927	0	0
BBI12-CDK6.Con7_18_Overlay_XY	1230_1904	0	0	28.1333	162	23	1	35.4862	148	1225	0	0
BBI12-CDK6.Con7_18_Overlay_XY	1249_6	0	0	107	231	54	2	56.0152	156	813	0	0
BBI12-CDK6.Con7_18_Overlay_XY	1252_1835	0	0	10.8867	146	467	14	81.4059	255	2956	0	0
BBI12-CDK6.Con7_18_Overlay_XY	1259_331	0	0	0	0	20	2	40.7982	148	2025	0	0
BBI12-CDK6.Con7_18_Overlay_XY	1262_1367	0	0	55	60	0	0	9.25	16	1682	0	0
BBI12-CDK6.Con7_18_Overlay_XY	1262_1635	0	0	0	0	0	0	46.9149	99	948	0	0
BBI12-CDK6.Con7_18_Overlay_XY	1305_163	55	3	80.75	255	622	10	91.9736	255	7080	0	0
BBI12-CDK6.Con7_18_Overlay_XY	1310_1681	13	1	23.7243	255	125	9	38.5519	181	3629	0	0
BBI12-CDK6.Con7_18_Overlay_XY	1317_1296	25	1	36.3857	255	0	0	16.814	49	2383	0	0
BBI12-CDK6.Con7_18_Overlay_XY	1316_718	0	0	0	0	0	0	42.75	123	2271	0	0
BBI12-CDK6.Con7_18_Overlay_XY	1348_425	0	0	37.125	239	751	19	71.3174	255	8505	0	0
BBI12-CDK6.Con7_18_Overlay_XY	1342_993	0	0	72.5	109	280	8	66.5228	255	3986	0	0
BBI12-CDK6.Con7_18_Overlay_XY	1333_561	23	2	36.7977	255	214	8	36.3578	165	3382	0	0
BBI12-CDK6.Con7_18_Overlay_XY	1337_879	0	0	22.4783	125	0	0	18.0294	107	4898	0	0
BBI12-CDK6.Con7_18_Overlay_XY	1332_1518	0	0	7.33333	20	23	1	33.1965	214	2513	0	0
BBI12-CDK6.Con7_18_Overlay_XY	1348_1402	0	0	0	0	0	0	14.1941	66	932	0	0
BBI12-CDK6.Con7_18_Overlay_XY	1352_1834	0	0	0	0	0	0	4.25	8	2350	0	0
BBI12-CDK6.Con7_18_Overlay_XY	1350_34	0	0	0	0	14	1	56.725	148	1128	0	0
BBI12-CDK6.Con7_18_Overlay_XY	1363_1142	0	0	42.7692	178	0	0	0	0	1907	0	0
BBI12-CDK6.Con7_18_Overlay_XY	1385_528	0	0	0	0	0	0	57.6	107	1289	0	0
BBI12-CDK6.Con7_18_Overlay_XY	1413_138	0	0	32.1429	101	0	0	12.7143	33	3103	0	0
BBI12-CDK6.Con7_18_Overlay_XY	1415_710	0	0	13.5714	81	0	0	20.4	49	2023	0	0
BBI12-CDK6.Con7_18_Overlay_XY	1415_61	16	2	58.4878	255	97	2	49.7064	222	2208	8	1
BBI12-CDK6.Con7_18_Overlay_XY	1421_1224	0	0	28.3265	239	113	7	47.6719	173	2362	0	0
BBI12-CDK6.Con7_18_Overlay_XY	177_1419	37	3	146.767	255	50	2	52.8077	231	3237	0	0
BBI12-CDK6.Con7_18_Overlay_XY	375_1508	0	0	0	0	0	0	25.1	57	1518	0	0
BBI12-CDK6.Con7_18_Overlay_XY	309_1544	27	2	31.7267	255	148	4	41.2086	255	2178	0	0
BBI12-CDK6.Con7_18_Overlay_XY	451_594	44	2	103.885	255	1756	17	102.071	255	10068	21	1
BBI12-CDK6.Con7_18_Overlay_XY	588_47	0	0	72.5	89	0	0	0	0	4292	0	0
BBI12-CDK6.Con7_18_Overlay_XY	558_380	0	0	42.3571	178	1198	16	113.763	255	5671	0	0
BBI12-CDK6.Con7_18_Overlay_XY	655_378	0	0	103.895	178	346	8	62.1361	255	6415	0	0
BBI12-CDK6.Con7_18_Overlay_XY	842_1362	0	0	128.818	255	250	7	61.1349	247	3172	0	0
BBI12-CDK6.Con7_18_Overlay_XY	824_234	0	0	19.7083	117	45	1	34.9153	189	2365	0	0
BBI12-CDK6.Con7_18_Overlay_XY	889_1183	0	0	35.1053	174	47	4	30.1031	214	1978	0	0
BBI12-CDK6.Con7_18_Overlay_XY	1061_743	23	2	69.0896	255	452	11	92.723	255	4740	13	1
BBI12-CDK6.Con7_18_Overlay_XY	1348_1047	7	1	83.6957	255	223	8	59.9052	255	3385	0	0
BBI12-CDK6.Con7_23_Overlay_XY	12_179	0	0	12.2162	81	425	5	106.232	255	1486	0	0
BBI12-CDK6.Con7_23_Overlay_XY	20_457	0	0	52.6667	182	311	12	61.1583	255	2114	0	0
BBI12-CDK6.Con7_23_Overlay_XY	13_1114	0	0	46.7778	109	584	3	126.303	255	2162	0	0
BBI12-CDK6.Con7_23_Overlay_XY	14_1364	0	0	33.5455	65	7	1	34.1061	132	1660	0	0
BBI12-CDK6.Con7_23_Overlay_XY	56_496	0	0	0	0	156	6	66.6517	255	2049	0	0
BBI12-CDK6.Con7_23_Overlay_XY	78_839	0	0	49.1143	199	450	14	61.0595	255	5932	0	0
BBI12-CDK6.Con7_23_Overlay_XY	72_382	0	0	32.1538	119	85	3	47.7521	255	869	0	0
BBI12-CDK6.Con7_23_Overlay_XY	122_1218	0	0	12.6667	52	353	4	107.658	255	3050	0	0
BBI12-CDK6.Con7_23_Overlay_XY	177_238	0	0	24.4196	166	539	6	103.68	255	2725	0	0
BBI12-CDK6.Con7_23_Overlay_XY	254_992	0	0	18.6829	89	722	12	108.179	255	4736	0	0
BBI12-CDK6.Con7_23_Overlay_XY	251_781	0	0	29.1591	203	285	6	63.0268	255	2790	0	0
BBI12-CDK6.Con7_23_Overlay_XY	253_1303	0	0	6.19048	12	125	7	37.541	255	2825	0	0
BBI12-CDK6.Con7_23_Overlay_XY	322_791	0	0	6.88679	16	646	13	119.161	255	2962	0	0
BBI12-CDK6.Con7_23_Overlay_XY	332_688	0	0	24.5333	174	244	5	72.7964	255	3029	0	0
BBI12-CDK6.Con7_23_Overlay_XY	339_93	0	0	34	166	117	4	51.0524	255	2425	0	0
BBI12-CDK6.Con7_23_Overlay_XY	351_1043	0	0	71	85	942	11	138.163	255	2600	0	0
BBI12-CDK6.Con7_23_Overlay_XY	356_1524	16	2	15.2612	219	0	0	22.619	148	2317	0	0
BBI12-CDK6.Con7_23_Overlay_XY	406_1847	18	2	44.7632	255	658	12	81.8014	255	4287	0	0
BBI12-CDK6.Con7_23_Overlay_XY	472_336	154	9	50.6997	255	1445	23	137.173	255	6003	34	2
BBI12-CDK6.Con7_23_Overlay_XY	479_1639	0	0	14.6897	89	482	8	91.0305	255	2421	0	0
BBI12-CDK6.Con7_23_Overlay_XY	490_446	0	0	24.74	146	1721	4	183.675	255	3378	0	0
BBI12-CDK6.Con7_23_Overlay_XY	516_855	0	0	17.0556	60	888	10	114.299	255	3361	0	0
BBI12-CDK6.Con7_23_Overlay_XY	522_1858	10	1	126.056	255	1625	3	191.339	255	2846	10	1
BBI12-CDK6.Con7_23_Overlay_XY	530_1393	0	0	15.5532	109	492	6	90.7567	255	2901	0	0
BBI12-CDK6.Con7_23_Overlay_XY	551_568	0	0	31.2553	243	2817	3	189.011	255	4747	0	0
BBI12-CDK6.Con7_23_Overlay_XY	538_1100	0	0	34.2979	178	347	10	70.1834	255	2915	0	0
BBI12-CDK6.Con7_23_Overlay_XY	568_137	0	0	0	0	215	4	81.8074	255	1598	0	0
BBI12-CDK6.Con7_23_Overlay_XY	697_1154	7	1	60.6393	255	79	5	42.4937	206	7952	0	0
BBI12-CDK6.Con7_23_Overlay_XY	694_1685	0	0	25.3333	146	432	8	99.3976	255	2658	0	0
BBI12-CDK6.Con7_23_Overlay_XY	712_392	0	0	71.0625	203	63	5	46.4809	206	4412	0	0
BBI12-CDK6.Con7_23_Overlay_XY	728_23	0	0	132.667	158	1134	8	156.925	255	2760	0	0
BBI12-CDK6.Con7_23_Overlay_XY	732_1281	0	0	10.1875	65	122	3	92.8691	255	1838	0	0
BBI12-CDK6.Con7_23_Overlay_XY	780_800	0	0	9.73333	16	0	0	35.4859	156	1859	0	0
BBI12-CDK6.Con7_23_Overlay_XY	805_160	0	0	0	0	11	1	49.3659	165	2184	0	0
BBI12-CDK6.Con7_23_Overlay_XY	817_1486	0	0	56.9167	162	100	6	49.4743	255	3296	0	0
BBI12-CDK6.Con7_23_Overlay_XY	880_1039	11	1	34.6916	235	1464	39	87.1122	255	7591	0	0
BBI12-CDK6.Con7_23_Overlay_XY	918_131	0	0	26.4762	138	148	6	65.0206	255	3012	0	0
BBI12-CDK6.Con7_23_Overlay_XY	935_546	0	0	17.4286	113	1178	5	174.282	255	2053	0	0
BBI12-CDK6.Con7_23_Overlay_XY	939_420	0	0	31.25	52	70	4	55.0167	255	1723	0	0
BBI12-CDK6.Con7_23_Overlay_XY	1005_1587	9	1	59.1795	211	1323	20	115.154	255	6288	0	0
BBI12-CDK6.Con7_23_Overlay_XY	994_45	202	6	62.8229	219	537	10	113.502	255	2318	83	4
BBI12-CDK6.Con7_23_Overlay_XY	1039_140	0	0	20.5714	89	2037	3	188.416	255	3497	0	0
BBI12-CDK6.Con7_23_Overlay_XY	1084_1846	0	0	11.0333	97	722	6	124.275	255	2595	0	0
BBI12-CDK6.Con7_23_Overlay_XY	1137_979	7	1	79.7407	255	2067	5	182.675	255	3994	7	1
BBI12-CDK6.Con7_23_Overlay_XY	1125_1398	212	4	42.705	255	553	9	76.162	255	2632	159	3
BBI12-CDK6.Con7_23_Overlay_XY	1172_1698	0	0	112	239	846	19	88.8016	255	5179	0	0
BBI12-CDK6.Con7_23_Overlay_XY	1196_744	7	1	48.92	195	89	7	35.1807	214	4308	0	0
BBI12-CDK6.Con7_23_Overlay_XY	1198_1606	0	0	33.2927	203	249	8	68.9323	255	2924	0	0
BBI12-CDK6.Con7_23_Overlay_XY	1230_1897	0	0	43.8	77	82	4	77.4059	255	1554	0	0
BBI12-CDK6.Con7_23_Overlay_XY	1248_854	0	0	8.80488	24	837	6	145.539	255	2703	0	0
BBI12-CDK6.Con7_23_Overlay_XY	1249_119	0	0	31.8	121	657	13	116.339	255	3384	0	0
BBI12-CDK6.Con7_23_Overlay_XY	1288_1481	0	0	19.3623	174	824	11	117.033	255	3576	0	0
BBI12-CDK6.Con7_23_Overlay_XY	1309_592	0	0	24.6364	121	148	7	54.3355	255	3537	0	0
BBI12-CDK6.Con7_23_Overlay_XY	1306_1063	0	0	4.64	12	161	4	78.9587	255	1004	0	0
BBI12-CDK6.Con7_23_Overlay_XY	1331_332	0	0	25.7568	219	254	9	57.854	255	1722	0	0
BBI12-CDK6.Con7_23_Overlay_XY	1386_790	42	4	97.8202	255	3164	22	150.694	255	9587	0	0
BBI12-CDK6.Con7_23_Overlay_XY	1363_1078	0	0	41.8889	158	1405	12	134.646	255	4739	0	0
BBI12-CDK6.Con7_23_Overlay_XY	1354_1843	0	0	20.2727	105	683	11	125.947	255	3046	0	0
BBI12-CDK6.Con7_23_Overlay_XY	1380_953	14	1	61.126	255	2566	38	126.482	255	11698	11	1
BBI12-CDK6.Con7_23_Overlay_XY	1374_152	0	0	0	0	312	8	88.4018	255	2636	0	0
BBI12-CDK6.Con7_23_Overlay_XY	1383_1539	17	2	29.279	251	311	19	53.1269	255	4054	0	0
BBI12-CDK6.Con7_23_Overlay_XY	1402_1619	0	0	17.2419	170	501	17	63	255	5794	0	0
BBI12-CDK6.Con7_23_Overlay_XY	1393_606	0	0	30.5385	174	531	8	97.1017	255	2940	0	0
BBI12-CDK6.Con7_23_Overlay_XY	1429_310	0	0	0	0	10	1	40.9725	140	969	0	0
BBI12-CDK6.Con7_23_Overlay_XY	1290_56	0	0	40.0455	170	2675	8	178.931	255	5309	0	0
BBI12-CDK6.Con7_01_Overlay_XY	14_419	7	1	151	255	0	0	19.04	57	3807	0	0
BBI12-CDK6.Con7_01_Overlay_XY	24_778	0	0	117.733	255	130	5	61.521	255	4257	0	0
BBI12-CDK6.Con7_01_Overlay_XY	21_1437	0	0	0	0	0	0	43.9429	90	1775	0	0
BBI12-CDK6.Con7_01_Overlay_XY	31_1561	0	0	172.125	255	70	4	71.9854	214	3343	0	0
BBI12-CDK6.Con7_01_Overlay_XY	33_1050	8	1	144.1	255	32	1	39.1316	156	2517	0	0
BBI12-CDK6.Con7_01_Overlay_XY	50_175	0	0	0	0	0	0	13.8	24	2630	0	0
BBI12-CDK6.Con7_01_Overlay_XY	79_372	0	0	47.4203	255	1988	9	169.957	255	7834	0	0
BBI12-CDK6.Con7_01_Overlay_XY	61_1171	0	0	116.444	239	0	0	20.6154	74	3207	0	0
BBI12-CDK6.Con7_01_Overlay_XY	102_104	31	4	124.439	255	75	6	47.0478	206	11091	0	0
BBI12-CDK6.Con7_01_Overlay_XY	75_1715	0	0	102.5	158	0	0	27.8113	107	3534	0	0
BBI12-CDK6.Con7_01_Overlay_XY	70_1341	0	0	0	0	0	0	0	0	1077	0	0
BBI12-CDK6.Con7_01_Overlay_XY	71_1429	0	0	89.6	162	0	0	0	0	2071	0	0
BBI12-CDK6.Con7_01_Overlay_XY	77_640	0	0	145.5	215	0	0	0	0	2166	0	0
BBI12-CDK6.Con7_01_Overlay_XY	117_704	0	0	47.36	109	0	0	32.3333	57	2360	0	0
BBI12-CDK6.Con7_01_Overlay_XY	118_912	7	1	163.375	255	0	0	22.0926	90	3810	0	0
BBI12-CDK6.Con7_01_Overlay_XY	136_1318	13	1	131.931	255	67	4	81.0486	255	5293	0	0
BBI12-CDK6.Con7_01_Overlay_XY	170_766	0	0	92.7692	211	72	2	87.2025	255	4196	0	0
BBI12-CDK6.Con7_01_Overlay_XY	167_1847	0	0	31.2308	60	54	3	61.418	255	3426	0	0
BBI12-CDK6.Con7_01_Overlay_XY	184_1454	19	2	185.654	255	218	8	56.8289	198	4235	0	0
BBI12-CDK6.Con7_01_Overlay_XY	214_317	25	1	127.357	255	143	2	62.2172	255	4948	0	0
BBI12-CDK6.Con7_01_Overlay_XY	226_1046	21	2	104.515	255	212	2	96.8137	255	6294	0	0
BBI12-CDK6.Con7_01_Overlay_XY	228_1214	0	0	78.2857	117	11	1	67.902	189	3733	0	0
BBI12-CDK6.Con7_01_Overlay_XY	228_396	0	0	50.6957	239	0	0	6.66667	24	1995	0	0
BBI12-CDK6.Con7_01_Overlay_XY	252_1516	0	0	90.625	174	0	0	16	24	2769	0	0
BBI12-CDK6.Con7_01_Overlay_XY	248_964	0	0	0	0	0	0	0	0	2281	0	0
BBI12-CDK6.Con7_01_Overlay_XY	262_1121	0	0	0	0	0	0	37.7442	82	2782	0	0
BBI12-CDK6.Con7_01_Overlay_XY	294_837	49	3	37.497	255	66	5	31.7027	148	4214	0	0
BBI12-CDK6.Con7_01_Overlay_XY	294_1606	0	0	131.682	255	376	5	83.5557	255	4977	0	0
BBI12-CDK6.Con7_01_Overlay_XY	300_477	0	0	64.1429	154	64	3	52.4365	247	4488	0	0
BBI12-CDK6.Con7_01_Overlay_XY	300_1367	7	1	89.1176	255	57	3	64.3023	231	6298	0	0
BBI12-CDK6.Con7_01_Overlay_XY	322_122	42	4	145.842	255	303	4	77.5535	255	6990	0	0
BBI12-CDK6.Con7_01_Overlay_XY	291_1872	0	0	0	0	0	0	6.5	8	1191	0	0
BBI12-CDK6.Con7_01_Overlay_XY	313_663	0	0	96.6667	174	78	1	86.1157	255	2411	0	0
BBI12-CDK6.Con7_01_Overlay_XY	358_1683	10	1	91.3	255	0	0	5.68889	24	3844	0	0
BBI12-CDK6.Con7_01_Overlay_XY	353_943	7	1	139.316	255	213	11	55.4268	255	5118	0	0
BBI12-CDK6.Con7_01_Overlay_XY	371_608	13	1	106.026	255	33	2	43.2803	140	4253	0	0
BBI12-CDK6.Con7_01_Overlay_XY	364_9	0	0	0	0	0	0	0	0	1004	0	0
BBI12-CDK6.Con7_01_Overlay_XY	399_1437	18	1	105.375	255	86	2	90.4375	255	5635	18	1
BBI12-CDK6.Con7_01_Overlay_XY	400_220	0	0	47.1087	255	302	8	85.1874	255	4820	0	0
BBI12-CDK6.Con7_01_Overlay_XY	427_98	0	0	116.067	255	229	3	109.737	255	6252	0	0
BBI12-CDK6.Con7_01_Overlay_XY	417_1903	7	1	143.462	255	0	0	39.5116	115	1695	0	0
BBI12-CDK6.Con7_01_Overlay_XY	427_1805	0	0	126.667	178	0	0	27.1	57	2264	0	0
BBI12-CDK6.Con7_01_Overlay_XY	428_814	0	0	0	0	0	0	0	0	1955	0	0
BBI12-CDK6.Con7_01_Overlay_XY	444_471	0	0	125	255	0	0	34.35	90	3630	0	0
BBI12-CDK6.Con7_01_Overlay_XY	448_1315	16	2	150.136	255	45	1	42.2797	189	2810	0	0
BBI12-CDK6.Con7_01_Overlay_XY	439_530	0	0	0	0	0	0	0	0	857	0	0
BBI12-CDK6.Con7_01_Overlay_XY	463_888	7	1	86.1786	255	0	0	25.1917	148	3312	0	0
BBI12-CDK6.Con7_01_Overlay_XY	476_968	0	0	122.083	255	274	9	68.0559	255	4834	0	0
BBI12-CDK6.Con7_01_Overlay_XY	479_1079	10	1	79.9667	251	212	7	70.262	255	4745	0	0
BBI12-CDK6.Con7_01_Overlay_XY	474_1410	0	0	0	0	0	0	10.6667	16	3316	0	0
BBI12-CDK6.Con7_01_Overlay_XY	480_1906	0	0	59.4	125	13	1	74.0882	206	1312	0	0
BBI12-CDK6.Con7_01_Overlay_XY	508_671	14	2	102.343	255	40	3	52.4	239	4427	0	0
BBI12-CDK6.Con7_01_Overlay_XY	497_1703	0	0	0	0	0	0	0	0	2400	0	0
BBI12-CDK6.Con7_01_Overlay_XY	522_761	0	0	30.9412	125	0	0	50.3571	123	2279	0	0
BBI12-CDK6.Con7_01_Overlay_XY	533_1206	0	0	54	81	0	0	0	0	1972	0	0
BBI12-CDK6.Con7_01_Overlay_XY	551_23	0	0	0	0	0	0	0	0	1392	0	0
BBI12-CDK6.Con7_01_Overlay_XY	578_1912	0	0	176	211	0	0	20.5	33	1072	0	0
BBI12-CDK6.Con7_01_Overlay_XY	584_910	0	0	97.2581	255	334	8	89.7926	255	5722	0	0
BBI12-CDK6.Con7_01_Overlay_XY	590_1691	9	1	74.4754	255	279	9	67.8753	255	4901	0	0
BBI12-CDK6.Con7_01_Overlay_XY	598_446	0	0	0	0	19	1	58.9574	231	1964	0	0
BBI12-CDK6.Con7_01_Overlay_XY	612_1848	0	0	92.4	170	0	0	30.2941	82	5176	0	0
BBI12-CDK6.Con7_01_Overlay_XY	597_704	0	0	0	0	0	0	71.125	123	1020	0	0
BBI12-CDK6.Con7_01_Overlay_XY	626_1217	0	0	77.625	255	0	0	28.8571	82	4260	0	0
BBI12-CDK6.Con7_01_Overlay_XY	642_377	0	0	55.0741	255	99	6	77.4286	255	4002	0	0
BBI12-CDK6.Con7_01_Overlay_XY	631_1380	0	0	118.667	247	42	3	55.2342	206	5245	0	0
BBI12-CDK6.Con7_01_Overlay_XY	648_539	0	0	95.7222	203	19	2	43.6726	173	5628	0	0
BBI12-CDK6.Con7_01_Overlay_XY	636_821	0	0	138	138	0	0	18	24	2504	0	0
BBI12-CDK6.Con7_01_Overlay_XY	638_1035	0	0	37.75	231	14	1	35.9531	140	2373	0	0
BBI12-CDK6.Con7_01_Overlay_XY	702_92	42	2	111.277	255	174	4	50.4435	255	6866	0	0
BBI12-CDK6.Con7_01_Overlay_XY	708_843	0	0	48.2353	203	476	12	71.9051	255	3628	0	0
BBI12-CDK6.Con7_01_Overlay_XY	696_977	0	0	40.75	211	0	0	0	0	1840	0	0
BBI12-CDK6.Con7_01_Overlay_XY	709_1575	0	0	100.619	227	1031	10	130.958	255	4715	0	0
BBI12-CDK6.Con7_01_Overlay_XY	714_1211	0	0	155.778	255	10	1	51.5366	239	4795	0	0
BBI12-CDK6.Con7_01_Overlay_XY	713_1901	0	0	51.2	207	359	8	64.2281	255	2748	0	0
BBI12-CDK6.Con7_01_Overlay_XY	716_1150	0	0	5.58333	8	0	0	35	82	1735	0	0
BBI12-CDK6.Con7_01_Overlay_XY	731_484	0	0	0	0	0	0	0	0	1949	0	0
BBI12-CDK6.Con7_01_Overlay_XY	736_1372	0	0	136.4	186	113	3	111.359	255	2774	0	0
BBI12-CDK6.Con7_01_Overlay_XY	780_1839	7	1	76	255	9	1	26.8201	148	5246	0	0
BBI12-CDK6.Con7_01_Overlay_XY	762_1624	0	0	127.5	203	0	0	15.5625	74	2497	0	0
BBI12-CDK6.Con7_01_Overlay_XY	763_162	0	0	176.4	255	0	0	0	0	1666	0	0
BBI12-CDK6.Con7_01_Overlay_XY	767_621	0	0	0	0	0	0	0	0	905	0	0
BBI12-CDK6.Con7_01_Overlay_XY	792_1706	8	1	64.8936	255	30	1	45.7903	140	3713	0	0
BBI12-CDK6.Con7_01_Overlay_XY	808_987	0	0	175.25	231	0	0	21.6053	49	3064	0	0
BBI12-CDK6.Con7_01_Overlay_XY	791_1562	0	0	0	0	0	0	6.5	8	1035	0	0
BBI12-CDK6.Con7_01_Overlay_XY	796_353	0	0	21.0833	40	0	0	20.7143	41	1372	0	0
BBI12-CDK6.Con7_01_Overlay_XY	848_864	19	2	60.1489	255	585	10	81.4632	255	4210	0	0
BBI12-CDK6.Con7_01_Overlay_XY	860_97	32	4	116.278	255	0	0	26.268	107	6782	0	0
BBI12-CDK6.Con7_01_Overlay_XY	854_396	48	1	37.9851	166	22	2	32.5317	99	2074	22	2
BBI12-CDK6.Con7_01_Overlay_XY	891_1038	95	3	181.059	255	605	16	87.4252	255	9215	17	1
BBI12-CDK6.Con7_01_Overlay_XY	876_447	0	0	38.7857	174	0	0	0	0	1763	0	0
BBI12-CDK6.Con7_01_Overlay_XY	883_726	0	0	137.444	251	0	0	25	82	3245	0	0
BBI12-CDK6.Con7_01_Overlay_XY	882_535	0	0	0	0	37	3	54.0625	198	3215	0	0
BBI12-CDK6.Con7_01_Overlay_XY	923_1696	45	2	149.932	255	0	0	25.767	90	9495	0	0
BBI12-CDK6.Con7_01_Overlay_XY	902_226	0	0	48.2	105	7	1	49.65	132	5339	0	0
BBI12-CDK6.Con7_01_Overlay_XY	923_628	0	0	84.375	182	14	1	51.9811	148	6617	0	0
BBI12-CDK6.Con7_01_Overlay_XY	940_1394	10	1	46.125	251	0	0	24.5	57	4532	0	0
BBI12-CDK6.Con7_01_Overlay_XY	1024_1883	119	8	94.9644	255	1133	28	81.1237	255	11697	28	1
BBI12-CDK6.Con7_01_Overlay_XY	994_478	0	0	67	255	116	3	82.1551	255	3153	0	0
BBI12-CDK6.Con7_01_Overlay_XY	990_394	0	0	0	0	0	0	0	0	1042	0	0
BBI12-CDK6.Con7_01_Overlay_XY	1020_1593	49	3	176.604	255	149	3	73.5915	255	4979	0	0
BBI12-CDK6.Con7_01_Overlay_XY	1026_739	7	1	85.5714	247	0	0	44.4138	165	3453	0	0
BBI12-CDK6.Con7_01_Overlay_XY	1046_1810	11	1	44.3729	255	515	13	74.0135	255	5146	0	0
BBI12-CDK6.Con7_01_Overlay_XY	1042_1207	8	1	71.8857	255	99	4	62.3596	255	3006	0	0
BBI12-CDK6.Con7_01_Overlay_XY	1054_101	0	0	13.7059	101	72	3	72.6957	255	4252	0	0
BBI12-CDK6.Con7_01_Overlay_XY	1058_1123	9	1	60.4412	251	42	2	46.8456	214	2797	0	0
BBI12-CDK6.Con7_01_Overlay_XY	1096_1408	16	2	133.667	255	0	0	19.6667	82	5284	0	0
BBI12-CDK6.Con7_01_Overlay_XY	1113_1008	17	2	137.85	255	0	0	20.7571	107	2969	0	0
BBI12-CDK6.Con7_01_Overlay_XY	1102_1565	14	1	76.2703	255	0	0	28.6667	41	2453	0	0
BBI12-CDK6.Con7_01_Overlay_XY	1115_770	12	1	41.1698	166	8	1	42.1724	115	1416	8	1
BBI12-CDK6.Con7_01_Overlay_XY	1109_877	0	0	85.4286	178	0	0	4.59091	8	2299	0	0
BBI12-CDK6.Con7_01_Overlay_XY	1124_649	0	0	159.778	255	0	0	16.2083	57	3857	0	0
BBI12-CDK6.Con7_01_Overlay_XY	1147_1228	40	2	85.974	255	0	0	18.4262	57	5474	0	0
BBI12-CDK6.Con7_01_Overlay_XY	1134_710	0	0	0	0	0	0	0	0	1810	0	0
BBI12-CDK6.Con7_01_Overlay_XY	1140_239	15	2	148.333	255	0	0	35.2	66	3819	0	0
BBI12-CDK6.Con7_01_Overlay_XY	1144_1072	7	1	156.579	255	0	0	0	0	2970	0	0
BBI12-CDK6.Con7_01_Overlay_XY	1148_14	0	0	0	0	0	0	18	24	1741	0	0
BBI12-CDK6.Con7_01_Overlay_XY	1146_475	0	0	196.5	255	32	2	80.439	198	2685	0	0
BBI12-CDK6.Con7_01_Overlay_XY	1149_1638	16	1	114.846	255	21	1	49.2549	189	2569	0	0
BBI12-CDK6.Con7_01_Overlay_XY	1171_1803	0	0	0	0	0	0	14.6667	24	2470	0	0
BBI12-CDK6.Con7_01_Overlay_XY	1197_1292	26	3	103.672	255	37	2	44.6982	222	4931	0	0
BBI12-CDK6.Con7_01_Overlay_XY	1204_419	25	2	149.047	255	46	5	42.6652	148	5045	0	0
BBI12-CDK6.Con7_01_Overlay_XY	1199_915	0	0	56.4	73	8	1	59.4828	165	4099	0	0
BBI12-CDK6.Con7_01_Overlay_XY	1219_166	0	0	0	0	7	1	35.5896	132	3876	0	0
BBI12-CDK6.Con7_01_Overlay_XY	1217_1005	0	0	110.333	195	0	0	27.082	90	4780	0	0
BBI12-CDK6.Con7_01_Overlay_XY	1210_845	7	1	173.643	255	0	0	29.375	41	2430	0	0
BBI12-CDK6.Con7_01_Overlay_XY	1202_1660	0	0	0	0	0	0	31.48	115	950	0	0
BBI12-CDK6.Con7_01_Overlay_XY	1220_1456	10	1	124.727	255	0	0	24.7077	99	3674	0	0
BBI12-CDK6.Con7_01_Overlay_XY	1247_1866	0	0	0	0	268	3	129.876	255	4924	0	0
BBI12-CDK6.Con7_01_Overlay_XY	1241_1601	0	0	134.545	255	0	0	37.55	115	3248	0	0
BBI12-CDK6.Con7_01_Overlay_XY	1284_1112	14	1	26.9421	255	0	0	10.3836	57	4627	0	0
BBI12-CDK6.Con7_01_Overlay_XY	1292_851	23	2	79.8831	255	18	1	37.5941	222	5326	14	1
BBI12-CDK6.Con7_01_Overlay_XY	1286_1441	7	1	80.3333	255	0	0	15.7917	57	3091	0	0
BBI12-CDK6.Con7_01_Overlay_XY	1293_1676	0	0	82	125	0	0	19.52	66	1587	0	0
BBI12-CDK6.Con7_01_Overlay_XY	1303_1325	0	0	119	219	0	0	4.16667	8	3355	0	0
BBI12-CDK6.Con7_01_Overlay_XY	1334_281	0	0	135.5	203	21	1	112.419	189	4399	0	0
BBI12-CDK6.Con7_01_Overlay_XY	1324_84	7	1	165.421	255	44	1	49.6667	255	3785	0	0
BBI12-CDK6.Con7_01_Overlay_XY	1336_15	0	0	255	255	0	0	0	0	1452	0	0
BBI12-CDK6.Con7_01_Overlay_XY	1363_445	0	0	119.545	255	0	0	35.1	90	3503	0	0
BBI12-CDK6.Con7_01_Overlay_XY	1366_1720	7	1	66.7436	255	209	9	51.489	222	6294	0	0
BBI12-CDK6.Con7_01_Overlay_XY	1362_564	0	0	32	56	0	0	11.7333	33	3229	0	0
BBI12-CDK6.Con7_01_Overlay_XY	1370_1026	0	0	24.3333	40	0	0	0	0	2288	0	0
BBI12-CDK6.Con7_01_Overlay_XY	1389_668	30	2	185.636	255	35	2	59.9006	255	4336	0	0
BBI12-CDK6.Con7_01_Overlay_XY	1388_1160	0	0	39.05	247	119	3	66.2721	255	2912	0	0
BBI12-CDK6.Con7_01_Overlay_XY	1400_899	9	1	45.0485	255	577	18	64.2171	255	5552	0	0
BBI12-CDK6.Con7_01_Overlay_XY	1392_741	0	0	0	0	0	0	0	0	2091	0	0
BBI12-CDK6.Con7_01_Overlay_XY	1417_1405	7	1	157.8	255	0	0	0	0	2502	0	0
BBI12-CDK6.Con7_01_Overlay_XY	1418_562	0	0	110.667	166	199	2	63.8616	255	3209	0	0
BBI12-CDK6.Con7_01_Overlay_XY	1419_1574	15	2	59.2727	255	255	6	56.4371	239	5563	7	1
BBI12-CDK6.Con7_01_Overlay_XY	1422_1874	0	0	0	0	0	0	0	0	2749	0	0
BBI12-CDK6.Con7_01_Overlay_XY	170_219	58	3	162.03	255	0	0	33.5281	107	9885	0	0
BBI12-CDK6.Con7_01_Overlay_XY	240_186	0	0	53.6	150	0	0	0	0	2651	0	0
BBI12-CDK6.Con7_01_Overlay_XY	121_1732	7	1	58.12	255	0	0	6.5	8	1849	0	0
BBI12-CDK6.Con7_01_Overlay_XY	187_1753	23	2	68.8831	255	104	2	87.5154	255	5192	0	0
BBI12-CDK6.Con7_01_Overlay_XY	269_1785	8	1	149.636	255	0	0	34	115	3812	0	0
BBI12-CDK6.Con7_01_Overlay_XY	331_1134	25	2	139.8	255	717	15	104.386	255	5947	13	1
BBI12-CDK6.Con7_01_Overlay_XY	601_1758	7	1	137	255	0	0	43.125	140	3745	0	0
BBI12-CDK6.Con7_01_Overlay_XY	654_1738	0	0	0	0	0	0	41	41	2622	0	0
BBI12-CDK6.Con7_01_Overlay_XY	742_548	0	0	86.2222	255	69	1	71.7458	222	5206	0	0
BBI12-CDK6.Con7_01_Overlay_XY	946_953	0	0	88.5	207	0	0	21.2143	49	5609	0	0
BBI12-CDK6.Con7_01_Overlay_XY	925_888	16	1	95.5532	255	735	15	87.1437	255	4228	7	1
BBI12-CDK6.Con7_01_Overlay_XY	990_221	7	1	90.5366	255	521	16	79.9696	255	10147	0	0
BBI12-CDK6.Con7_01_Overlay_XY	1048_499	0	0	64.8	142	0	0	39.9048	107	2851	0	0
BBI12-CDK6.Con7_01_Overlay_XY	1042_1657	7	1	85.2667	231	1185	10	124.885	255	5553	7	1
BBI12-CDK6.Con7_01_Overlay_XY	1259_449	0	0	137.417	255	0	0	9.55	33	2842	0	0
BBI12-CDK6.Con7_01_Overlay_XY	1316_1578	8	1	69.1333	247	8	1	36.3563	156	3986	0	0
BBI12-CDK6.Con7_01_Overlay_XY	1400_282	7	1	145.286	255	0	0	0	0	2862	0	0
BBI12-CDK6.Con7_01_Overlay_XY	1402_1069	29	3	26.5647	125	0	0	18.8415	99	4108	0	0
BBI12-CDK6.Con7_01_Overlay_XY	1427_1676	0	0	0	0	7	1	44.9211	90	1377	0	0
BBI12-CDK6.Con7_08_Overlay_XY	12_286	0	0	138.667	178	508	4	108.565	255	1936	0	0
BBI12-CDK6.Con7_08_Overlay_XY	44_365	0	0	154	154	0	0	16.4789	66	1775	0	0
BBI12-CDK6.Con7_08_Overlay_XY	88_1259	0	0	0	0	147	5	56.0982	231	3923	0	0
BBI12-CDK6.Con7_08_Overlay_XY	133_1846	0	0	10.0714	65	219	6	56.5875	255	2663	0	0
BBI12-CDK6.Con7_08_Overlay_XY	150_664	0	0	31.5625	186	541	9	80.1119	255	3597	0	0
BBI12-CDK6.Con7_08_Overlay_XY	177_85	37	2	102.507	255	771	24	52.4349	255	6411	0	0
BBI12-CDK6.Con7_08_Overlay_XY	166_1393	0	0	108.667	235	334	10	52.483	247	3122	0	0
BBI12-CDK6.Con7_08_Overlay_XY	160_1042	0	0	1.91667	4	0	0	0	0	1039	0	0
BBI12-CDK6.Con7_08_Overlay_XY	246_524	0	0	20.0833	186	274	13	41.4377	255	4854	0	0
BBI12-CDK6.Con7_08_Overlay_XY	256_1501	7	1	131.8	255	33	2	20.7758	189	3335	0	0
BBI12-CDK6.Con7_08_Overlay_XY	274_761	0	0	122.6	166	44	3	42.231	255	3380	0	0
BBI12-CDK6.Con7_08_Overlay_XY	270_1845	0	0	5	8	0	0	18.7568	66	1314	0	0
BBI12-CDK6.Con7_08_Overlay_XY	289_841	0	0	36	36	181	8	57.1101	255	3200	0	0
BBI12-CDK6.Con7_08_Overlay_XY	322_1280	8	1	89.3667	255	1315	26	87.7338	255	7573	0	0
BBI12-CDK6.Con7_08_Overlay_XY	299_1012	0	0	186	247	7	1	24.3872	115	1981	0	0
BBI12-CDK6.Con7_08_Overlay_XY	359_459	0	0	54.6622	255	1428	20	89.8696	255	8709	0	0
BBI12-CDK6.Con7_08_Overlay_XY	345_648	0	0	105.875	239	289	10	43.6166	255	3501	0	0
BBI12-CDK6.Con7_08_Overlay_XY	335_329	0	0	0	0	0	0	13.5294	57	1042	0	0
BBI12-CDK6.Con7_08_Overlay_XY	334_696	0	0	0	0	25	2	29.2167	214	808	0	0
BBI12-CDK6.Con7_08_Overlay_XY	348_275	0	0	0	0	8	1	33.1901	156	1241	0	0
BBI12-CDK6.Con7_08_Overlay_XY	365_801	0	0	15.6786	117	11	1	26.1182	156	3563	0	0
BBI12-CDK6.Con7_08_Overlay_XY	413_1782	33	3	95.1828	255	2217	31	125.204	255	8189	23	2
BBI12-CDK6.Con7_08_Overlay_XY	397_1157	0	0	18.4828	125	191	2	124.371	255	1189	0	0
BBI12-CDK6.Con7_08_Overlay_XY	430_1308	0	0	60.3333	109	196	5	54.3998	206	3178	0	0
BBI12-CDK6.Con7_08_Overlay_XY	427_254	0	0	0	0	103	4	42.7646	189	1596	0	0
BBI12-CDK6.Con7_08_Overlay_XY	436_1702	0	0	60	60	0	0	16.8148	99	2007	0	0
BBI12-CDK6.Con7_08_Overlay_XY	455_1425	0	0	0	0	145	2	86.1311	255	1422	0	0
BBI12-CDK6.Con7_08_Overlay_XY	477_785	0	0	6.55556	12	832	19	90.1988	255	5089	0	0
BBI12-CDK6.Con7_08_Overlay_XY	479_200	0	0	60.8636	255	460	8	82.5087	255	3027	0	0
BBI12-CDK6.Con7_08_Overlay_XY	491_412	0	0	24.58	251	1606	16	141.811	255	4653	0	0
BBI12-CDK6.Con7_08_Overlay_XY	498_1594	0	0	0	0	270	2	82.0088	239	2263	0	0
BBI12-CDK6.Con7_08_Overlay_XY	537_626	0	0	63.2222	125	699	20	61.7144	255	7378	0	0
BBI12-CDK6.Con7_08_Overlay_XY	550_1777	0	0	42.0357	255	30	3	26.3442	115	2839	0	0
BBI12-CDK6.Con7_08_Overlay_XY	604_1368	0	0	128.667	255	107	7	34.7622	181	3767	0	0
BBI12-CDK6.Con7_08_Overlay_XY	605_850	0	0	117.846	211	228	9	50.6903	255	3406	0	0
BBI12-CDK6.Con7_08_Overlay_XY	611_1845	0	0	44.8235	255	0	0	17.7264	90	3220	0	0
BBI12-CDK6.Con7_08_Overlay_XY	649_1284	0	0	4	4	665	5	121.754	255	3271	0	0
BBI12-CDK6.Con7_08_Overlay_XY	663_1747	0	0	24.4167	44	15	1	31.9091	156	3012	0	0
BBI12-CDK6.Con7_08_Overlay_XY	664_1520	0	0	117.824	255	119	7	36.2182	239	4428	0	0
BBI12-CDK6.Con7_08_Overlay_XY	653_83	0	0	0	0	0	0	0	0	1269	0	0
BBI12-CDK6.Con7_08_Overlay_XY	700_1696	0	0	168	255	254	7	43.3754	255	3066	0	0
BBI12-CDK6.Con7_08_Overlay_XY	705_1392	0	0	159.857	251	336	9	58.8362	255	2625	0	0
BBI12-CDK6.Con7_08_Overlay_XY	719_662	0	0	0	0	67	5	29.5494	206	3405	0	0
BBI12-CDK6.Con7_08_Overlay_XY	776_81	0	0	112	235	359	9	58.2087	255	4197	0	0
BBI12-CDK6.Con7_08_Overlay_XY	763_555	0	0	0	0	0	0	17.6057	57	3153	0	0
BBI12-CDK6.Con7_08_Overlay_XY	771_1157	0	0	84.75	113	125	5	42.4644	222	2177	0	0
BBI12-CDK6.Con7_08_Overlay_XY	784_1689	0	0	23.1538	178	648	16	73.5889	255	4098	0	0
BBI12-CDK6.Con7_08_Overlay_XY	791_1024	0	0	36.1429	109	238	6	70.1935	255	2658	0	0
BBI12-CDK6.Con7_08_Overlay_XY	839_892	60	6	153.918	255	950	31	63.2179	255	8167	11	1
BBI12-CDK6.Con7_08_Overlay_XY	828_1885	0	0	68	255	1271	18	120.449	255	4739	0	0
BBI12-CDK6.Con7_08_Overlay_XY	840_331	0	0	0	0	9	1	57.0227	181	1234	0	0
BBI12-CDK6.Con7_08_Overlay_XY	856_795	0	0	0	0	16	2	42.4386	140	2753	0	0
BBI12-CDK6.Con7_08_Overlay_XY	872_1090	0	0	8.81818	93	562	11	74.5255	255	3453	0	0
BBI12-CDK6.Con7_08_Overlay_XY	876_1398	0	0	0	0	61	5	31.3626	165	2346	0	0
BBI12-CDK6.Con7_08_Overlay_XY	876_122	0	0	20	20	0	0	24.493	90	1716	0	0
BBI12-CDK6.Con7_08_Overlay_XY	900_375	0	0	19.9462	255	315	12	46.3192	255	3681	0	0
BBI12-CDK6.Con7_08_Overlay_XY	919_649	0	0	61.7	223	571	12	63.8565	255	5902	0	0
BBI12-CDK6.Con7_08_Overlay_XY	927_1637	0	0	26.7368	101	392	8	65.2164	255	3189	0	0
BBI12-CDK6.Con7_08_Overlay_XY	933_1274	0	0	0	0	0	0	12.5714	24	1676	0	0
BBI12-CDK6.Con7_08_Overlay_XY	953_65	17	2	158.963	255	155	7	37.755	255	7465	0	0
BBI12-CDK6.Con7_08_Overlay_XY	995_1743	0	0	82	146	0	0	9.38889	49	2397	0	0
BBI12-CDK6.Con7_08_Overlay_XY	1022_1028	0	0	0	0	364	11	66.6675	255	4393	0	0
BBI12-CDK6.Con7_08_Overlay_XY	1010_1206	0	0	0	0	0	0	10.9048	24	1701	0	0
BBI12-CDK6.Con7_08_Overlay_XY	1064_144	0	0	34.4412	255	1252	10	117.179	255	6152	0	0
BBI12-CDK6.Con7_08_Overlay_XY	1079_380	0	0	37.5769	235	835	23	76.3221	255	6424	0	0
BBI12-CDK6.Con7_08_Overlay_XY	1078_798	0	0	29.0556	239	144	8	44.6944	255	2605	0	0
BBI12-CDK6.Con7_08_Overlay_XY	1089_1095	0	0	0	0	0	0	4.66667	8	2016	0	0
BBI12-CDK6.Con7_08_Overlay_XY	1117_1768	157	4	61.3914	255	738	24	93.5085	255	4032	21	2
BBI12-CDK6.Con7_08_Overlay_XY	1152_683	0	0	0	0	564	9	102.51	255	2843	0	0
BBI12-CDK6.Con7_08_Overlay_XY	1157_1446	7	1	141.923	255	77	4	30.9487	189	3482	0	0
BBI12-CDK6.Con7_08_Overlay_XY	1172_82	7	1	46.1111	255	407	17	54.4581	255	5157	0	0
BBI12-CDK6.Con7_08_Overlay_XY	1183_1092	0	0	52.7895	203	426	18	55.6402	255	4815	0	0
BBI12-CDK6.Con7_08_Overlay_XY	1199_1543	8	1	25.9014	255	79	5	41.665	198	3152	0	0
BBI12-CDK6.Con7_08_Overlay_XY	1240_678	0	0	108.429	195	92	5	36.5319	198	2775	0	0
BBI12-CDK6.Con7_08_Overlay_XY	1260_344	0	0	100.615	255	509	7	77.8475	255	4061	0	0
BBI12-CDK6.Con7_08_Overlay_XY	1257_1865	0	0	109.6	211	165	4	42.0556	239	2489	0	0
BBI12-CDK6.Con7_08_Overlay_XY	1278_1188	0	0	3.73333	4	517	14	89.6028	255	2823	0	0
BBI12-CDK6.Con7_08_Overlay_XY	1292_411	0	0	124.8	255	367	8	58.3954	255	3434	0	0
BBI12-CDK6.Con7_08_Overlay_XY	1358_1574	7	1	125.25	255	550	14	88.0509	255	4180	0	0
BBI12-CDK6.Con7_08_Overlay_XY	1387_1159	0	0	151.846	255	261	10	46.6154	255	3322	0	0
BBI12-CDK6.Con7_08_Overlay_XY	1400_1480	0	0	54.7273	255	798	19	73.105	255	5699	0	0
BBI12-CDK6.Con7_08_Overlay_XY	1401_1301	0	0	0	0	965	12	120.503	255	4559	0	0
BBI12-CDK6.Con7_08_Overlay_XY	1391_1666	0	0	0	0	0	0	0	0	897	0	0
BBI12-CDK6.Con7_08_Overlay_XY	1424_1655	0	0	37	170	213	8	56.8562	255	2221	0	0
BBI12-CDK6.Con7_08_Overlay_XY	1425_564	0	0	0	0	27	2	52.3587	214	1535	0	0
BBI12-CDK6.Con7_08_Overlay_XY	1427_766	0	0	69.6923	158	255	3	97.5413	255	1222	0	0
BBI12-CDK6.Con7_08_Overlay_XY	355_535	0	0	22.0667	186	81	4	45.5556	255	2523	0	0
BBI12-CDK6.Con7_16_Overlay_XY	14_59	0	0	0	0	0	0	0	0	870	0	0
BBI12-CDK6.Con7_16_Overlay_XY	17_224	25	2	65.541	255	27	3	34.2842	140	3512	0	0
BBI12-CDK6.Con7_16_Overlay_XY	21_404	48	1	159.583	255	8	1	52.5593	198	3424	0	0
BBI12-CDK6.Con7_16_Overlay_XY	6_532	0	0	0	0	0	0	6.5	8	977	0	0
BBI12-CDK6.Con7_16_Overlay_XY	35_732	26	3	106.139	255	75	3	56.0879	222	4646	0	0
BBI12-CDK6.Con7_16_Overlay_XY	13_1317	7	1	40.0476	203	83	2	84.2765	255	1183	7	1
BBI12-CDK6.Con7_16_Overlay_XY	17_1732	0	0	38.7966	203	143	4	62.1372	239	3437	0	0
BBI12-CDK6.Con7_16_Overlay_XY	49_1481	0	0	73.3	170	7	1	40.5604	165	3300	0	0
BBI12-CDK6.Con7_16_Overlay_XY	53_1068	0	0	22.48	146	0	0	0	0	2250	0	0
BBI12-CDK6.Con7_16_Overlay_XY	64_1844	15	1	120.733	255	33	1	76.0909	255	2749	0	0
BBI12-CDK6.Con7_16_Overlay_XY	61_1562	0	0	48.75	65	0	0	0	0	2146	0	0
BBI12-CDK6.Con7_16_Overlay_XY	97_619	0	0	77.7857	215	39	4	47.4756	222	5840	0	0
BBI12-CDK6.Con7_16_Overlay_XY	84_1671	0	0	0	0	0	0	23	107	2104	0	0
BBI12-CDK6.Con7_16_Overlay_XY	106_199	10	1	115.4	255	0	0	28.6667	74	3522	0	0
BBI12-CDK6.Con7_16_Overlay_XY	103_963	0	0	27.65	101	24	2	76.56	189	2442	0	0
BBI12-CDK6.Con7_16_Overlay_XY	97_504	0	0	0	0	0	0	42.2727	99	1534	0	0
BBI12-CDK6.Con7_16_Overlay_XY	125_1071	0	0	41.75	56	0	0	22.9737	82	3626	0	0
BBI12-CDK6.Con7_16_Overlay_XY	110_1890	0	0	36	81	86	3	58.2643	214	1954	0	0
BBI12-CDK6.Con7_16_Overlay_XY	159_1282	16	2	63.0405	255	524	13	68.2382	255	7771	0	0
BBI12-CDK6.Con7_16_Overlay_XY	162_830	0	0	143	215	0	0	24.2857	41	2512	0	0
BBI12-CDK6.Con7_16_Overlay_XY	175_234	28	3	132.974	255	0	0	42.7778	107	5356	0	0
BBI12-CDK6.Con7_16_Overlay_XY	173_540	0	0	39.619	150	11	1	46.8148	165	3267	0	0
BBI12-CDK6.Con7_16_Overlay_XY	178_103	18	2	77.6	255	7	1	48.5	148	4552	0	0
BBI12-CDK6.Con7_16_Overlay_XY	171_1576	0	0	0	0	87	1	107.836	255	1135	0	0
BBI12-CDK6.Con7_16_Overlay_XY	206_1882	0	0	34	251	193	4	76.5193	231	2875	0	0
BBI12-CDK6.Con7_16_Overlay_XY	226_674	0	0	53.3929	239	15	1	54.5111	165	3440	0	0
BBI12-CDK6.Con7_16_Overlay_XY	237_1448	7	1	90.2	255	202	7	96.1267	255	7069	0	0
BBI12-CDK6.Con7_16_Overlay_XY	234_334	7	1	61.1897	255	666	7	128.525	255	4811	0	0
BBI12-CDK6.Con7_16_Overlay_XY	228_1781	0	0	0	0	0	0	0	0	2827	0	0
BBI12-CDK6.Con7_16_Overlay_XY	239_543	0	0	97.6	182	44	3	56.911	214	2966	0	0
BBI12-CDK6.Con7_16_Overlay_XY	244_1165	0	0	88.5	190	84	2	127.6	255	3449	0	0
BBI12-CDK6.Con7_16_Overlay_XY	278_418	0	0	20	20	64	5	50.0211	255	5414	0	0
BBI12-CDK6.Con7_16_Overlay_XY	252_271	0	0	0	0	0	0	0	0	1076	0	0
BBI12-CDK6.Con7_16_Overlay_XY	287_892	117	5	29.8545	255	293	9	46.1978	255	4622	0	0
BBI12-CDK6.Con7_16_Overlay_XY	296_193	17	1	59.3636	255	1014	15	108.873	255	5526	9	1
BBI12-CDK6.Con7_16_Overlay_XY	303_1879	0	0	49.1154	207	712	7	114.241	255	6363	0	0
BBI12-CDK6.Con7_16_Overlay_XY	320_972	0	0	7.56522	73	7	1	51.8519	181	3146	0	0
BBI12-CDK6.Con7_16_Overlay_XY	335_654	0	0	0	0	114	3	74.1125	255	3970	0	0
BBI12-CDK6.Con7_16_Overlay_XY	333_561	7	1	63	227	217	2	126.1	255	2726	0	0
BBI12-CDK6.Con7_16_Overlay_XY	360_1415	8	1	68.1111	251	0	0	7.35294	16	3218	0	0
BBI12-CDK6.Con7_16_Overlay_XY	369_420	0	0	2.5	4	0	0	38.5	255	1541	0	0
BBI12-CDK6.Con7_16_Overlay_XY	390_1836	0	0	64.5385	207	0	0	12.8	16	4566	0	0
BBI12-CDK6.Con7_16_Overlay_XY	384_372	0	0	45.1905	117	294	1	161.574	255	2288	0	0
BBI12-CDK6.Con7_16_Overlay_XY	409_1644	0	0	86.5	170	0	0	67.2308	132	3633	0	0
BBI12-CDK6.Con7_16_Overlay_XY	417_766	125	5	34.1755	255	674	8	102.203	255	2695	95	5
BBI12-CDK6.Con7_16_Overlay_XY	425_1147	0	0	54.9683	174	11	1	48.0165	148	5820	0	0
BBI12-CDK6.Con7_16_Overlay_XY	415_1913	0	0	0	0	38	1	96.7397	255	739	0	0
BBI12-CDK6.Con7_16_Overlay_XY	430_41	0	0	78.6667	178	0	0	37.7674	140	4452	0	0
BBI12-CDK6.Con7_16_Overlay_XY	413_141	0	0	0	0	0	0	0	0	1579	0	0
BBI12-CDK6.Con7_16_Overlay_XY	439_1375	17	1	63.8929	255	539	12	89.5401	255	5103	0	0
BBI12-CDK6.Con7_16_Overlay_XY	453_1722	0	0	0	0	0	0	0	0	2434	0	0
BBI12-CDK6.Con7_16_Overlay_XY	464_402	0	0	37.2143	81	49	1	98.0708	255	3490	0	0
BBI12-CDK6.Con7_16_Overlay_XY	449_1517	0	0	54.6364	89	0	0	0	0	2622	0	0
BBI12-CDK6.Con7_16_Overlay_XY	472_289	21	2	85.8246	255	50	3	45.8151	231	5308	0	0
BBI12-CDK6.Con7_16_Overlay_XY	462_1049	0	0	62	97	0	0	0	0	2088	0	0
BBI12-CDK6.Con7_16_Overlay_XY	472_583	0	0	0	0	0	0	0	0	1821	0	0
BBI12-CDK6.Con7_16_Overlay_XY	517_1032	0	0	74.625	146	0	0	4.46154	8	3802	0	0
BBI12-CDK6.Con7_16_Overlay_XY	506_1831	0	0	0	0	0	0	0	0	865	0	0
BBI12-CDK6.Con7_16_Overlay_XY	543_769	0	0	72.5714	178	0	0	0	0	4652	0	0
BBI12-CDK6.Con7_16_Overlay_XY	534_492	0	0	9.01852	125	0	0	0	0	3002	0	0
BBI12-CDK6.Con7_16_Overlay_XY	575_253	12	1	118.72	255	31	3	43.172	148	6058	0	0
BBI12-CDK6.Con7_16_Overlay_XY	560_20	0	0	0	0	0	0	46.5714	66	936	0	0
BBI12-CDK6.Con7_16_Overlay_XY	596_1141	20	2	96.4182	255	120	4	81.4665	255	4508	0	0
BBI12-CDK6.Con7_16_Overlay_XY	602_1262	0	0	78.9565	255	8	1	64.3684	189	4348	0	0
BBI12-CDK6.Con7_16_Overlay_XY	603_1555	238	7	80.2708	255	111	4	53.7298	189	2174	93	5
BBI12-CDK6.Con7_16_Overlay_XY	623_1833	0	0	52.7333	174	0	0	28.5	107	3052	0	0
BBI12-CDK6.Con7_16_Overlay_XY	653_334	0	0	39.3582	251	0	0	30.3704	107	5265	0	0
BBI12-CDK6.Con7_16_Overlay_XY	636_556	0	0	0	0	0	0	0	0	1259	0	0
BBI12-CDK6.Con7_16_Overlay_XY	677_1496	0	0	46.5789	186	0	0	0	0	3598	0	0
BBI12-CDK6.Con7_16_Overlay_XY	669_1679	0	0	0	0	0	0	38	57	1446	0	0
BBI12-CDK6.Con7_16_Overlay_XY	677_1189	0	0	11	44	0	0	0	0	923	0	0
BBI12-CDK6.Con7_16_Overlay_XY	692_774	0	0	26.0455	121	0	0	0	0	2228	0	0
BBI12-CDK6.Con7_16_Overlay_XY	696_1904	12	1	155.438	255	0	0	47.9333	99	1550	0	0
BBI12-CDK6.Con7_16_Overlay_XY	709_1327	0	0	103.857	195	0	0	9.57576	49	1876	0	0
BBI12-CDK6.Con7_16_Overlay_XY	711_1075	0	0	83.625	154	36	1	101.544	231	2104	0	0
BBI12-CDK6.Con7_16_Overlay_XY	729_363	0	0	0	0	0	0	32.4375	99	1865	0	0
BBI12-CDK6.Con7_16_Overlay_XY	762_1532	15	2	82.2568	255	0	0	18.6667	24	6500	0	0
BBI12-CDK6.Con7_16_Overlay_XY	764_1237	8	1	66.25	255	11	1	42.6933	165	3002	0	0
BBI12-CDK6.Con7_16_Overlay_XY	786_840	10	1	180.818	255	120	3	126.439	255	4750	0	0
BBI12-CDK6.Con7_16_Overlay_XY	796_478	10	1	55.0119	251	96	4	57.7616	255	5217	0	0
BBI12-CDK6.Con7_16_Overlay_XY	792_1764	0	0	16.0435	77	8	1	46.6154	123	3082	0	0
BBI12-CDK6.Con7_16_Overlay_XY	802_1654	21	2	76.5556	255	28	2	40.9057	148	5290	0	0
BBI12-CDK6.Con7_16_Overlay_XY	818_1908	0	0	23.0769	146	71	2	50.2687	247	1670	0	0
BBI12-CDK6.Con7_16_Overlay_XY	830_286	0	0	30.3727	255	1089	12	138.387	255	5115	0	0
BBI12-CDK6.Con7_16_Overlay_XY	818_1352	162	7	64.021	255	69	4	52.2511	112	3895	46	3
BBI12-CDK6.Con7_16_Overlay_XY	813_20	0	0	49.8966	134	0	0	13.5	16	2115	0	0
BBI12-CDK6.Con7_16_Overlay_XY	836_1221	7	1	88.5882	255	595	11	128.98	255	3839	0	0
BBI12-CDK6.Con7_16_Overlay_XY	854_1511	39	1	22.7579	255	8	1	27.5062	123	3778	0	0
BBI12-CDK6.Con7_16_Overlay_XY	862_111	0	0	20	32	0	0	43.6364	115	3815	0	0
BBI12-CDK6.Con7_16_Overlay_XY	875_400	0	0	50.8	190	126	4	61.5506	222	2866	0	0
BBI12-CDK6.Con7_16_Overlay_XY	886_812	21	1	27.8143	89	0	0	21.377	90	6210	0	0
BBI12-CDK6.Con7_16_Overlay_XY	894_1244	0	0	54	60	0	0	41	41	2210	0	0
BBI12-CDK6.Con7_16_Overlay_XY	902_1876	0	0	42.25	117	0	0	0	0	2195	0	0
BBI12-CDK6.Con7_16_Overlay_XY	906_1339	0	0	29.8864	130	0	0	42.3191	148	3103	0	0
BBI12-CDK6.Con7_16_Overlay_XY	900_1662	0	0	32.1429	97	0	0	0	0	1104	0	0
BBI12-CDK6.Con7_16_Overlay_XY	933_354	0	0	32.3895	215	112	7	59.7986	222	3825	0	0
BBI12-CDK6.Con7_16_Overlay_XY	932_979	0	0	17.2545	158	1129	3	175.556	255	3491	0	0
BBI12-CDK6.Con7_16_Overlay_XY	956_256	0	0	63.3333	195	56	2	52.6818	214	4532	0	0
BBI12-CDK6.Con7_16_Overlay_XY	958_33	16	2	87	223	0	0	36.3982	115	3287	0	0
BBI12-CDK6.Con7_16_Overlay_XY	954_1181	0	0	98.625	199	0	0	50.2	140	3722	0	0
BBI12-CDK6.Con7_16_Overlay_XY	979_166	16	2	56.9419	255	147	5	51.94	255	5345	0	0
BBI12-CDK6.Con7_16_Overlay_XY	978_1328	0	0	76.5135	223	26	1	65.0909	148	3533	0	0
BBI12-CDK6.Con7_16_Overlay_XY	986_1632	0	0	114.167	255	0	0	51.2105	148	3259	0	0
BBI12-CDK6.Con7_16_Overlay_XY	1040_301	11	1	85.8889	219	37	1	49.75	198	3484	0	0
BBI12-CDK6.Con7_16_Overlay_XY	1056_618	13	1	75.1	243	63	2	86.4726	255	5074	0	0
BBI12-CDK6.Con7_16_Overlay_XY	1061_1546	35	2	89.4434	255	8	1	39.3241	148	6635	0	0
BBI12-CDK6.Con7_16_Overlay_XY	1056_988	0	0	66.1538	146	0	0	0	0	4582	0	0
BBI12-CDK6.Con7_16_Overlay_XY	1055_1295	7	1	33.1558	255	886	13	92.4277	255	5708	0	0
BBI12-CDK6.Con7_16_Overlay_XY	1040_793	0	0	0	0	0	0	0	0	1476	0	0
BBI12-CDK6.Con7_16_Overlay_XY	1060_63	0	0	36.9762	146	0	0	37.9767	99	4867	0	0
BBI12-CDK6.Con7_16_Overlay_XY	1065_1125	8	1	74.4688	255	0	0	0	0	3249	0	0
BBI12-CDK6.Con7_16_Overlay_XY	1062_519	0	0	36.619	170	474	2	155.542	255	2247	0	0
BBI12-CDK6.Con7_16_Overlay_XY	1082_400	7	1	50.4416	239	793	19	110.836	255	6499	0	0
BBI12-CDK6.Con7_16_Overlay_XY	1095_1683	28	2	26.0402	255	171	6	45.6626	255	5837	0	0
BBI12-CDK6.Con7_16_Overlay_XY	1113_1864	9	1	91.6471	215	0	0	41.2	66	4044	0	0
BBI12-CDK6.Con7_16_Overlay_XY	1113_1427	0	0	62.25	186	7	1	48.8571	181	2343	0	0
BBI12-CDK6.Con7_16_Overlay_XY	1124_541	0	0	16.8909	113	105	4	71.4262	255	3013	0	0
BBI12-CDK6.Con7_16_Overlay_XY	1149_1201	0	0	0	0	0	0	0	0	2395	0	0
BBI12-CDK6.Con7_16_Overlay_XY	1155_1340	0	0	0	0	76	3	73.5336	214	2888	0	0
BBI12-CDK6.Con7_16_Overlay_XY	1181_1782	12	1	82.8378	231	133	6	85.3206	255	6137	0	0
BBI12-CDK6.Con7_16_Overlay_XY	1182_185	0	0	0	0	69	3	60.1298	255	3247	0	0
BBI12-CDK6.Con7_16_Overlay_XY	1185_1437	0	0	98.2778	211	47	3	42.0096	156	2827	0	0
BBI12-CDK6.Con7_16_Overlay_XY	1194_1548	0	0	55.129	223	51	4	63.019	255	3786	0	0
BBI12-CDK6.Con7_16_Overlay_XY	1191_843	0	0	25.42	117	0	0	27.3415	148	5047	0	0
BBI12-CDK6.Con7_16_Overlay_XY	1211_369	0	0	40.4107	219	63	6	47.6027	214	4666	0	0
BBI12-CDK6.Con7_16_Overlay_XY	1187_617	0	0	70.5	121	0	0	0	0	893	0	0
BBI12-CDK6.Con7_16_Overlay_XY	1195_1178	0	0	89.2	134	0	0	10.2955	57	1915	0	0
BBI12-CDK6.Con7_16_Overlay_XY	1221_18	55	1	44.6339	255	8	1	23.0358	123	2826	0	0
BBI12-CDK6.Con7_16_Overlay_XY	1202_989	0	0	17.6842	77	74	3	63.465	255	3077	0	0
BBI12-CDK6.Con7_16_Overlay_XY	1218_265	0	0	105.758	255	0	0	40.4237	132	6079	0	0
BBI12-CDK6.Con7_16_Overlay_XY	1236_1316	8	1	47.6224	255	53	4	42.5232	214	6480	0	0
BBI12-CDK6.Con7_16_Overlay_XY	1225_141	0	0	17.3333	199	0	0	0	0	1759	0	0
BBI12-CDK6.Con7_16_Overlay_XY	1236_1897	0	0	24	24	0	0	6.5	8	2095	0	0
BBI12-CDK6.Con7_16_Overlay_XY	1266_1636	0	0	116.286	219	0	0	0	0	3431	0	0
BBI12-CDK6.Con7_16_Overlay_XY	1267_1015	8	1	79.7714	247	99	3	76.0903	255	2755	0	0
BBI12-CDK6.Con7_16_Overlay_XY	1264_1574	0	0	0	0	0	0	0	0	1555	0	0
BBI12-CDK6.Con7_16_Overlay_XY	1286_1739	0	0	77.2	255	169	4	83.3967	255	5773	0	0
BBI12-CDK6.Con7_16_Overlay_XY	1264_461	0	0	0	0	0	0	0	0	823	0	0
BBI12-CDK6.Con7_16_Overlay_XY	1292_1205	24	3	87.2	255	337	7	102.215	255	5559	0	0
BBI12-CDK6.Con7_16_Overlay_XY	1307_496	0	0	41.0625	166	0	0	50.2667	148	2515	0	0
BBI12-CDK6.Con7_16_Overlay_XY	1322_1825	0	0	97.3333	146	0	0	0	0	1852	0	0
BBI12-CDK6.Con7_16_Overlay_XY	1350_1342	23	2	93.3478	255	645	2	150.941	255	5544	0	0
BBI12-CDK6.Con7_16_Overlay_XY	1354_321	7	1	58.0571	215	36	2	43.7056	214	3364	0	0
BBI12-CDK6.Con7_16_Overlay_XY	1352_916	0	0	0	0	31	2	76.4667	181	2110	0	0
BBI12-CDK6.Con7_16_Overlay_XY	1363_103	7	1	37.5882	227	119	3	117.21	255	4632	0	0
BBI12-CDK6.Con7_16_Overlay_XY	1350_1506	0	0	73	73	0	0	0	0	1023	0	0
BBI12-CDK6.Con7_16_Overlay_XY	1392_762	7	1	101	235	55	2	53.8217	255	3547	0	0
BBI12-CDK6.Con7_16_Overlay_XY	1376_1095	0	0	0	0	46	3	85.6207	255	1525	0	0
BBI12-CDK6.Con7_16_Overlay_XY	1386_409	0	0	76.4167	182	18	2	48.6118	140	3377	0	0
BBI12-CDK6.Con7_16_Overlay_XY	1389_1740	0	0	73.6667	105	0	0	13.2857	74	2177	0	0
BBI12-CDK6.Con7_16_Overlay_XY	1405_481	0	0	50.5417	207	21	2	49.0465	189	3422	0	0
BBI12-CDK6.Con7_16_Overlay_XY	1413_16	0	0	149.5	227	156	5	77.3501	239	1824	0	0
BBI12-CDK6.Con7_16_Overlay_XY	1421_1503	378	11	82.3386	231	274	8	55.7754	173	2148	175	6
BBI12-CDK6.Con7_16_Overlay_XY	1422_709	0	0	68.5312	190	194	6	77.9628	255	1939	0	0
BBI12-CDK6.Con7_16_Overlay_XY	1424_1628	0	0	0	0	288	4	103.354	255	1934	0	0
BBI12-CDK6.Con7_16_Overlay_XY	1425_923	0	0	60.1538	130	0	0	5.26667	8	1291	0	0
BBI12-CDK6.Con7_16_Overlay_XY	1426_1277	0	0	139	255	0	0	45.3768	132	1654	0	0
BBI12-CDK6.Con7_16_Overlay_XY	25_1379	0	0	28.8605	146	335	7	89.2078	255	4097	0	0
BBI12-CDK6.Con7_16_Overlay_XY	139_1477	37	3	72.5564	255	153	3	60.1301	255	11036	0	0
BBI12-CDK6.Con7_16_Overlay_XY	147_944	0	0	59.5	239	33	2	58.0538	140	1876	0	0
BBI12-CDK6.Con7_16_Overlay_XY	239_96	0	0	106.5	170	36	1	64.6333	148	2601	0	0
BBI12-CDK6.Con7_16_Overlay_XY	501_1538	0	0	67.1053	207	0	0	0	0	3986	0	0
BBI12-CDK6.Con7_16_Overlay_XY	529_441	0	0	5.31034	52	17	1	67.9231	231	1507	0	0
BBI12-CDK6.Con7_16_Overlay_XY	683_575	0	0	65.5714	125	0	0	26.1562	156	3149	0	0
BBI12-CDK6.Con7_16_Overlay_XY	953_832	73	5	42.6898	255	0	0	10.7269	57	7293	0	0
BBI12-CDK6.Con7_16_Overlay_XY	946_1263	0	0	64.5	97	0	0	55.35	148	3020	0	0
BBI12-CDK6.Con7_16_Overlay_XY	1090_1229	0	0	22.6552	186	28	2	41.8732	214	3382	0	0
BBI12-CDK6.Con7_16_Overlay_XY	1241_1507	0	0	101	190	0	0	0	0	2773	0	0
BBI12-CDK6.Con7_16_Overlay_XY	1328_1420	19	2	71.9615	255	37	2	48.5906	132	3708	8	1
BBI12-CDK6.Con7_11_Overlay_XY	16_29	13	1	57.5098	255	20	1	66.1754	231	1710	0	0
BBI12-CDK6.Con7_11_Overlay_XY	7_283	0	0	0	0	0	0	0	0	956	0	0
BBI12-CDK6.Con7_11_Overlay_XY	53_494	49	3	125.304	255	116	2	75.0285	255	9434	0	0
BBI12-CDK6.Con7_11_Overlay_XY	77_603	38	4	24.6821	255	82	4	36.2864	214	10740	0	0
BBI12-CDK6.Con7_11_Overlay_XY	7_1288	0	0	108	162	0	0	10.6538	33	1042	0	0
BBI12-CDK6.Con7_11_Overlay_XY	29_1791	40	2	111.545	255	720	10	123.416	255	5941	21	1
BBI12-CDK6.Con7_11_Overlay_XY	36_1542	0	0	159.25	255	0	0	24.8462	74	2800	0	0
BBI12-CDK6.Con7_11_Overlay_XY	40_155	0	0	29.7143	52	0	0	25.3333	57	1834	0	0
BBI12-CDK6.Con7_11_Overlay_XY	74_216	0	0	70.5357	142	247	5	100.459	255	5846	0	0
BBI12-CDK6.Con7_11_Overlay_XY	69_354	18	1	127.036	255	0	0	8	8	4886	0	0
BBI12-CDK6.Con7_11_Overlay_XY	53_71	0	0	81	97	46	3	53.4817	189	1941	0	0
BBI12-CDK6.Con7_11_Overlay_XY	58_1854	0	0	0	0	0	0	0	0	895	0	0
BBI12-CDK6.Con7_11_Overlay_XY	99_896	0	0	0	0	0	0	0	0	907	0	0
BBI12-CDK6.Con7_11_Overlay_XY	105_1854	7	1	13.8542	255	0	0	30.75	41	1688	0	0
BBI12-CDK6.Con7_11_Overlay_XY	129_1491	16	2	69.5636	255	87	2	93.8084	255	3604	0	0
BBI12-CDK6.Con7_11_Overlay_XY	148_64	0	0	144.333	255	128	6	63.1447	206	2787	0	0
BBI12-CDK6.Con7_11_Overlay_XY	158_1162	0	0	90.8	166	0	0	0	0	3048	0	0
BBI12-CDK6.Con7_11_Overlay_XY	165_293	0	0	0	0	10	1	49.8833	156	2619	0	0
BBI12-CDK6.Con7_11_Overlay_XY	163_1716	0	0	50.641	255	0	0	55.125	140	3323	0	0
BBI12-CDK6.Con7_11_Overlay_XY	177_625	11	1	69.35	247	338	9	83.2197	255	3865	11	1
BBI12-CDK6.Con7_11_Overlay_XY	161_1400	7	1	61.087	243	0	0	0	0	1036	0	0
BBI12-CDK6.Con7_11_Overlay_XY	211_705	17	1	102.629	255	7	1	32.3373	231	3417	0	0
BBI12-CDK6.Con7_11_Overlay_XY	233_313	15	1	113.467	255	0	0	20	24	4207	0	0
BBI12-CDK6.Con7_11_Overlay_XY	249_126	15	1	79.7701	255	471	5	110.821	255	7600	0	0
BBI12-CDK6.Con7_11_Overlay_XY	241_1207	0	0	49.5909	182	0	0	0	0	3611	0	0
BBI12-CDK6.Con7_11_Overlay_XY	235_235	0	0	109.778	207	11	1	46.6042	132	2856	0	0
BBI12-CDK6.Con7_11_Overlay_XY	247_1875	9	1	71.4091	138	235	7	75.0656	255	3653	0	0
BBI12-CDK6.Con7_11_Overlay_XY	231_778	0	0	118.5	178	47	1	189.529	255	857	0	0
BBI12-CDK6.Con7_11_Overlay_XY	274_1721	562	17	97.0898	255	343	10	55.4191	231	3913	130	9
BBI12-CDK6.Con7_11_Overlay_XY	267_1339	8	1	140.444	255	0	0	5	8	2350	0	0
BBI12-CDK6.Con7_11_Overlay_XY	285_1600	18	2	60.3056	255	72	2	75.9286	255	3238	0	0
BBI12-CDK6.Con7_11_Overlay_XY	296_1074	13	1	32.9266	146	432	4	115.322	255	4028	13	1
BBI12-CDK6.Con7_11_Overlay_XY	316_890	13	1	72.1746	255	134	3	93.3042	255	4854	0	0
BBI12-CDK6.Con7_11_Overlay_XY	308_736	0	0	71.7	138	0	0	0	0	2021	0	0
BBI12-CDK6.Con7_11_Overlay_XY	323_1248	0	0	39.9677	178	545	6	129.106	255	4569	0	0
BBI12-CDK6.Con7_11_Overlay_XY	331_28	0	0	41.3269	154	0	0	13.0769	41	3727	0	0
BBI12-CDK6.Con7_11_Overlay_XY	336_457	0	0	34.8889	125	8	1	73.05	140	2715	0	0
BBI12-CDK6.Con7_11_Overlay_XY	354_116	0	0	78.8	170	119	5	71.5383	255	3314	0	0
BBI12-CDK6.Con7_11_Overlay_XY	381_1383	17	2	41.9722	251	1240	24	104.193	255	9182	0	0
BBI12-CDK6.Con7_11_Overlay_XY	369_1481	23	2	152.923	255	0	0	10.6667	16	4219	0	0
BBI12-CDK6.Con7_11_Overlay_XY	379_589	7	1	78.75	199	0	0	23.0088	156	5284	0	0
BBI12-CDK6.Con7_11_Overlay_XY	384_1739	7	1	103.714	235	121	1	98.0153	255	3312	0	0
BBI12-CDK6.Con7_11_Overlay_XY	397_1251	0	0	48.614	162	479	7	135.96	255	4759	0	0
BBI12-CDK6.Con7_11_Overlay_XY	392_1820	0	0	42.9333	174	34	3	51.4012	181	3204	0	0
BBI12-CDK6.Con7_11_Overlay_XY	396_959	0	0	102.214	207	234	3	108.661	255	3191	0	0
BBI12-CDK6.Con7_11_Overlay_XY	427_862	12	1	37.9365	255	0	0	5.65217	8	1698	0	0
BBI12-CDK6.Con7_11_Overlay_XY	422_237	0	0	0	0	0	0	0	0	1653	0	0
BBI12-CDK6.Con7_11_Overlay_XY	425_1040	0	0	0	0	0	0	0	0	1394	0	0
BBI12-CDK6.Con7_11_Overlay_XY	444_477	0	0	86.3333	154	0	0	43	82	3376	0	0
BBI12-CDK6.Con7_11_Overlay_XY	458_13	0	0	0	0	0	0	0	0	1476	0	0
BBI12-CDK6.Con7_11_Overlay_XY	480_538	0	0	108.333	211	0	0	41	66	2746	0	0
BBI12-CDK6.Con7_11_Overlay_XY	483_1328	63	5	25.5139	255	7	1	19.248	132	2932	7	1
BBI12-CDK6.Con7_11_Overlay_XY	524_174	11	1	25.031	255	896	17	94.9152	255	7808	9	1
BBI12-CDK6.Con7_11_Overlay_XY	512_1197	0	0	81	81	34	2	63.0543	214	2527	0	0
BBI12-CDK6.Con7_11_Overlay_XY	567_406	24	2	92.6714	255	17	1	142.304	255	6294	17	1
BBI12-CDK6.Con7_11_Overlay_XY	562_1745	7	1	58.5522	251	333	7	84.8922	255	4778	0	0
BBI12-CDK6.Con7_11_Overlay_XY	565_22	0	0	81.7273	186	8	1	48.4857	140	2569	0	0
BBI12-CDK6.Con7_11_Overlay_XY	607_1634	41	3	99.0423	255	45	2	43.5271	222	4480	0	0
BBI12-CDK6.Con7_11_Overlay_XY	605_1316	17	2	78.0571	255	48	1	81.4651	255	2969	0	0
BBI12-CDK6.Con7_11_Overlay_XY	635_212	0	0	37.2	199	111	5	83.4844	255	4058	0	0
BBI12-CDK6.Con7_11_Overlay_XY	630_1553	14	2	38.7554	255	0	0	24.8267	107	2940	0	0
BBI12-CDK6.Con7_11_Overlay_XY	636_107	11	1	127.733	251	0	0	34.0588	132	3583	0	0
BBI12-CDK6.Con7_11_Overlay_XY	645_1034	0	0	47.7692	195	0	0	27.5	41	2148	0	0
BBI12-CDK6.Con7_11_Overlay_XY	667_513	9	1	108.611	239	0	0	23.0484	90	3947	0	0
BBI12-CDK6.Con7_11_Overlay_XY	664_578	0	0	101.9	231	8	1	53.32	173	2937	0	0
BBI12-CDK6.Con7_11_Overlay_XY	673_887	0	0	93.6842	211	0	0	34.4681	148	3348	0	0
BBI12-CDK6.Con7_11_Overlay_XY	686_1183	0	0	112.905	247	87	5	85.4527	255	6086	0	0
BBI12-CDK6.Con7_11_Overlay_XY	670_1275	0	0	156.333	255	0	0	0	0	847	0	0
BBI12-CDK6.Con7_11_Overlay_XY	694_1787	40	3	25.93	142	0	0	41.1667	74	2380	0	0
BBI12-CDK6.Con7_11_Overlay_XY	720_1359	0	0	77.8	125	0	0	8	8	2873	0	0
BBI12-CDK6.Con7_11_Overlay_XY	728_577	0	0	0	0	0	0	0	0	1250	0	0
BBI12-CDK6.Con7_11_Overlay_XY	742_222	0	0	178	182	0	0	0	0	1680	0	0
BBI12-CDK6.Con7_11_Overlay_XY	767_121	9	1	64.0792	255	432	11	79.5744	255	6861	0	0
BBI12-CDK6.Con7_11_Overlay_XY	761_1411	18	2	44.3571	251	0	0	33.5294	74	4423	0	0
BBI12-CDK6.Con7_11_Overlay_XY	801_910	8	1	100.057	199	0	0	36.6393	90	4418	0	0
BBI12-CDK6.Con7_11_Overlay_XY	795_1554	14	1	124	255	0	0	0	0	2146	0	0
BBI12-CDK6.Con7_11_Overlay_XY	808_764	0	0	51	239	0	0	0	0	3351	0	0
BBI12-CDK6.Con7_11_Overlay_XY	813_262	0	0	0	0	0	0	10.5714	33	1280	0	0
BBI12-CDK6.Con7_11_Overlay_XY	844_61	0	0	14.3	121	0	0	0	0	2215	0	0
BBI12-CDK6.Con7_11_Overlay_XY	866_645	0	0	87.2586	251	837	15	103.623	255	5646	0	0
BBI12-CDK6.Con7_11_Overlay_XY	874_1897	26	3	65.9151	255	1342	4	174.427	255	3699	17	2
BBI12-CDK6.Con7_11_Overlay_XY	879_1072	0	0	33.2083	117	0	0	0	0	2793	0	0
BBI12-CDK6.Con7_11_Overlay_XY	897_1599	16	2	107.412	255	0	0	12.3333	16	5821	0	0
BBI12-CDK6.Con7_11_Overlay_XY	891_1212	14	1	107.957	255	0	0	0	0	1286	0	0
BBI12-CDK6.Con7_11_Overlay_XY	909_465	21	1	112.448	255	16	1	58.8929	255	3152	0	0
BBI12-CDK6.Con7_11_Overlay_XY	931_339	17	2	50.6182	255	144	3	101.606	255	3074	0	0
BBI12-CDK6.Con7_11_Overlay_XY	911_1354	0	0	12.8824	24	0	0	0	0	1274	0	0
BBI12-CDK6.Con7_11_Overlay_XY	927_1007	0	0	44.0952	239	7	1	67	206	3104	0	0
BBI12-CDK6.Con7_11_Overlay_XY	921_802	17	2	125	255	0	0	0	0	1695	0	0
BBI12-CDK6.Con7_11_Overlay_XY	959_627	0	0	0	0	0	0	0	0	5082	0	0
BBI12-CDK6.Con7_11_Overlay_XY	944_912	16	1	169.875	255	0	0	98.75	160	1552	0	0
BBI12-CDK6.Con7_11_Overlay_XY	947_1701	0	0	13.8788	150	0	0	0	0	1038	0	0
BBI12-CDK6.Con7_11_Overlay_XY	989_1824	9	1	125.2	255	0	0	16.3529	24	3338	0	0
BBI12-CDK6.Con7_11_Overlay_XY	980_1047	0	0	72.3333	93	0	0	0	0	2491	0	0
BBI12-CDK6.Con7_11_Overlay_XY	1016_475	0	0	78.1765	235	33	2	59.2208	198	4418	0	0
BBI12-CDK6.Con7_11_Overlay_XY	1018_1249	7	1	99.5714	174	0	0	34.6829	107	4697	0	0
BBI12-CDK6.Con7_11_Overlay_XY	1038_968	0	0	75.4118	174	9	1	69.5769	148	3355	0	0
BBI12-CDK6.Con7_11_Overlay_XY	1054_47	0	0	77.8	182	0	0	45.3333	74	4056	0	0
BBI12-CDK6.Con7_11_Overlay_XY	1078_187	0	0	39.3333	134	0	0	22.1053	66	5450	0	0
BBI12-CDK6.Con7_11_Overlay_XY	1073_880	17	2	54.3537	227	27	1	39.8313	181	3635	0	0
BBI12-CDK6.Con7_11_Overlay_XY	1076_1158	0	0	74.1379	158	30	2	46.9385	239	3539	0	0
BBI12-CDK6.Con7_11_Overlay_XY	1088_1075	20	1	99.6098	255	49	4	52.6264	222	3582	0	0
BBI12-CDK6.Con7_11_Overlay_XY	1114_260	0	0	47.0476	158	327	10	67.2483	255	5051	0	0
BBI12-CDK6.Con7_11_Overlay_XY	1114_1371	10	1	125.222	255	0	0	0	0	3737	0	0
BBI12-CDK6.Con7_11_Overlay_XY	1115_1650	0	0	101.2	138	0	0	28.5	33	2962	0	0
BBI12-CDK6.Con7_11_Overlay_XY	1132_736	0	0	0	0	0	0	0	0	1908	0	0
BBI12-CDK6.Con7_11_Overlay_XY	1148_564	0	0	99.2581	203	0	0	12.0909	24	3897	0	0
BBI12-CDK6.Con7_11_Overlay_XY	1171_1787	18	1	41.1717	207	0	0	33.0741	99	3095	0	0
BBI12-CDK6.Con7_11_Overlay_XY	1188_664	7	1	108.091	255	41	1	53.0941	173	4624	0	0
BBI12-CDK6.Con7_11_Overlay_XY	1215_427	222	6	35.7502	255	622	21	56.3246	255	10902	20	1
BBI12-CDK6.Con7_11_Overlay_XY	1179_85	0	0	16	24	0	0	21	41	2607	0	0
BBI12-CDK6.Con7_11_Overlay_XY	1206_1024	13	1	75.9828	255	0	0	29.3478	115	6248	0	0
BBI12-CDK6.Con7_11_Overlay_XY	1216_266	0	0	13.2812	146	0	0	26.1818	140	3297	0	0
BBI12-CDK6.Con7_11_Overlay_XY	1236_906	41	4	35.2484	255	53	2	44.829	255	3534	7	1
BBI12-CDK6.Con7_11_Overlay_XY	1248_1867	0	0	46.8214	231	18	1	116.308	255	3719	0	0
BBI12-CDK6.Con7_11_Overlay_XY	1252_1342	11	1	46.9524	134	7	1	66.7273	173	2851	7	1
BBI12-CDK6.Con7_11_Overlay_XY	1260_1197	101	8	60.0683	255	63	4	44.3942	206	3888	37	2
BBI12-CDK6.Con7_11_Overlay_XY	1264_12	0	0	0	0	0	0	0	0	1355	0	0
BBI12-CDK6.Con7_11_Overlay_XY	1286_1761	17	2	81.6667	255	0	0	43.4035	123	4785	0	0
BBI12-CDK6.Con7_11_Overlay_XY	1296_496	0	0	52	89	0	0	0	0	2286	0	0
BBI12-CDK6.Con7_11_Overlay_XY	1281_860	0	0	21.5	32	0	0	0	0	1671	0	0
BBI12-CDK6.Con7_11_Overlay_XY	1299_759	0	0	0	0	0	0	0	0	1782	0	0
BBI12-CDK6.Con7_11_Overlay_XY	1310_690	0	0	17.8986	211	93	1	83.2708	255	3495	0	0
BBI12-CDK6.Con7_11_Overlay_XY	1324_1375	9	1	40.1923	255	410	12	66.8025	255	5552	0	0
BBI12-CDK6.Con7_11_Overlay_XY	1337_984	0	0	46.1475	239	0	0	33.0702	107	5279	0	0
BBI12-CDK6.Con7_11_Overlay_XY	1352_195	0	0	45.6111	182	0	0	0	0	5220	0	0
BBI12-CDK6.Con7_11_Overlay_XY	1351_1126	0	0	28.5278	142	270	12	65.1229	255	3593	0	0
BBI12-CDK6.Con7_11_Overlay_XY	1394_1460	0	0	16.75	211	8	1	56	115	4766	0	0
BBI12-CDK6.Con7_11_Overlay_XY	1407_809	36	1	135.741	255	0	0	27.4615	90	3184	0	0
BBI12-CDK6.Con7_11_Overlay_XY	1402_1763	0	0	0	0	0	0	0	0	1175	0	0
BBI12-CDK6.Con7_11_Overlay_XY	1421_480	0	0	18.6875	24	89	6	68.1952	247	2284	0	0
BBI12-CDK6.Con7_11_Overlay_XY	1423_57	0	0	89.6	162	0	0	56.7857	107	2164	0	0
BBI12-CDK6.Con7_11_Overlay_XY	1424_701	771	2	211.976	255	741	2	182.553	255	1439	660	2
BBI12-CDK6.Con7_11_Overlay_XY	1430_1002	0	0	65.2	142	8	1	79.5926	173	1035	0	0
BBI12-CDK6.Con7_11_Overlay_XY	287_340	0	0	91.4	146	11	1	61.878	132	3562	0	0
BBI12-CDK6.Con7_11_Overlay_XY	249_51	0	0	41.1111	178	335	3	99.4641	255	4008	0	0
BBI12-CDK6.Con7_11_Overlay_XY	329_1584	0	0	4.28369	12	0	0	17.1111	66	1635	0	0
BBI12-CDK6.Con7_11_Overlay_XY	302_947	0	0	34.8571	166	0	0	0	0	2486	0	0
BBI12-CDK6.Con7_11_Overlay_XY	532_1135	40	5	137.711	255	26	2	47.1694	206	5437	0	0
BBI12-CDK6.Con7_11_Overlay_XY	655_1495	0	0	54.375	186	8	1	62.5263	148	5028	0	0
BBI12-CDK6.Con7_11_Overlay_XY	1310_1899	0	0	46.7576	199	112	5	59.6008	239	3176	0	0
BBI12-CDK6.Con7_21_Overlay_XY	18_390	0	0	32.8667	223	324	7	54.2831	247	3081	0	0
BBI12-CDK6.Con7_21_Overlay_XY	20_604	0	0	16.7826	101	8	1	33.126	123	2122	0	0
BBI12-CDK6.Con7_21_Overlay_XY	22_822	0	0	50.383	255	467	10	68.6357	255	3366	0	0
BBI12-CDK6.Con7_21_Overlay_XY	8_1016	0	0	95.3333	170	0	0	4.57143	8	777	0	0
BBI12-CDK6.Con7_21_Overlay_XY	13_1345	0	0	80.6667	121	0	0	15.9889	49	1707	0	0
BBI12-CDK6.Con7_21_Overlay_XY	39_711	0	0	123.143	243	34	1	43.44	247	3418	0	0
BBI12-CDK6.Con7_21_Overlay_XY	30_1589	0	0	177	255	0	0	7.26667	8	1769	0	0
BBI12-CDK6.Con7_21_Overlay_XY	37_125	0	0	33.9091	255	171	5	43.7748	247	2965	0	0
BBI12-CDK6.Con7_21_Overlay_XY	61_301	0	0	127.75	219	0	0	27.8793	99	2171	0	0
BBI12-CDK6.Con7_21_Overlay_XY	66_1907	0	0	0	0	9	1	31.4615	181	1431	0	0
BBI12-CDK6.Con7_21_Overlay_XY	60_355	0	0	100.75	203	0	0	36.2821	115	1066	0	0
BBI12-CDK6.Con7_21_Overlay_XY	109_223	277	4	138.389	255	338	7	55.2791	239	3042	209	2
BBI12-CDK6.Con7_21_Overlay_XY	124_1137	139	8	60.4021	255	64	3	26.391	173	7501	0	0
BBI12-CDK6.Con7_21_Overlay_XY	134_100	23	1	121.571	255	285	5	53.4257	255	7232	0	0
BBI12-CDK6.Con7_21_Overlay_XY	120_674	0	0	138.5	255	21	1	39.9604	247	2919	0	0
BBI12-CDK6.Con7_21_Overlay_XY	117_863	0	0	2.36364	4	0	0	15.0364	57	2898	0	0
BBI12-CDK6.Con7_21_Overlay_XY	122_1451	0	0	46.5	81	60	3	41.4675	181	3220	0	0
BBI12-CDK6.Con7_21_Overlay_XY	132_484	0	0	15.5714	97	207	12	45.1479	255	4277	0	0
BBI12-CDK6.Con7_21_Overlay_XY	150_1627	39	3	215.024	255	186	11	45.9494	214	8596	0	0
BBI12-CDK6.Con7_21_Overlay_XY	173_291	0	0	46.3061	235	378	9	64.2663	255	3676	0	0
BBI12-CDK6.Con7_21_Overlay_XY	171_603	0	0	0	0	0	0	30.1287	123	1774	0	0
BBI12-CDK6.Con7_21_Overlay_XY	179_1194	0	0	80.7778	215	18	1	28.4062	132	2482	0	0
BBI12-CDK6.Con7_21_Overlay_XY	198_760	7	1	160.692	255	9	1	23.1602	132	5579	0	0
BBI12-CDK6.Con7_21_Overlay_XY	191_39	0	0	0	0	29	3	32.5402	156	2924	0	0
BBI12-CDK6.Con7_21_Overlay_XY	201_1276	0	0	72.75	113	0	0	24.3526	90	4272	0	0
BBI12-CDK6.Con7_21_Overlay_XY	232_1899	0	0	78.75	158	37	2	48.9341	189	4871	0	0
BBI12-CDK6.Con7_21_Overlay_XY	220_1589	0	0	0	0	0	0	0	0	1038	0	0
BBI12-CDK6.Con7_21_Overlay_XY	223_1538	0	0	22.2	170	12	1	41.5	107	1669	0	0
BBI12-CDK6.Con7_21_Overlay_XY	249_1402	285	11	51.0779	255	49	4	28.1802	115	3477	10	1
BBI12-CDK6.Con7_21_Overlay_XY	275_132	7	1	123.3	255	91	2	37.7035	239	6772	0	0
BBI12-CDK6.Con7_21_Overlay_XY	269_512	0	0	86.5	255	43	3	28.3345	173	6394	0	0
BBI12-CDK6.Con7_21_Overlay_XY	265_325	0	0	52.0857	255	532	6	101.414	255	2704	0	0
BBI12-CDK6.Con7_21_Overlay_XY	286_1752	32	3	103.712	255	0	0	22.7222	82	6392	0	0
BBI12-CDK6.Con7_21_Overlay_XY	302_1182	51	3	40.7566	255	47	4	24.5053	173	4095	0	0
BBI12-CDK6.Con7_21_Overlay_XY	342_232	80	2	54.5797	255	130	9	30.2855	132	4209	9	1
BBI12-CDK6.Con7_21_Overlay_XY	340_554	0	0	85.5	117	0	0	15.3846	33	2331	0	0
BBI12-CDK6.Con7_21_Overlay_XY	356_1546	0	0	110.5	166	0	0	8.45	57	2848	0	0
BBI12-CDK6.Con7_21_Overlay_XY	370_1901	0	0	169.333	255	0	0	15.5385	49	2424	0	0
BBI12-CDK6.Con7_21_Overlay_XY	349_955	0	0	0	0	9	1	32.2958	115	1796	0	0
BBI12-CDK6.Con7_21_Overlay_XY	354_1438	0	0	0	0	314	8	78.2742	255	2708	0	0
BBI12-CDK6.Con7_21_Overlay_XY	357_1851	0	0	8	8	0	0	17.8571	49	2293	0	0
BBI12-CDK6.Con7_21_Overlay_XY	370_1682	9	1	109.219	255	580	16	62.1742	255	5741	0	0
BBI12-CDK6.Con7_21_Overlay_XY	390_304	0	0	132.571	174	29	2	28.9234	132	3958	0	0
BBI12-CDK6.Con7_21_Overlay_XY	397_913	17	2	142.345	255	112	2	38.6716	181	4501	0	0
BBI12-CDK6.Con7_21_Overlay_XY	434_1263	0	0	86.1875	199	294	5	69.7152	255	4489	0	0
BBI12-CDK6.Con7_21_Overlay_XY	403_1437	32	2	49.3822	255	0	0	16.539	74	2001	0	0
BBI12-CDK6.Con7_21_Overlay_XY	434_845	44	2	113.427	255	69	3	26.3557	115	3008	0	0
BBI12-CDK6.Con7_21_Overlay_XY	432_434	0	0	89.8	142	0	0	21.6917	148	2570	0	0
BBI12-CDK6.Con7_21_Overlay_XY	436_1030	0	0	151.833	190	0	0	5.03846	8	1760	0	0
BBI12-CDK6.Con7_21_Overlay_XY	445_1650	0	0	7.04348	32	0	0	16.5227	66	2498	0	0
BBI12-CDK6.Con7_21_Overlay_XY	457_692	0	0	47.6923	130	20	1	29.4273	115	2428	0	0
BBI12-CDK6.Con7_21_Overlay_XY	470_90	22	2	36.2215	211	0	0	28.86	68	3276	0	0
BBI12-CDK6.Con7_21_Overlay_XY	508_764	0	0	61.7895	211	42	1	25.3185	198	4220	0	0
BBI12-CDK6.Con7_21_Overlay_XY	506_1434	0	0	25.7143	138	1334	4	158.466	255	3842	0	0
BBI12-CDK6.Con7_21_Overlay_XY	514_1872	0	0	75.1364	255	0	0	26.9841	90	4382	0	0
BBI12-CDK6.Con7_21_Overlay_XY	549_1601	31	3	135.093	255	234	6	58.1146	214	9661	0	0
BBI12-CDK6.Con7_21_Overlay_XY	545_510	0	0	131.333	251	14	1	20.9281	148	3451	0	0
BBI12-CDK6.Con7_21_Overlay_XY	568_1755	0	0	41.6111	170	554	9	75.8658	255	6515	0	0
BBI12-CDK6.Con7_21_Overlay_XY	571_82	0	0	117.429	255	0	0	17.4773	74	1243	0	0
BBI12-CDK6.Con7_21_Overlay_XY	597_602	0	0	113.286	255	187	4	51.4703	255	2797	0	0
BBI12-CDK6.Con7_21_Overlay_XY	599_1076	83	5	43.5021	174	55	1	34.2652	173	2123	0	0
BBI12-CDK6.Con7_21_Overlay_XY	618_36	0	0	178.7	243	0	0	25.4824	74	3435	0	0
BBI12-CDK6.Con7_21_Overlay_XY	629_1002	23	3	40.9012	255	39	3	20.6217	140	4488	0	0
BBI12-CDK6.Con7_21_Overlay_XY	644_1854	7	1	62.5682	255	767	8	110.888	255	6035	0	0
BBI12-CDK6.Con7_21_Overlay_XY	670_296	14	1	136.542	255	98	6	25.6012	198	4943	0	0
BBI12-CDK6.Con7_21_Overlay_XY	660_629	0	0	137.222	255	93	5	44.4943	206	4521	0	0
BBI12-CDK6.Con7_21_Overlay_XY	679_382	0	0	78.0952	150	446	10	72.5169	255	5141	0	0
BBI12-CDK6.Con7_21_Overlay_XY	667_1195	0	0	0	0	120	4	65.6758	247	2074	0	0
BBI12-CDK6.Con7_21_Overlay_XY	677_819	0	0	49.5417	199	420	3	125.2	255	2462	0	0
BBI12-CDK6.Con7_21_Overlay_XY	692_1405	0	0	111.944	255	9	1	36.4805	189	4614	0	0
BBI12-CDK6.Con7_21_Overlay_XY	698_931	10	1	126.071	215	0	0	17.7563	82	2991	0	0
BBI12-CDK6.Con7_21_Overlay_XY	694_551	0	0	82.8571	174	636	5	111.346	255	3022	0	0
BBI12-CDK6.Con7_21_Overlay_XY	722_184	0	0	61.4444	255	10	1	33.5897	156	1269	0	0
BBI12-CDK6.Con7_21_Overlay_XY	760_1322	12	1	103.465	255	153	6	36.0182	165	6353	0	0
BBI12-CDK6.Con7_21_Overlay_XY	758_1532	0	0	123.111	247	0	0	24.1852	82	4477	0	0
BBI12-CDK6.Con7_21_Overlay_XY	757_1899	96	3	52.0878	255	7	1	25.0512	99	2813	0	0
BBI12-CDK6.Con7_21_Overlay_XY	771_1794	0	0	206	247	7	1	50.1429	148	2675	0	0
BBI12-CDK6.Con7_21_Overlay_XY	782_895	0	0	27.2174	190	208	9	47.4308	255	4627	0	0
BBI12-CDK6.Con7_21_Overlay_XY	793_353	7	1	44.4286	255	16	1	30.0238	140	3206	0	0
BBI12-CDK6.Con7_21_Overlay_XY	783_578	0	0	113.556	247	17	1	38.0099	181	3687	0	0
BBI12-CDK6.Con7_21_Overlay_XY	814_1088	0	0	233.75	255	60	3	34.8955	198	2652	0	0
BBI12-CDK6.Con7_21_Overlay_XY	823_32	0	0	78.8	130	0	0	5.41667	8	2044	0	0
BBI12-CDK6.Con7_21_Overlay_XY	837_1856	28	2	187.357	255	0	0	25.0577	107	4395	0	0
BBI12-CDK6.Con7_21_Overlay_XY	844_788	9	1	117.69	255	0	0	7	8	4913	0	0
BBI12-CDK6.Con7_21_Overlay_XY	843_1030	0	0	37.8222	207	190	8	57.336	239	3433	0	0
BBI12-CDK6.Con7_21_Overlay_XY	849_1290	0	0	158.583	255	531	16	56.8058	255	5523	0	0
BBI12-CDK6.Con7_21_Overlay_XY	878_872	26	3	95.4815	255	940	14	83.7831	255	8842	0	0
BBI12-CDK6.Con7_21_Overlay_XY	867_1399	0	0	89.5833	255	35	2	33.9956	148	5123	0	0
BBI12-CDK6.Con7_21_Overlay_XY	852_1523	0	0	109.6	166	0	0	0	0	2432	0	0
BBI12-CDK6.Con7_21_Overlay_XY	867_327	0	0	62.125	255	172	6	44.4792	181	6203	0	0
BBI12-CDK6.Con7_21_Overlay_XY	883_8	0	0	64.75	85	27	2	31.7243	148	1047	0	0
BBI12-CDK6.Con7_21_Overlay_XY	905_1160	0	0	28.4545	109	0	0	5.57576	24	2555	0	0
BBI12-CDK6.Con7_21_Overlay_XY	925_1480	0	0	24.3333	162	8	1	27.4831	107	3643	0	0
BBI12-CDK6.Con7_21_Overlay_XY	933_1342	0	0	136.75	255	7	1	33.6604	115	2794	0	0
BBI12-CDK6.Con7_21_Overlay_XY	943_303	0	0	42.2703	146	171	9	38.8697	198	4582	0	0
BBI12-CDK6.Con7_21_Overlay_XY	965_27	0	0	184.8	231	11	1	23.142	115	2266	0	0
BBI12-CDK6.Con7_21_Overlay_XY	988_192	35	3	95.0833	255	578	19	55.0157	255	6131	0	0
BBI12-CDK6.Con7_21_Overlay_XY	985_813	0	0	105.143	235	28	2	36.0118	189	4250	0	0
BBI12-CDK6.Con7_21_Overlay_XY	984_1616	7	1	32.0671	255	0	0	18.7829	57	3391	0	0
BBI12-CDK6.Con7_21_Overlay_XY	996_1104	0	0	35.8596	255	11	1	34.0216	115	4338	0	0
BBI12-CDK6.Con7_21_Overlay_XY	1004_1828	36	1	50.1294	255	152	5	50.6786	214	3690	33	1
BBI12-CDK6.Con7_21_Overlay_XY	999_1884	0	0	147.667	251	14	2	39.2931	165	2034	0	0
BBI12-CDK6.Con7_21_Overlay_XY	1063_353	51	4	93.7717	255	1526	27	84.3591	255	10519	14	1
BBI12-CDK6.Con7_21_Overlay_XY	1038_560	0	0	54	65	0	0	11.7794	49	3372	0	0
BBI12-CDK6.Con7_21_Overlay_XY	1040_871	0	0	29.6667	182	30	2	35.5625	140	2901	0	0
BBI12-CDK6.Con7_21_Overlay_XY	1030_1463	0	0	9.19231	43	0	0	9.57333	32	1359	0	0
BBI12-CDK6.Con7_21_Overlay_XY	1055_1771	34	3	33.0273	255	231	7	57.0208	255	5291	17	1
BBI12-CDK6.Con7_21_Overlay_XY	1049_1310	0	0	141.25	154	41	3	39.604	148	1770	0	0
BBI12-CDK6.Con7_21_Overlay_XY	1081_171	0	0	121.882	255	14	2	29.0033	173	6112	0	0
BBI12-CDK6.Con7_21_Overlay_XY	1070_935	0	0	115.364	255	0	0	27.3333	66	2996	0	0
BBI12-CDK6.Con7_21_Overlay_XY	1064_1260	0	0	0	0	0	0	0	0	1178	0	0
BBI12-CDK6.Con7_21_Overlay_XY	1081_1076	0	0	36.6071	190	63	4	31.1793	148	3135	0	0
BBI12-CDK6.Con7_21_Overlay_XY	1109_707	0	0	69.7273	146	9	1	29.6199	181	4750	0	0
BBI12-CDK6.Con7_21_Overlay_XY	1096_1131	0	0	65	65	0	0	0	0	1074	0	0
BBI12-CDK6.Con7_21_Overlay_XY	1180_1775	1420	4	182.327	255	1037	27	66.9539	255	13014	433	14
BBI12-CDK6.Con7_21_Overlay_XY	1145_287	0	0	32.3571	203	0	0	20.2459	66	3734	0	0
BBI12-CDK6.Con7_21_Overlay_XY	1137_1601	0	0	129.091	255	20	1	31.4202	132	3111	0	0
BBI12-CDK6.Con7_21_Overlay_XY	1128_1019	0	0	0	0	0	0	0	0	891	0	0
BBI12-CDK6.Con7_21_Overlay_XY	1159_608	8	1	53.3036	255	77	5	32.5418	181	5235	0	0
BBI12-CDK6.Con7_21_Overlay_XY	1155_1100	0	0	142.2	231	384	5	79.8482	255	2894	0	0
BBI12-CDK6.Con7_21_Overlay_XY	1193_1250	0	0	130.04	255	41	3	37.7679	173	4763	0	0
BBI12-CDK6.Con7_21_Overlay_XY	1192_1363	0	0	51.3158	227	0	0	14.3529	57	2957	0	0
BBI12-CDK6.Con7_21_Overlay_XY	1199_684	10	1	111.905	255	810	11	96.5138	255	4664	0	0
BBI12-CDK6.Con7_21_Overlay_XY	1223_252	42	4	76.3558	255	772	28	65.4855	255	5735	7	1
BBI12-CDK6.Con7_21_Overlay_XY	1216_932	0	0	0	0	0	0	18.7838	49	978	0	0
BBI12-CDK6.Con7_21_Overlay_XY	1247_730	13	1	23.3661	255	24	3	20.2251	115	3171	0	0
BBI12-CDK6.Con7_21_Overlay_XY	1245_566	0	0	74.5714	255	40	1	37.0748	165	3306	0	0
BBI12-CDK6.Con7_21_Overlay_XY	1245_1075	0	0	53.7	158	16	1	30.5983	165	3338	0	0
BBI12-CDK6.Con7_21_Overlay_XY	1298_1505	15	1	58.9423	255	58	3	52.0576	206	4546	0	0
BBI12-CDK6.Con7_21_Overlay_XY	1317_349	7	1	60.4655	255	780	14	81.7389	255	5237	7	1
BBI12-CDK6.Con7_21_Overlay_XY	1310_1169	0	0	165.562	255	0	0	24.793	123	3574	0	0
BBI12-CDK6.Con7_21_Overlay_XY	1319_263	0	0	89.2	134	138	7	29.3074	173	4607	0	0
BBI12-CDK6.Con7_21_Overlay_XY	1322_1696	0	0	111.556	255	273	7	59.5057	255	3291	0	0
BBI12-CDK6.Con7_21_Overlay_XY	1329_1613	0	0	0	0	0	0	0	0	2182	0	0
BBI12-CDK6.Con7_21_Overlay_XY	1341_1863	0	0	76.625	255	18	2	21.5244	140	3191	0	0
BBI12-CDK6.Con7_21_Overlay_XY	1351_1041	0	0	60.3571	255	27	2	30.7821	156	3219	0	0
BBI12-CDK6.Con7_21_Overlay_XY	1348_1811	0	0	0	0	0	0	4.28571	8	1600	0	0
BBI12-CDK6.Con7_21_Overlay_XY	1367_875	0	0	52.45	247	687	8	96.8968	255	3906	0	0
BBI12-CDK6.Con7_21_Overlay_XY	1370_1423	0	0	45.9355	255	0	0	18.957	82	2247	0	0
BBI12-CDK6.Con7_21_Overlay_XY	1369_454	16	2	177.688	255	114	3	61.1181	189	2491	0	0
BBI12-CDK6.Con7_21_Overlay_XY	1409_1278	2072	9	199.619	255	338	13	93.2722	231	4252	290	11
BBI12-CDK6.Con7_21_Overlay_XY	1406_1202	177	6	94.6037	255	38	4	40.508	107	2650	13	1
BBI12-CDK6.Con7_21_Overlay_XY	1415_958	10	1	141.706	255	205	5	46.0759	255	4220	0	0
BBI12-CDK6.Con7_21_Overlay_XY	1416_1570	24	2	112.66	255	7	1	31.6352	148	3476	0	0
BBI12-CDK6.Con7_21_Overlay_XY	1418_1460	162	2	78.4959	255	269	8	60.2041	255	2844	73	2
BBI12-CDK6.Con7_21_Overlay_XY	1409_440	0	0	176.667	227	0	0	8.4	16	1313	0	0
BBI12-CDK6.Con7_21_Overlay_XY	1418_1850	0	0	50.963	227	188	2	42.8666	255	4459	0	0
BBI12-CDK6.Con7_21_Overlay_XY	1422_1120	0	0	2.125	4	0	0	20.9153	115	1907	0	0
BBI12-CDK6.Con7_21_Overlay_XY	1423_1748	0	0	18.1098	251	32	3	37.3898	140	1479	0	0
BBI12-CDK6.Con7_21_Overlay_XY	1427_301	9	1	149.444	255	210	5	44.6915	255	1705	0	0
BBI12-CDK6.Con7_21_Overlay_XY	1430_830	0	0	0	0	0	0	0	0	1112	0	0
BBI12-CDK6.Con7_21_Overlay_XY	17_466	0	0	134.6	223	26	2	39.4933	156	2012	0	0
BBI12-CDK6.Con7_21_Overlay_XY	61_541	0	0	109.444	255	128	2	66.2406	255	6014	0	0
BBI12-CDK6.Con7_21_Overlay_XY	43_1634	0	0	137	207	27	1	42.1589	132	3399	0	0
BBI12-CDK6.Con7_21_Overlay_XY	118_27	0	0	30.8571	113	304	5	48.5862	255	3176	0	0
BBI12-CDK6.Con7_21_Overlay_XY	124_1388	0	0	9.875	93	0	0	8.41667	16	2166	0	0
BBI12-CDK6.Con7_21_Overlay_XY	291_44	20	2	102.423	255	174	9	29.7647	214	5812	0	0
BBI12-CDK6.Con7_21_Overlay_XY	389_547	10	1	46.1026	255	62	2	47.4778	222	4192	0	0
BBI12-CDK6.Con7_21_Overlay_XY	419_1530	27	2	183.857	255	165	3	55.3953	255	4722	0	0
BBI12-CDK6.Con7_21_Overlay_XY	455_947	70	5	188.778	255	407	16	50.0218	255	8079	0	0
BBI12-CDK6.Con7_21_Overlay_XY	512_996	0	0	54.6923	255	141	4	48.3611	247	3708	0	0
BBI12-CDK6.Con7_21_Overlay_XY	511_864	76	5	163.846	255	559	17	51.8751	255	6508	0	0
BBI12-CDK6.Con7_21_Overlay_XY	484_151	0	0	106.25	170	47	1	57.8146	206	3209	0	0
BBI12-CDK6.Con7_21_Overlay_XY	754_212	0	0	138	255	40	3	38.262	148	4020	0	0
BBI12-CDK6.Con7_21_Overlay_XY	799_187	0	0	0	0	0	0	28.9444	123	2339	0	0
BBI12-CDK6.Con7_21_Overlay_XY	786_255	0	0	0	0	0	0	0	0	1194	0	0
BBI12-CDK6.Con7_21_Overlay_XY	853_580	0	0	24.6444	219	65	5	30.3107	140	5072	0	0
BBI12-CDK6.Con7_21_Overlay_XY	854_474	0	0	71.1429	138	49	2	41.7459	156	2309	0	0
BBI12-CDK6.Con7_21_Overlay_XY	901_514	0	0	41.1111	190	203	7	45.6125	222	4427	0	0
BBI12-CDK6.Con7_21_Overlay_XY	966_495	0	0	22.2703	203	833	15	80.6242	255	5163	0	0
BBI12-CDK6.Con7_21_Overlay_XY	856_1801	0	0	141.667	255	100	5	43.9369	214	3529	0	0
BBI12-CDK6.Con7_21_Overlay_XY	916_1786	0	0	95.6	255	31	2	34.2732	115	4557	0	0
BBI12-CDK6.Con7_21_Overlay_XY	926_880	0	0	0	0	8	1	14.3774	189	1307	0	0
BBI12-CDK6.Con7_21_Overlay_XY	929_770	0	0	162	255	15	1	27.2801	132	3494	0	0
BBI12-CDK6.Con7_21_Overlay_XY	1077_292	0	0	10.7692	101	85	2	67.2655	255	1220	0	0
BBI12-CDK6.Con7_21_Overlay_XY	1069_438	0	0	28	162	239	11	42.5473	239	4412	0	0
BBI12-CDK6.Con7_21_Overlay_XY	1230_1648	0	0	56.6481	255	590	15	68.1387	255	6732	0	0
BBI12-CDK6.Con7_21_Overlay_XY	1273_1700	0	0	166.75	215	13	1	28.9796	140	1316	0	0
BBI12-CDK6.Con7_21_Overlay_XY	1184_1873	0	0	151.429	255	0	0	18.6122	90	3160	0	0
BBI12-CDK6.Con7_21_Overlay_XY	1257_1838	0	0	45.9091	255	58	4	27.8634	140	6079	0	0
BBI12-CDK6.Con7_21_Overlay_XY	1254_646	0	0	141.636	255	28	1	51.6058	148	3204	0	0
BBI12-CDK6.Con7_21_Overlay_XY	1378_1704	0	0	97	97	0	0	16.9355	41	2828	0	0
BBI12-CDK6.Con7_03_Overlay_XY	32_1330	0	0	44.6333	162	103	5	63.6081	239	5310	0	0
BBI12-CDK6.Con7_03_Overlay_XY	33_1611	0	0	60.4	134	91	3	61.5212	173	4921	0	0
BBI12-CDK6.Con7_03_Overlay_XY	37_563	0	0	60.125	146	0	0	53.64	132	6126	0	0
BBI12-CDK6.Con7_03_Overlay_XY	39_1092	7	1	55.3864	199	0	0	34.0649	115	3509	0	0
BBI12-CDK6.Con7_03_Overlay_XY	40_1792	66	2	86.5776	255	489	6	125.225	255	4624	17	2
BBI12-CDK6.Con7_03_Overlay_XY	51_91	8	1	75.6905	219	131	3	88.7331	255	3634	0	0
BBI12-CDK6.Con7_03_Overlay_XY	56_243	0	0	39.9643	190	1200	4	177.673	255	4901	0	0
BBI12-CDK6.Con7_03_Overlay_XY	57_467	0	0	29.6308	146	0	0	30.7391	66	2736	0	0
BBI12-CDK6.Con7_03_Overlay_XY	93_812	0	0	16.412	146	93	5	72.321	255	4007	0	0
BBI12-CDK6.Con7_03_Overlay_XY	112_1247	105	7	68.9565	255	323	8	89.8721	255	10886	10	1
BBI12-CDK6.Con7_03_Overlay_XY	99_1666	8	1	18.2697	174	0	0	57.75	99	2045	0	0
BBI12-CDK6.Con7_03_Overlay_XY	116_1855	8	1	42.3208	247	409	4	145.047	255	3140	0	0
BBI12-CDK6.Con7_03_Overlay_XY	122_578	0	0	0	0	0	0	19.9487	107	2140	0	0
BBI12-CDK6.Con7_03_Overlay_XY	141_974	0	0	41.3333	85	0	0	41.7391	99	4089	0	0
BBI12-CDK6.Con7_03_Overlay_XY	146_884	7	1	19.2623	207	28	2	43.9385	255	5778	0	0
BBI12-CDK6.Con7_03_Overlay_XY	173_647	64	3	22.8623	255	628	13	89.1409	255	6447	42	2
BBI12-CDK6.Con7_03_Overlay_XY	188_166	12	1	17.9143	235	633	11	108.768	255	7360	0	0
BBI12-CDK6.Con7_03_Overlay_XY	155_445	0	0	0	0	40	1	121.959	255	2113	0	0
BBI12-CDK6.Con7_03_Overlay_XY	171_711	0	0	77.1429	199	0	0	43.4286	74	2601	0	0
BBI12-CDK6.Con7_03_Overlay_XY	190_1637	15	2	48.8101	190	528	10	100.55	255	3800	0	0
BBI12-CDK6.Con7_03_Overlay_XY	203_1031	186	1	132.167	255	225	1	147.714	255	3492	166	1
BBI12-CDK6.Con7_03_Overlay_XY	220_1473	23	2	102.605	255	18	2	46.8374	222	4368	0	0
BBI12-CDK6.Con7_03_Overlay_XY	241_526	21	1	55.5138	247	0	0	42.7857	107	6529	0	0
BBI12-CDK6.Con7_03_Overlay_XY	249_764	0	0	67.6136	190	0	0	29.3235	99	5282	0	0
BBI12-CDK6.Con7_03_Overlay_XY	287_1253	0	0	66.1739	227	10	1	57.2453	206	4990	0	0
BBI12-CDK6.Con7_03_Overlay_XY	300_318	25	2	85.875	255	557	7	96.7916	255	4057	0	0
BBI12-CDK6.Con7_03_Overlay_XY	293_907	0	0	68.3548	178	17	2	48.9497	189	3241	0	0
BBI12-CDK6.Con7_03_Overlay_XY	315_1008	62	4	101.876	255	556	4	131.344	255	6528	0	0
BBI12-CDK6.Con7_03_Overlay_XY	333_1809	17	2	58.4048	174	304	8	81.2801	255	5510	0	0
BBI12-CDK6.Con7_03_Overlay_XY	332_563	0	0	74.3966	195	0	0	42.44	148	5294	0	0
BBI12-CDK6.Con7_03_Overlay_XY	326_1592	0	0	56	121	0	0	47.875	148	2535	0	0
BBI12-CDK6.Con7_03_Overlay_XY	335_1177	0	0	26.0141	166	0	0	0	0	2978	0	0
BBI12-CDK6.Con7_03_Overlay_XY	348_391	0	0	17.5789	101	0	0	40.7143	115	3200	0	0
BBI12-CDK6.Con7_03_Overlay_XY	360_839	32	2	98.2254	255	583	1	146.167	255	7467	0	0
BBI12-CDK6.Con7_03_Overlay_XY	375_1518	69	6	31.1108	255	323	8	86.1997	255	8272	9	1
BBI12-CDK6.Con7_03_Overlay_XY	391_502	0	0	42.8621	138	327	5	105.767	255	4086	0	0
BBI12-CDK6.Con7_03_Overlay_XY	397_1638	11	1	44.1604	255	121	3	90.4656	255	4881	0	0
BBI12-CDK6.Con7_03_Overlay_XY	405_1370	8	1	54.4667	174	14	1	40.3594	132	5043	0	0
BBI12-CDK6.Con7_03_Overlay_XY	401_652	14	1	73.3953	182	711	10	107.623	255	4782	0	0
BBI12-CDK6.Con7_03_Overlay_XY	409_965	8	1	24.5455	170	556	9	117.641	255	3639	0	0
BBI12-CDK6.Con7_03_Overlay_XY	468_741	15	1	67.1604	235	327	12	75.8325	255	8278	0	0
BBI12-CDK6.Con7_03_Overlay_XY	497_1108	34	4	62.8859	247	443	16	90.4297	255	11180	0	0
BBI12-CDK6.Con7_03_Overlay_XY	472_1654	0	0	92.4118	195	0	0	8	8	5016	0	0
BBI12-CDK6.Con7_03_Overlay_XY	484_175	0	0	67.1304	150	17	2	47.7672	198	3870	0	0
BBI12-CDK6.Con7_03_Overlay_XY	486_1017	9	1	67.4872	203	15	1	55.1311	255	3552	0	0
BBI12-CDK6.Con7_03_Overlay_XY	495_1787	45	4	16.9428	255	75	3	70.484	255	5369	0	0
BBI12-CDK6.Con7_03_Overlay_XY	492_1384	0	0	64.1176	130	33	2	61.15	173	3131	0	0
BBI12-CDK6.Con7_03_Overlay_XY	530_1604	10	1	19.8327	215	0	0	26.625	57	4747	0	0
BBI12-CDK6.Con7_03_Overlay_XY	534_635	27	3	14.0118	227	283	5	101.389	255	3907	0	0
BBI12-CDK6.Con7_03_Overlay_XY	523_893	0	0	81.3	207	0	0	12	57	2697	0	0
BBI12-CDK6.Con7_03_Overlay_XY	564_788	0	0	72.0588	125	58	2	58.4086	173	2892	0	0
BBI12-CDK6.Con7_03_Overlay_XY	608_490	109	8	31.2726	255	186	14	40.2232	239	12915	0	0
BBI12-CDK6.Con7_03_Overlay_XY	567_716	0	0	0	0	13	1	28.8194	148	2292	0	0
BBI12-CDK6.Con7_03_Overlay_XY	578_339	7	1	54.1818	239	0	0	8	8	2387	0	0
BBI12-CDK6.Con7_03_Overlay_XY	595_1463	17	2	81.0541	223	0	0	15.8571	99	3222	0	0
BBI12-CDK6.Con7_03_Overlay_XY	647_52	34	3	42.9255	251	186	7	63.1285	255	9650	0	0
BBI12-CDK6.Con7_03_Overlay_XY	651_266	30	2	25.0716	239	36	4	39.8266	156	8029	0	0
BBI12-CDK6.Con7_03_Overlay_XY	636_1658	8	1	52.7887	219	659	8	112.537	255	4849	0	0
BBI12-CDK6.Con7_03_Overlay_XY	637_1910	0	0	0	0	42	1	118.544	255	1131	0	0
BBI12-CDK6.Con7_03_Overlay_XY	656_949	0	0	67.1212	199	8	1	52.3458	140	7350	0	0
BBI12-CDK6.Con7_03_Overlay_XY	653_359	7	1	63.7021	219	238	7	100.031	255	3868	0	0
BBI12-CDK6.Con7_03_Overlay_XY	679_716	40	2	20.3697	255	344	11	61.4942	255	9559	0	0
BBI12-CDK6.Con7_03_Overlay_XY	667_1134	0	0	70.5	174	31	1	59.1261	189	3916	0	0
BBI12-CDK6.Con7_03_Overlay_XY	675_1568	0	0	0	0	0	0	18.52	82	1720	0	0
[truncated: 22,953 more rows]

## Sheet: ST6. statFISH results for HSR-a
image_name	nucleus_center	#_FISH_pixels (green)	#_FISH_foci (green)	Avg fish intensity (green)	Max fish intensity (green)	#_FISH_pixels (red)	#_FISH_foci (red)	Avg fish intensity (red)	Max fish intensity (red)	#_DAPI_pixels	#_FISH_pixels (green and red)	#_FISH_foci (green and red)
[truncated: 24,879 more rows]

[truncated: 6 more sheets: ST7. statFISH results for no-am, ST8. EC-amp vs HSR-amp Sample L, ST9. NB Patient Tissue interSeg, ST10. NB Patient Tissue statFIS, ST11. NB Patient Tissue interSe, ST12. Hybrid COLO320DMHSR Preci]
